# Supplementary material for: Metagenomic, metabolomic, and lipidomic shifts associated with fecal microbiota transplantation for recurrent Clostridioides difficile infection
Source: mSphere. 2024 Oct 8;9(10):e00706-24. doi: 10.1128/msphere.00706-24 (PMC11520286; doi:10.1128/msphere.00706-24)
Supplement: Table S1 — Linear models. [file msphere.00706-24-s0003.xlsx]

## Sheet: Microbial Family linear models 
clade_name	metadata	value	coef	stderr	N	N.not.0	pval	qval
Acutalibacteraceae	prepost	Post	5.30586	0.477007	45	29	3.35935e-12	1.20936e-10
Ruminococcaceae	prepost	Post	4.05839	0.392335	45	31	9.61519e-11	3.46147e-09
Enterobacteriaceae	prepost	Post	-7.53356	0.794623	45	26	3.26006e-10	1.17362e-08
Oscillospiraceae	prepost	Post	4.76646	0.550164	45	28	4.19188e-10	1.50908e-08
Coriobacteriaceae	prepost	Post	6.68642	0.750655	45	26	7.10879e-10	2.55917e-08
Eggerthellaceae	prepost	Post	3.95451	0.459392	45	28	2.59848e-09	9.35454e-08
Bacteroidaceae	prepost	Post	5.112	0.735408	45	29	1.44972e-07	5.219e-06
Lachnospiraceae	prepost	Post	4.47339	0.668822	45	35	4.31203e-07	1.55233e-05
Anaerovoracaceae	prepost	Post	3.40091	0.540747	45	24	5.28754e-07	1.90352e-05
Lactobacillaceae	prepost	Post	-6.37567	1.18757	45	24	5.17646e-06	0.000186352
Veillonellaceae	prepost	Post	-3.16431	0.599895	45	9	9.23549e-06	0.000332478
Butyricicoccaceae	prepost	Post	3.40182	0.711687	45	17	3.24219e-05	0.00116719
Rikenellaceae	prepost	Post	2.87174	0.73058	45	27	0.000408454	0.0147043
Bifidobacteriaceae	prepost	Post	2.15483	0.542767	45	28	0.000420873	0.0151514
Megasphaeraceae	prepost	Post	-1.37752	0.351794	45	9	0.000468812	0.0168772
Enterococcaceae	prepost	Post	-2.65565	0.741552	45	9	0.000864645	0.0311272
Coriobacteriaceae	TIME.POINT.2	6 month	8.32375	0.986393	45	26	4.74708e-09	5.12684e-07
Acutalibacteraceae	TIME.POINT.2	2 week	5.15609	0.617862	45	29	5.24548e-09	5.66512e-07
Acutalibacteraceae	TIME.POINT.2	2 month	5.23083	0.638807	45	29	7.04195e-09	7.60531e-07
Acutalibacteraceae	TIME.POINT.2	6 month	5.56104	0.692709	45	29	9.02845e-09	9.75072e-07
Oscillospiraceae	TIME.POINT.2	2 month	5.23925	0.685761	45	28	1.19586e-08	1.29152e-06
Oscillospiraceae	TIME.POINT.2	6 month	5.39142	0.743162	45	28	3.09393e-08	3.34145e-06
Enterobacteriaceae	TIME.POINT.2	6 month	-8.8753	1.13199	45	26	3.72027e-08	4.01789e-06
Coriobacteriaceae	TIME.POINT.2	2 week	6.67799	0.879175	45	26	4.31189e-08	4.65684e-06
Ruminococcaceae	TIME.POINT.2	2 month	4.16841	0.524788	45	31	4.3407e-08	4.68796e-06
Ruminococcaceae	TIME.POINT.2	2 week	3.98373	0.507269	45	31	5.61758e-08	6.06699e-06
Eggerthellaceae	TIME.POINT.2	6 month	4.71817	0.628615	45	28	7.41208e-08	8.00504e-06
Ruminococcaceae	TIME.POINT.2	6 month	3.9915	0.569694	45	31	3.2448e-07	3.50438e-05
Eggerthellaceae	TIME.POINT.2	2 month	3.96625	0.578842	45	28	3.72414e-07	4.02207e-05
Enterobacteriaceae	TIME.POINT.2	2 month	-7.17879	1.04373	45	26	4.01729e-07	4.33867e-05
Enterobacteriaceae	TIME.POINT.2	2 week	-6.78134	1.00942	45	26	6.27764e-07	6.77985e-05
Oscillospiraceae	TIME.POINT.2	2 week	3.88235	0.663499	45	28	1.85859e-06	0.000200728
Coriobacteriaceae	TIME.POINT.2	2 month	5.40533	0.909212	45	26	2.62133e-06	0.000283104
Eggerthellaceae	TIME.POINT.2	2 week	3.38659	0.559389	45	28	2.71068e-06	0.000292754
Anaerovoracaceae	TIME.POINT.2	6 month	4.14837	0.76834	45	24	8.38512e-06	0.000905593
Lachnospiraceae	TIME.POINT.2	2 week	4.36476	0.868528	45	35	1.03334e-05	0.00111601
Lachnospiraceae	TIME.POINT.2	2 month	4.39714	0.893891	45	35	1.45449e-05	0.00157085
Lachnospiraceae	TIME.POINT.2	6 month	4.65602	0.960193	45	35	1.82038e-05	0.00196602
Bacteroidaceae	TIME.POINT.2	2 month	5.16946	0.986636	45	29	1.82397e-05	0.00196989
Bacteroidaceae	TIME.POINT.2	2 week	4.85766	0.954545	45	29	2.81527e-05	0.0030405
Bacteroidaceae	TIME.POINT.2	6 month	5.3024	1.06935	45	29	3.56362e-05	0.00384871
Anaerovoracaceae	TIME.POINT.2	2 week	3.21714	0.684521	45	24	6.11157e-05	0.00660049
Lactobacillaceae	TIME.POINT.2	6 month	-7.40126	1.67432	45	24	9.57507e-05	0.0103411
CAG-74	TIME.POINT.2	6 month	2.69352	0.662245	45	14	0.000210672	0.0227526
Anaerovoracaceae	TIME.POINT.2	2 month	2.97876	0.708021	45	24	0.000232379	0.025097
Butyricicoccaceae	TIME.POINT.2	2 week	3.70965	0.902102	45	17	0.00025715	0.0277722
Veillonellaceae	TIME.POINT.2	2 week	-3.15888	0.778467	45	9	0.000300161	0.0324174
Butyricicoccaceae	TIME.POINT.2	2 month	3.73583	0.931819	45	17	0.000338684	0.0365779
Lactobacillaceae	TIME.POINT.2	2 month	-6.19648	1.55124	45	24	0.000342906	0.0370338
Bifidobacteriaceae	TIME.POINT.2	2 week	2.68285	0.65811	45	28	0.000364296	0.039344
Veillonellaceae	TIME.POINT.2	2 month	-3.15888	0.801201	45	9	0.000401866	0.0434015

## Sheet: Metabolomics linear models
BIOCHEMICAL	metadata	value	coef	stderr	N	N.not.0	pval	qval
cis-4-decenoylcarnitine (C10:1)	prepost	Post	-5.92463	0.45363	45	45	3.08897e-12	2.83568e-09
5-dodecenoylcarnitine (C12:1)	prepost	Post	-4.34488	0.465134	45	45	6.55257e-12	6.01526e-09
lithocholate	prepost	Post	9.28046	0.695801	45	45	6.74556e-12	6.19242e-09
chiro-inositol	prepost	Post	-6.16272	0.57165	45	45	9.50075e-12	8.72169e-09
enterolactone	prepost	Post	4.94428	0.490862	45	45	1.57539e-11	1.44621e-08
pseudouridine	prepost	Post	4.14486	0.420277	45	45	2.36174e-11	2.16807e-08
myristoleoylcarnitine (C14:1)*	prepost	Post	-4.48304	0.362816	45	45	2.56168e-11	2.35163e-08
5-hydroxyhexanoate	prepost	Post	3.19777	0.345962	45	45	1.08631e-10	9.9723e-08
nicotianamine	prepost	Post	-3.78279	0.403979	45	45	1.12104e-10	1.02911e-07
5,6-dihydrouridine	prepost	Post	3.29751	0.35747	45	45	1.59287e-10	1.46225e-07
21-hydroxypregnenolone disulfate	prepost	Post	-3.90751	0.408836	45	45	2.68296e-10	2.46296e-07
dihydrobiopterin	prepost	Post	-2.80479	0.295563	45	45	2.83448e-10	2.60206e-07
N-acetyltaurine	prepost	Post	-4.97887	0.613089	45	45	3.19735e-10	2.93517e-07
deoxycholate	prepost	Post	6.74776	0.696166	45	45	4.02293e-10	3.69305e-07
C-glycosyltryptophan	prepost	Post	-2.32291	0.253131	45	45	5.15462e-10	4.73194e-07
5-methyluridine (ribothymidine)	prepost	Post	3.64788	0.438133	45	45	1.24116e-09	1.13939e-06
uridine	prepost	Post	3.20576	0.373709	45	45	1.3861e-09	1.27244e-06
cysteinylglycine	prepost	Post	-2.70928	0.327404	45	45	1.84829e-09	1.69673e-06
3-hydroxypalmitoylcarnitine	prepost	Post	-2.39885	0.292935	45	45	2.98661e-09	2.74171e-06
3-methylglutarate/2-methylglutarate	prepost	Post	2.48401	0.29712	45	45	3.13017e-09	2.87349e-06
glycochenodeoxycholate 3-sulfate	prepost	Post	-5.91545	0.704905	45	45	3.61039e-09	3.31433e-06
palmitoleoylcarnitine (C16:1)*	prepost	Post	-4.26152	0.536355	45	45	3.70644e-09	3.40251e-06
indolin-2-one	prepost	Post	4.55882	0.572509	45	45	4.19533e-09	3.85131e-06
thymidine	prepost	Post	2.77777	0.340965	45	45	5.93717e-09	5.45033e-06
laurylcarnitine (C12)	prepost	Post	-4.43999	0.508632	45	45	6.25738e-09	5.74428e-06
2-hydroxynervonate*	prepost	Post	3.83424	0.532217	45	45	6.51986e-09	5.98523e-06
hypoxanthine	prepost	Post	2.64866	0.33655	45	45	7.10127e-09	6.51896e-06
xanthine	prepost	Post	3.65816	0.46861	45	45	8.10584e-09	7.44116e-06
erythritol	prepost	Post	-3.94638	0.483697	45	45	8.17599e-09	7.50556e-06
tauroursodeoxycholate	prepost	Post	-3.14604	0.44215	45	45	8.76367e-09	8.04505e-06
dehydrolithocholate	prepost	Post	6.2044	0.737171	45	45	1.18731e-08	1.08995e-05
glutaminylleucine	prepost	Post	3.18126	0.40184	45	45	1.19563e-08	1.09758e-05
glycocholate sulfate	prepost	Post	-4.71588	0.605995	45	45	1.30017e-08	1.19356e-05
alpha-hydroxyisovalerate	prepost	Post	-2.70962	0.365587	45	45	1.96044e-08	1.79968e-05
deoxymugineic acid	prepost	Post	-4.04697	0.550348	45	45	2.34818e-08	2.15563e-05
suberoylcarnitine (C8-DC)	prepost	Post	-1.74676	0.239751	45	45	2.48128e-08	2.27781e-05
ribulonate/xylulonate*	prepost	Post	-4.7787	0.64537	45	45	2.6226e-08	2.40754e-05
2'-deoxyinosine	prepost	Post	3.1892	0.430434	45	45	3.02286e-08	2.77498e-05
N-acetylputrescine	prepost	Post	-5.48556	0.773675	45	45	3.94034e-08	3.61723e-05
N-acetyl-beta-glucosaminylamine	prepost	Post	1.73111	0.234689	45	45	3.99376e-08	3.66627e-05
taurocholenate sulfate*	prepost	Post	-6.48437	0.898097	45	45	4.80448e-08	4.41052e-05
coprostanol	prepost	Post	4.9806	0.709021	45	45	4.89676e-08	4.49523e-05
putrescine	prepost	Post	-5.83234	0.823396	45	45	4.95673e-08	4.55028e-05
hydantoin-5-propionate	prepost	Post	-2.20903	0.309799	45	45	5.19467e-08	4.76871e-05
3-hydroxyoleoylcarnitine	prepost	Post	-2.74467	0.389485	45	45	5.41217e-08	4.96838e-05
creatine	prepost	Post	-6.23848	0.869011	45	45	5.97408e-08	5.4842e-05
2-hydroxy-3-methylvalerate	prepost	Post	-3.20119	0.45403	45	45	6.10177e-08	5.60142e-05
2'-deoxyuridine	prepost	Post	2.43166	0.338715	45	45	6.15999e-08	5.65487e-05
phenyllactate (PLA)	prepost	Post	-3.1806	0.453684	45	45	6.91412e-08	6.34716e-05
taurocholate	prepost	Post	-5.56659	0.776957	45	45	7.28058e-08	6.68357e-05
alpha-hydroxyisocaproate	prepost	Post	-3.26581	0.4761	45	45	8.43629e-08	7.74451e-05
inosine	prepost	Post	3.55564	0.520377	45	45	8.94272e-08	8.20941e-05
7-ketodeoxycholate	prepost	Post	-5.57606	0.822516	45	45	8.96005e-08	8.22533e-05
taurine	prepost	Post	-4.92654	0.722391	45	45	1.07314e-07	9.85141e-05
(12 or 13)-methylmyristate (a15:0 or i15:0)	prepost	Post	4.41963	0.626435	45	45	1.08882e-07	9.99536e-05
indolelactate	prepost	Post	-3.52504	0.511491	45	45	1.27867e-07	0.000117382
2,3-dihydroxy-2-methylbutyrate	prepost	Post	-5.95084	0.898914	45	45	1.58753e-07	0.000145735
2'-deoxyguanosine	prepost	Post	2.62176	0.384597	45	45	1.60041e-07	0.000146918
4-cholesten-3-one	prepost	Post	2.93792	0.432124	45	45	1.60217e-07	0.000147079
succinylcarnitine (C4)	prepost	Post	-3.59254	0.547461	45	45	1.62109e-07	0.000148816
glycylleucine	prepost	Post	1.99917	0.292761	45	45	1.65685e-07	0.000152098
soyasaponin I	prepost	Post	-2.7412	0.389281	45	45	1.92301e-07	0.000176532
pyridoxamine	prepost	Post	1.64075	0.24419	45	45	2.09035e-07	0.000191894
uracil	prepost	Post	2.39164	0.365904	45	45	2.33008e-07	0.000213901
pyroglutamine*	prepost	Post	-3.61414	0.53458	45	45	2.46441e-07	0.000226233
tetrahydrocortisol sulfate (1)	prepost	Post	-2.53989	0.378113	45	45	2.59567e-07	0.000238283
tryptophan betaine	prepost	Post	-2.71044	0.396757	45	45	2.60618e-07	0.000239247
methionine sulfoxide	prepost	Post	1.59395	0.24313	45	45	2.88376e-07	0.000264729
dimethylarginine (ADMA + SDMA)	prepost	Post	-3.55851	0.557533	45	45	3.06306e-07	0.000281189
acetylagmatine	prepost	Post	-3.78022	0.546636	45	45	3.18227e-07	0.000292132
prolylhydroxyproline	prepost	Post	-2.51696	0.380841	45	45	3.2297e-07	0.000296486
imidazole lactate	prepost	Post	-4.82948	0.754289	45	45	3.27153e-07	0.000300327
glycerol 3-phosphate	prepost	Post	2.7082	0.419319	45	45	3.44466e-07	0.00031622
glycocholate	prepost	Post	-6.08529	0.936504	45	45	3.65028e-07	0.000335096
2-hydroxyadipate	prepost	Post	-2.72691	0.431084	45	45	3.82747e-07	0.000351362
glycocholenate sulfate*	prepost	Post	-5.46903	0.854423	45	45	3.98533e-07	0.000365854
sitostanol	prepost	Post	3.14248	0.503677	45	45	4.5175e-07	0.000414706
chenodeoxycholate	prepost	Post	-6.54872	1.04769	45	45	5.21577e-07	0.000478808
cholate	prepost	Post	-5.68474	0.924361	45	45	5.70285e-07	0.000523521
coumaroylquinate (1)	prepost	Post	-3.07347	0.487134	45	45	5.8022e-07	0.000532642
myristoylcarnitine (C14)	prepost	Post	-3.09546	0.482648	45	45	6.29024e-07	0.000577444
taurochenodeoxycholate	prepost	Post	-5.85116	0.955568	45	45	7.78584e-07	0.00071474
valerate (5:0)	prepost	Post	3.0021	0.522276	45	45	8.49128e-07	0.000779499
ribonate (ribonolactone)	prepost	Post	-5.39725	0.882247	45	45	8.59027e-07	0.000788587
xylose	prepost	Post	4.1059	0.679871	45	45	8.7884e-07	0.000806775
guanine	prepost	Post	3.02944	0.493578	45	45	9.5762e-07	0.000879095
N-acetylglucosamine/N-acetylgalactosamine	prepost	Post	3.02926	0.498267	45	45	9.71984e-07	0.000892281
3-hydroxymyristate	prepost	Post	-2.17467	0.342338	45	45	1.00449e-06	0.000922126
N-delta-acetylornithine	prepost	Post	-2.61512	0.432113	45	45	1.02691e-06	0.000942706
N-methylproline	prepost	Post	3.99219	0.704832	45	45	1.12417e-06	0.00103199
fucose	prepost	Post	2.31768	0.384589	45	45	1.1681e-06	0.00107232
glycochenodeoxycholate	prepost	Post	-5.19687	0.857861	45	45	1.21177e-06	0.00111241
pterin	prepost	Post	1.98748	0.33702	45	45	1.38768e-06	0.00127389
3-hydroxyisobutyrate	prepost	Post	-1.81631	0.316523	45	45	1.91903e-06	0.00176167
hydroxymethylpyrimidine	prepost	Post	3.86315	0.670186	45	45	1.95247e-06	0.00179237
taurolithocholate 3-sulfate	prepost	Post	-3.66613	0.619558	45	45	2.0088e-06	0.00184408
undecanedioate (C11-DC)	prepost	Post	1.13146	0.193537	45	45	2.0816e-06	0.00191091
2'-deoxycytidine	prepost	Post	2.96272	0.486842	45	45	2.10727e-06	0.00193447
m-tyramine	prepost	Post	2.38693	0.408509	45	45	2.12877e-06	0.00195421
L-urobilin	prepost	Post	6.14495	1.05358	45	45	2.48306e-06	0.00227945
p-cresol sulfate	prepost	Post	3.55899	0.59562	45	45	2.52388e-06	0.00231692
beta-citrylglutamate	prepost	Post	-2.47909	0.432525	45	45	2.54923e-06	0.0023402
arachidonate (20:4n6)	prepost	Post	-2.57431	0.451357	45	45	2.58211e-06	0.00237037
guanosine	prepost	Post	2.85999	0.506647	45	45	2.67752e-06	0.00245797
gulonate*	prepost	Post	-3.31704	0.591736	45	45	2.7815e-06	0.00255342
pyrraline	prepost	Post	-3.26182	0.581921	45	45	3.04123e-06	0.00279184
octadecenedioylcarnitine (C18:1-DC)*	prepost	Post	-2.62635	0.468089	45	45	3.20535e-06	0.00294251
mevalonate	prepost	Post	-2.99643	0.548937	45	45	4.35112e-06	0.00399433
N,N-dimethyl-5-aminovalerate	prepost	Post	3.95079	0.697483	45	45	4.60288e-06	0.00422545
21-hydroxypregnanolone monosulfate (1)	prepost	Post	-1.71747	0.3114	45	45	4.79165e-06	0.00439873
2'-deoxyadenosine 5'-monophosphate	prepost	Post	2.8333	0.521346	45	45	5.0794e-06	0.00466289
citrulline	prepost	Post	1.71648	0.311031	45	45	5.09498e-06	0.00467719
creatinine	prepost	Post	-4.97151	0.956551	45	45	5.2916e-06	0.00485769
dCMP	prepost	Post	2.69136	0.495277	45	45	5.49964e-06	0.00504867
genistein	prepost	Post	-3.82482	0.704263	45	45	5.5505e-06	0.00509536
vancomycin	prepost	Post	-2.73951	0.495629	45	45	6.07268e-06	0.00557472
linoleoyl ethanolamide	prepost	Post	-3.31584	0.622778	45	45	6.37818e-06	0.00585517
2-oxindole-3-acetate	prepost	Post	2.69977	0.495038	45	45	6.48324e-06	0.00595162
isoleucylglycine	prepost	Post	1.5913	0.293966	45	45	6.69321e-06	0.00614437
tauroursodeoxycholic acid sulfate (1)	prepost	Post	-2.29106	0.413654	45	45	7.08887e-06	0.00650758
N-acetylthreonine	prepost	Post	-1.99782	0.373092	45	45	7.21552e-06	0.00662384
N2-acetyllysine	prepost	Post	2.06223	0.384295	45	45	7.38891e-06	0.00678302
mevalonolactone	prepost	Post	-1.19827	0.228195	45	45	8.63055e-06	0.00792285
2-hydroxypalmitate	prepost	Post	3.11323	0.620027	45	45	9.44568e-06	0.00867113
palmitoleoyl ethanolamide*	prepost	Post	-2.25	0.433259	45	45	9.8295e-06	0.00902348
5alpha-pregnan-diol disulfate	prepost	Post	-3.04078	0.581216	45	45	1.02163e-05	0.00937852
5-aminovalerate	prepost	Post	-3.37784	0.655126	45	45	1.10151e-05	0.0101118
beta-alanine	prepost	Post	-2.09905	0.405616	45	45	1.11403e-05	0.0102268
alanylleucine	prepost	Post	1.76914	0.340624	45	45	1.17644e-05	0.0107997
N6-carboxyethyllysine	prepost	Post	-1.92532	0.372139	45	45	1.259e-05	0.0115576
ribose	prepost	Post	2.08937	0.401392	45	45	1.34529e-05	0.0123498
glycylisoleucine	prepost	Post	1.79458	0.346506	45	45	1.35009e-05	0.0123938
feruloylputrescine	prepost	Post	-3.1064	0.6022	45	45	1.429e-05	0.0131182
kynurenine	prepost	Post	-1.25159	0.249136	45	45	1.49774e-05	0.0137493
ethylmalonate	prepost	Post	1.55357	0.307043	45	45	1.54797e-05	0.0142103
2-hydroxymyristate	prepost	Post	3.10883	0.606985	45	45	1.54817e-05	0.0142122
N6-carboxymethyllysine	prepost	Post	-1.85917	0.364822	45	45	1.5791e-05	0.0144961
carnitine	prepost	Post	-1.52842	0.294842	45	45	1.59093e-05	0.0146047
docosahexaenoate (DHA; 22:6n3)	prepost	Post	-3.14927	0.618855	45	45	1.60087e-05	0.014696
oleoyl ethanolamide	prepost	Post	-3.31155	0.660645	45	45	1.68262e-05	0.0154464
pregnen-diol disulfate*	prepost	Post	-4.24394	0.844063	45	45	1.71277e-05	0.0157232
5-(2-Hydroxyethyl)-4-methylthiazole	prepost	Post	2.56512	0.51002	45	45	1.73984e-05	0.0159717
erythronate*	prepost	Post	-2.13272	0.421681	45	45	1.7549e-05	0.01611
linolenoyl ethanolamide	prepost	Post	-2.72574	0.546746	45	45	1.85048e-05	0.0169874
3-ureidoisobutyrate	prepost	Post	-3.45799	0.693355	45	45	1.91321e-05	0.0175632
cadaverine	prepost	Post	-4.0439	0.797238	45	45	1.97405e-05	0.0181218
3-(3-hydroxyphenyl)propionate	prepost	Post	4.2378	0.825302	45	45	1.9918e-05	0.0182847
palmitoyl ethanolamide	prepost	Post	-2.55912	0.51645	45	45	1.99191e-05	0.0182857
propionylglycine (C3)	prepost	Post	-1.98107	0.413527	45	45	2.00321e-05	0.0183894
lysylleucine	prepost	Post	1.73632	0.346627	45	45	2.00332e-05	0.0183905
N-formylanthranilic acid	prepost	Post	1.6667	0.335666	45	45	2.14265e-05	0.0196696
2-hydroxybutyrate/2-hydroxyisobutyrate	prepost	Post	-1.69983	0.34159	45	45	2.17332e-05	0.0199511
1-methyladenine	prepost	Post	-2.27906	0.480165	45	45	2.31226e-05	0.0212266
glycohyocholate	prepost	Post	-2.90785	0.577047	45	45	2.32809e-05	0.0213718
glycylvaline	prepost	Post	1.47132	0.295985	45	45	2.34029e-05	0.0214839
glycochenodeoxycholate glucuronide (1)	prepost	Post	-3.20004	0.64284	45	45	2.35909e-05	0.0216564
guanidinoacetate	prepost	Post	-3.71109	0.786973	45	45	2.55412e-05	0.0234468
3-dehydrocholate	prepost	Post	-3.49884	0.722657	45	45	2.5699e-05	0.0235917
3-phenylpropionate (hydrocinnamate)	prepost	Post	2.71375	0.55181	45	45	2.64851e-05	0.0243133
5alpha-androstan-3alpha,17alpha-diol disulfate	prepost	Post	-2.05135	0.417691	45	45	2.73824e-05	0.025137
N-acetylmethionine sulfoxide	prepost	Post	1.56272	0.315549	45	45	2.89673e-05	0.026592
N-acetyl-isoputreanine*	prepost	Post	-2.89573	0.597667	45	45	2.90501e-05	0.026668
dimethylmalonic acid	prepost	Post	1.1335	0.233741	45	45	3.07777e-05	0.0282539
(3'-5')-adenylyluridine	prepost	Post	2.39134	0.494887	45	45	3.21889e-05	0.0295494
arabonate/xylonate	prepost	Post	-2.65394	0.549166	45	45	3.26449e-05	0.029968
1-methylnicotinamide	prepost	Post	-2.17934	0.454169	45	45	3.27555e-05	0.0300695
betaine	prepost	Post	-2.91696	0.604598	45	45	3.34178e-05	0.0306776
N-acetylarginine	prepost	Post	2.3875	0.48645	45	45	3.43131e-05	0.0314994
coumaroylquinate (3)	prepost	Post	-1.62521	0.34038	45	45	3.63102e-05	0.0333328
sulfate of piperine metabolite C16H19NO3 (2)*	prepost	Post	-4.04929	0.831189	45	45	3.71627e-05	0.0341153
thymine	prepost	Post	2.12809	0.447577	45	45	3.72129e-05	0.0341614
O-sulfo-L-tyrosine	prepost	Post	-3.01307	0.634603	45	45	4.42753e-05	0.0406447
androsterone sulfate	prepost	Post	-2.6643	0.564812	45	45	4.54121e-05	0.0416883
sebacate (C10-DC)	prepost	Post	1.51182	0.322641	45	45	4.54384e-05	0.0417124
3-hydroxyphenylacetate	prepost	Post	1.73326	0.372256	45	45	4.67087e-05	0.0428786
glycitein	prepost	Post	-2.24228	0.495776	45	45	4.74882e-05	0.0435941
eicosapentaenoate (EPA; 20:5n3)	prepost	Post	-2.99111	0.631685	45	45	4.78135e-05	0.0438927
malate	prepost	Post	1.70518	0.363372	45	45	4.8955e-05	0.0449406
3-sialyllactose	prepost	Post	-2.1099	0.429077	45	45	5.40312e-05	0.0496006
nicotianamine	TIME.POINT.2	6 month	-4.68272	0.518502	45	45	7.14435e-10	1.96755e-06
cis-4-decenoylcarnitine (C10:1)	TIME.POINT.2	2 week	-5.95524	0.580673	45	45	1.79644e-09	4.9474e-06
pseudouridine	TIME.POINT.2	2 week	4.55152	0.542612	45	45	2.33606e-09	6.4335e-06
cis-4-decenoylcarnitine (C10:1)	TIME.POINT.2	6 month	-6.26233	0.651836	45	45	3.9798e-09	1.09604e-05
enterolactone	TIME.POINT.2	2 week	5.07064	0.621092	45	45	4.20299e-09	1.1575e-05
enterolactone	TIME.POINT.2	6 month	5.5006	0.693171	45	45	5.343e-09	1.47146e-05
lithocholate	TIME.POINT.2	6 month	9.87574	1.00385	45	45	6.44479e-09	1.7749e-05
chiro-inositol	TIME.POINT.2	2 month	-6.28969	0.76274	45	45	6.70592e-09	1.84681e-05
lithocholate	TIME.POINT.2	2 month	9.30145	0.926097	45	45	6.73294e-09	1.85425e-05
chiro-inositol	TIME.POINT.2	2 week	-6.10625	0.738881	45	45	7.55806e-09	2.08149e-05
deoxycholate	TIME.POINT.2	2 month	7.5307	0.855475	45	45	7.59897e-09	2.09276e-05
cis-4-decenoylcarnitine (C10:1)	TIME.POINT.2	2 month	-5.58977	0.600628	45	45	8.30158e-09	2.28625e-05
5-dodecenoylcarnitine (C12:1)	TIME.POINT.2	2 week	-4.29124	0.595752	45	45	8.53027e-09	2.34924e-05
myristoleoylcarnitine (C14:1)*	TIME.POINT.2	2 week	-4.5702	0.463744	45	45	8.65073e-09	2.38241e-05
lithocholate	TIME.POINT.2	2 week	8.70728	0.895919	45	45	1.36242e-08	3.7521e-05
5-dodecenoylcarnitine (C12:1)	TIME.POINT.2	6 month	-4.64353	0.658629	45	45	1.39955e-08	3.85435e-05
myristoleoylcarnitine (C14:1)*	TIME.POINT.2	6 month	-4.73889	0.520241	45	45	2.01285e-08	5.5434e-05
deoxymugineic acid	TIME.POINT.2	6 month	-5.26826	0.691943	45	45	2.04034e-08	5.61911e-05
nicotianamine	TIME.POINT.2	2 month	-3.64162	0.477238	45	45	2.32516e-08	6.40348e-05
5-dodecenoylcarnitine (C12:1)	TIME.POINT.2	2 month	-4.16496	0.61315	45	45	3.23509e-08	8.90944e-05
5-hydroxyhexanoate	TIME.POINT.2	6 month	3.57176	0.493464	45	45	3.4818e-08	9.58887e-05
ribulonate/xylulonate*	TIME.POINT.2	6 month	-6.06426	0.811688	45	45	3.63521e-08	0.000100114
deoxycholate	TIME.POINT.2	6 month	7.34842	0.927087	45	45	3.82427e-08	0.00010532
5,6-dihydrouridine	TIME.POINT.2	2 week	3.38944	0.462356	45	45	4.09627e-08	0.000112811
chiro-inositol	TIME.POINT.2	6 month	-6.04291	0.824603	45	45	4.94895e-08	0.000136294
myristoleoylcarnitine (C14:1)*	TIME.POINT.2	2 month	-4.17007	0.479569	45	45	5.2269e-08	0.000143949
arachidonate (20:4n6)	TIME.POINT.2	6 month	-3.99674	0.549698	45	45	5.30423e-08	0.000146079
C-glycosyltryptophan	TIME.POINT.2	2 week	-2.42711	0.322196	45	45	5.32052e-08	0.000146527
5-hydroxyhexanoate	TIME.POINT.2	2 month	3.2273	0.455682	45	45	6.08556e-08	0.000167596
5,6-dihydrouridine	TIME.POINT.2	2 month	3.39525	0.477003	45	45	6.41726e-08	0.000176731
alpha-hydroxyisovalerate	TIME.POINT.2	6 month	-3.46179	0.484704	45	45	6.75952e-08	0.000186157
pseudouridine	TIME.POINT.2	2 month	3.90753	0.559659	45	45	8.38058e-08	0.000230801
nicotianamine	TIME.POINT.2	2 week	-3.27749	0.461073	45	45	9.09721e-08	0.000250537
21-hydroxypregnenolone disulfate	TIME.POINT.2	2 week	-3.89219	0.527148	45	45	9.97378e-08	0.000274678
indolin-2-one	TIME.POINT.2	6 month	5.3717	0.790332	45	45	1.49911e-07	0.000412854
21-hydroxypregnenolone disulfate	TIME.POINT.2	6 month	-4.23219	0.591963	45	45	1.52355e-07	0.000419585
enterolactone	TIME.POINT.2	2 month	4.34061	0.641155	45	45	1.5488e-07	0.000426538
C-glycosyltryptophan	TIME.POINT.2	2 month	-2.35129	0.333576	45	45	1.7114e-07	0.000471319
ribonate (ribonolactone)	TIME.POINT.2	6 month	-7.12221	1.0543	45	45	1.92182e-07	0.000529269
dihydrobiopterin	TIME.POINT.2	2 week	-2.79665	0.389385	45	45	1.97983e-07	0.000545245
5-methyluridine (ribothymidine)	TIME.POINT.2	2 week	3.79156	0.568897	45	45	1.97997e-07	0.000545282
N-acetylputrescine	TIME.POINT.2	6 month	-6.93581	1.04512	45	45	2.00567e-07	0.000552362
ribulonate/xylulonate*	TIME.POINT.2	2 month	-5.11895	0.749479	45	45	2.23562e-07	0.000615689
N-acetyltaurine	TIME.POINT.2	6 month	-5.52019	0.852236	45	45	2.36961e-07	0.000652591
cysteinylglycine	TIME.POINT.2	6 month	-3.07787	0.463902	45	45	2.42684e-07	0.000668353
uridine	TIME.POINT.2	2 week	3.28338	0.484286	45	45	2.54279e-07	0.000700284
3-methylglutarate/2-methylglutarate	TIME.POINT.2	6 month	2.86604	0.425261	45	45	2.57869e-07	0.000710172
hypoxanthine	TIME.POINT.2	2 week	2.87621	0.428128	45	45	2.57948e-07	0.000710388
5-hydroxyhexanoate	TIME.POINT.2	2 week	2.89512	0.441057	45	45	2.70636e-07	0.000745332
deoxymugineic acid	TIME.POINT.2	2 month	-4.25483	0.638825	45	45	2.90078e-07	0.000798874
N-acetyltaurine	TIME.POINT.2	2 month	-5.13522	0.792661	45	45	3.06963e-07	0.000845375
putrescine	TIME.POINT.2	6 month	-7.24179	1.10429	45	45	3.22332e-07	0.000887702
coprostanol	TIME.POINT.2	6 month	6.08455	0.947605	45	45	3.29513e-07	0.000907479
2-hydroxynervonate*	TIME.POINT.2	2 month	4.22332	0.698459	45	45	3.71378e-07	0.00102277
dihydrobiopterin	TIME.POINT.2	6 month	-2.94827	0.435276	45	45	3.72638e-07	0.00102624
pseudouridine	TIME.POINT.2	6 month	3.84979	0.60399	45	45	3.75628e-07	0.00103448
creatine	TIME.POINT.2	6 month	-7.62246	1.17442	45	45	3.84424e-07	0.00105871
palmitoleoylcarnitine (C16:1)*	TIME.POINT.2	6 month	-4.8294	0.767686	45	45	4.0416e-07	0.00111306
ribonate (ribonolactone)	TIME.POINT.2	2 month	-6.38124	0.975311	45	45	4.14736e-07	0.00114218
cysteinylglycine	TIME.POINT.2	2 month	-2.76578	0.427843	45	45	4.20494e-07	0.00115804
coprostanol	TIME.POINT.2	2 month	5.60107	0.879048	45	45	4.71021e-07	0.00129719
deoxycholate	TIME.POINT.2	2 week	5.73714	0.8277	45	45	4.8671e-07	0.0013404
21-hydroxypregnenolone disulfate	TIME.POINT.2	2 month	-3.65631	0.545335	45	45	4.86869e-07	0.00134084
glycochenodeoxycholate 3-sulfate	TIME.POINT.2	2 week	-6.03197	0.906633	45	45	5.84412e-07	0.00160947
indolin-2-one	TIME.POINT.2	2 month	4.58785	0.729031	45	45	6.52638e-07	0.00179737
thymidine	TIME.POINT.2	2 week	2.86938	0.441465	45	45	6.91574e-07	0.0019046
dihydrobiopterin	TIME.POINT.2	2 month	-2.65272	0.40218	45	45	7.11597e-07	0.00195974
tauroursodeoxycholate	TIME.POINT.2	2 month	-3.39897	0.581899	45	45	7.27792e-07	0.00200434
uridine	TIME.POINT.2	2 month	3.1853	0.500855	45	45	7.31279e-07	0.00201394
alpha-hydroxyisovalerate	TIME.POINT.2	2 month	-2.79967	0.44646	45	45	7.43723e-07	0.00204821
docosahexaenoate (DHA; 22:6n3)	TIME.POINT.2	6 month	-4.85288	0.769202	45	45	7.6231e-07	0.0020994
xanthine	TIME.POINT.2	2 week	3.79349	0.604504	45	45	8.02311e-07	0.00220956
3-hydroxypalmitoylcarnitine	TIME.POINT.2	6 month	-2.62343	0.422918	45	45	9.4991e-07	0.00261605
3-hydroxypalmitoylcarnitine	TIME.POINT.2	2 month	-2.41848	0.389579	45	45	9.81632e-07	0.00270341
putrescine	TIME.POINT.2	2 month	-6.2792	1.01764	45	45	9.83584e-07	0.00270879
glycerol 3-phosphate	TIME.POINT.2	2 week	3.18234	0.51079	45	45	1.02027e-06	0.00280983
glycochenodeoxycholate 3-sulfate	TIME.POINT.2	2 month	-5.9916	0.93696	45	45	1.02361e-06	0.00281903
dimethylarginine (ADMA + SDMA)	TIME.POINT.2	6 month	-4.5889	0.759274	45	45	1.05676e-06	0.00291033
3-methylglutarate/2-methylglutarate	TIME.POINT.2	2 month	2.4632	0.393033	45	45	1.05953e-06	0.00291796
3-hydroxymyristate	TIME.POINT.2	6 month	-2.71358	0.475384	45	45	1.12448e-06	0.00309682
3-methyladipate	TIME.POINT.2	6 month	3.09134	0.513568	45	45	1.13024e-06	0.00311268
laurylcarnitine (C12)	TIME.POINT.2	2 week	-4.47693	0.66802	45	45	1.15606e-06	0.00318379
2-hydroxy-3-methylvalerate	TIME.POINT.2	6 month	-3.86012	0.630725	45	45	1.18534e-06	0.00326444
indolelactate	TIME.POINT.2	6 month	-4.40679	0.710099	45	45	1.28436e-06	0.00353712
phenyllactate (PLA)	TIME.POINT.2	2 month	-3.55439	0.578918	45	45	1.31263e-06	0.00361499
dehydrolithocholate	TIME.POINT.2	6 month	6.63976	1.06802	45	45	1.33152e-06	0.003667
5-methyluridine (ribothymidine)	TIME.POINT.2	2 month	3.48857	0.586645	45	45	1.37809e-06	0.00379527
2'-deoxyinosine	TIME.POINT.2	2 week	3.41077	0.554796	45	45	1.38264e-06	0.00380779
dehydrolithocholate	TIME.POINT.2	2 month	6.2964	0.991887	45	45	1.42111e-06	0.00391374
hydantoin-5-propionate	TIME.POINT.2	6 month	-2.63448	0.438145	45	45	1.44077e-06	0.00396788
glycocholate sulfate	TIME.POINT.2	2 week	-4.93927	0.787852	45	45	1.49426e-06	0.0041152
chenodeoxycholate	TIME.POINT.2	6 month	-8.2108	1.46471	45	45	1.57134e-06	0.00432747
glutaminylleucine	TIME.POINT.2	6 month	3.56651	0.57738	45	45	1.57522e-06	0.00433816
N-acetylputrescine	TIME.POINT.2	2 month	-5.69856	0.963729	45	45	1.64329e-06	0.00452563
eicosapentaenoate (EPA; 20:5n3)	TIME.POINT.2	6 month	-4.69377	0.774118	45	45	1.6735e-06	0.00460882
5,6-dihydrouridine	TIME.POINT.2	6 month	3.01943	0.51506	45	45	1.7583e-06	0.00484235
succinylcarnitine (C4)	TIME.POINT.2	2 month	-4.12159	0.707881	45	45	1.88428e-06	0.0051893
N-acetyl-beta-glucosaminylamine	TIME.POINT.2	6 month	2.01699	0.333086	45	45	1.93693e-06	0.00533431
creatine	TIME.POINT.2	2 month	-6.53642	1.09063	45	45	1.98214e-06	0.00545881
taurine	TIME.POINT.2	6 month	-5.73168	0.986954	45	45	2.07282e-06	0.00570856
3-hydroxypalmitoylcarnitine	TIME.POINT.2	2 week	-2.23285	0.376572	45	45	2.13831e-06	0.00588891
laurylcarnitine (C12)	TIME.POINT.2	6 month	-4.65728	0.746045	45	45	2.22133e-06	0.00611754
erythritol	TIME.POINT.2	2 month	-3.95821	0.647392	45	45	2.35077e-06	0.00647403
5-methyluridine (ribothymidine)	TIME.POINT.2	6 month	3.61349	0.63283	45	45	2.36347e-06	0.006509
palmitoleoylcarnitine (C16:1)*	TIME.POINT.2	2 month	-4.10483	0.714559	45	45	2.49249e-06	0.00686431
palmitoleoylcarnitine (C16:1)*	TIME.POINT.2	2 week	-4.01018	0.694232	45	45	2.5172e-06	0.00693237
alpha-hydroxyisocaproate	TIME.POINT.2	6 month	-3.89522	0.674862	45	45	2.54951e-06	0.00702134
suberoylcarnitine (C8-DC)	TIME.POINT.2	6 month	-1.9638	0.342415	45	45	2.56103e-06	0.00705308
glycylleucine	TIME.POINT.2	6 month	2.36226	0.398366	45	45	2.69018e-06	0.00740875
N-acetyltaurine	TIME.POINT.2	2 week	-4.42546	0.769853	45	45	2.69774e-06	0.00742958
7-ketodeoxycholate	TIME.POINT.2	6 month	-6.64414	1.17287	45	45	2.75708e-06	0.007593
2'-deoxyuridine	TIME.POINT.2	2 week	2.55133	0.431559	45	45	2.77096e-06	0.00763121
hydantoin-5-propionate	TIME.POINT.2	2 month	-2.35114	0.40545	45	45	3.04326e-06	0.00838114
2-hydroxy-3-methylvalerate	TIME.POINT.2	2 month	-3.37739	0.581879	45	45	3.0434e-06	0.00838152
inosine	TIME.POINT.2	2 month	3.91289	0.685812	45	45	3.04666e-06	0.00839049
cysteinylglycine	TIME.POINT.2	2 week	-2.38107	0.413835	45	45	3.0867e-06	0.00850077
laurylcarnitine (C12)	TIME.POINT.2	2 month	-4.2796	0.689752	45	45	3.10072e-06	0.00853939
C-glycosyltryptophan	TIME.POINT.2	6 month	-2.13859	0.362547	45	45	3.12356e-06	0.00860228
glycylleucine	TIME.POINT.2	2 month	2.15248	0.366554	45	45	3.16747e-06	0.00872321
thymidine	TIME.POINT.2	6 month	2.89581	0.494934	45	45	3.20204e-06	0.00881841
erythritol	TIME.POINT.2	6 month	-4.19771	0.703053	45	45	3.21673e-06	0.00885886
docosapentaenoate (n6 DPA; 22:5n6)	TIME.POINT.2	6 month	-4.88674	0.820276	45	45	3.24237e-06	0.00892948
sitostanol	TIME.POINT.2	2 month	3.60992	0.637741	45	45	3.25864e-06	0.00897429
3-methylglutarate/2-methylglutarate	TIME.POINT.2	2 week	2.22744	0.380581	45	45	3.38257e-06	0.0093156
4-cholesten-3-one	TIME.POINT.2	2 month	3.28881	0.565328	45	45	3.45495e-06	0.00951494
taurocholenate sulfate*	TIME.POINT.2	2 week	-6.72028	1.15869	45	45	3.54938e-06	0.00977499
(12 or 13)-methylmyristate (a15:0 or i15:0)	TIME.POINT.2	2 month	4.84003	0.834978	45	45	3.62435e-06	0.00998145
glutaminylleucine	TIME.POINT.2	2 month	3.12413	0.531904	45	45	3.6279e-06	0.00999125
L-urobilin	TIME.POINT.2	2 month	7.55599	1.29652	45	45	3.64519e-06	0.0100388
phenyllactate (PLA)	TIME.POINT.2	6 month	-3.58709	0.627419	45	45	3.74588e-06	0.0103162
2,3-dihydroxy-2-methylbutyrate	TIME.POINT.2	6 month	-7.0905	1.27343	45	45	3.88862e-06	0.0107092
taurine	TIME.POINT.2	2 month	-5.16534	0.915161	45	45	3.90499e-06	0.0107543
erythritol	TIME.POINT.2	2 week	-3.70051	0.62564	45	45	3.96153e-06	0.01091
dehydrolithocholate	TIME.POINT.2	2 week	5.76468	0.962698	45	45	4.05424e-06	0.0111654
3-hydroxyoleoylcarnitine	TIME.POINT.2	6 month	-3.10144	0.555978	45	45	4.08897e-06	0.011261
methionine sulfoxide	TIME.POINT.2	2 week	1.76972	0.309269	45	45	4.14733e-06	0.0114217
hypoxanthine	TIME.POINT.2	6 month	2.7196	0.480649	45	45	4.167e-06	0.0114759
uridine	TIME.POINT.2	6 month	3.08717	0.543417	45	45	4.24925e-06	0.0117024
N-formylanthranilic acid	TIME.POINT.2	2 week	2.25965	0.40138	45	45	4.3513e-06	0.0119835
indolin-2-one	TIME.POINT.2	2 week	3.95444	0.705231	45	45	4.5329e-06	0.0124836
pyrraline	TIME.POINT.2	6 month	-4.31695	0.820319	45	45	4.80268e-06	0.0132266
palmitoyl ethanolamide	TIME.POINT.2	6 month	-3.83987	0.703168	45	45	5.03442e-06	0.0138648
2-hydroxynervonate*	TIME.POINT.2	2 week	3.54391	0.678641	45	45	5.47559e-06	0.0150798
suberoylcarnitine (C8-DC)	TIME.POINT.2	2 week	-1.68665	0.306155	45	45	5.51524e-06	0.015189
glycocholate	TIME.POINT.2	2 week	-6.3825	1.22398	45	45	5.61061e-06	0.0154516
xanthine	TIME.POINT.2	6 month	3.75531	0.678417	45	45	5.62616e-06	0.0154944
imidazole lactate	TIME.POINT.2	6 month	-5.67331	1.04506	45	45	5.8836e-06	0.0162034
erythronate*	TIME.POINT.2	6 month	-3.04883	0.551694	45	45	6.0204e-06	0.0165802
2'-deoxyuridine	TIME.POINT.2	6 month	2.68784	0.483579	45	45	6.25938e-06	0.0172383
glutaminylleucine	TIME.POINT.2	2 week	2.91356	0.514168	45	45	6.36025e-06	0.0175161
N-acetyl-beta-glucosaminylamine	TIME.POINT.2	2 week	1.66279	0.296189	45	45	6.37892e-06	0.0175676
tauroursodeoxycholate	TIME.POINT.2	2 week	-2.91138	0.565387	45	45	6.92832e-06	0.0190806
uracil	TIME.POINT.2	2 week	2.57547	0.473355	45	45	7.10626e-06	0.0195706
tetrahydrocortisol sulfate (1)	TIME.POINT.2	6 month	-3.00473	0.538135	45	45	7.15027e-06	0.0196918
gulonate*	TIME.POINT.2	6 month	-4.3635	0.821413	45	45	7.15838e-06	0.0197142
3-hydroxyoleoylcarnitine	TIME.POINT.2	2 month	-2.79046	0.514669	45	45	7.21227e-06	0.0198626
valerate (5:0)	TIME.POINT.2	2 month	3.57928	0.674211	45	45	7.33373e-06	0.0201971
glycochenodeoxycholate 3-sulfate	TIME.POINT.2	6 month	-5.65892	1.0152	45	45	7.39437e-06	0.0203641
alpha-hydroxyisocaproate	TIME.POINT.2	2 month	-3.38607	0.623721	45	45	7.40133e-06	0.0203833
thymidine	TIME.POINT.2	2 month	2.53114	0.456427	45	45	7.73429e-06	0.0213002
taurocholenate sulfate*	TIME.POINT.2	6 month	-6.92909	1.28531	45	45	7.78463e-06	0.0214389
xanthine	TIME.POINT.2	2 month	3.39114	0.625221	45	45	7.99915e-06	0.0220297
cholate	TIME.POINT.2	6 month	-6.92975	1.31736	45	45	8.23202e-06	0.022671
prolylhydroxyproline	TIME.POINT.2	2 week	-2.5055	0.491826	45	45	8.27723e-06	0.0227955
2'-deoxyguanosine	TIME.POINT.2	2 week	2.71029	0.493175	45	45	8.3067e-06	0.0228767
glycocholate sulfate	TIME.POINT.2	6 month	-4.74832	0.876044	45	45	9.31241e-06	0.0256464
taurochenodeoxycholate	TIME.POINT.2	6 month	-7.12326	1.34539	45	45	9.34052e-06	0.0257238
tauroursodeoxycholate	TIME.POINT.2	6 month	-3.15252	0.625059	45	45	9.74843e-06	0.0268472
kynurenine	TIME.POINT.2	6 month	-1.66541	0.320618	45	45	1.01691e-05	0.0280058
glycocholate	TIME.POINT.2	6 month	-6.80653	1.35316	45	45	1.01801e-05	0.0280361
glycocholate sulfate	TIME.POINT.2	2 month	-4.44048	0.812327	45	45	1.0214e-05	0.0281295
3-ureidoisobutyrate	TIME.POINT.2	6 month	-4.9062	0.938471	45	45	1.03489e-05	0.0285007
taurocholate	TIME.POINT.2	2 week	-5.45045	1.00723	45	45	1.12299e-05	0.0309272
N-acetyl-isoputreanine*	TIME.POINT.2	6 month	-4.24318	0.814663	45	45	1.1342e-05	0.031236
2-hydroxynervonate*	TIME.POINT.2	6 month	3.74709	0.750265	45	45	1.14217e-05	0.0314554
(12 or 13)-methylmyristate (a15:0 or i15:0)	TIME.POINT.2	2 week	4.38122	0.810699	45	45	1.1556e-05	0.0318253
myristoylcarnitine (C14)	TIME.POINT.2	2 month	-3.41628	0.627395	45	45	1.20696e-05	0.0332395
2'-deoxyinosine	TIME.POINT.2	6 month	3.28266	0.620973	45	45	1.21583e-05	0.033484
sitostanol	TIME.POINT.2	6 month	3.57335	0.690434	45	45	1.22634e-05	0.0337734
indolelactate	TIME.POINT.2	2 month	-3.50903	0.654355	45	45	1.24426e-05	0.034267
hypoxanthine	TIME.POINT.2	2 month	2.32583	0.442858	45	45	1.32694e-05	0.0365438
suberoylcarnitine (C8-DC)	TIME.POINT.2	2 month	-1.64	0.31627	45	45	1.32847e-05	0.0365862
dimethylarginine (ADMA + SDMA)	TIME.POINT.2	2 month	-3.62501	0.700303	45	45	1.32969e-05	0.0366197
tryptophan betaine	TIME.POINT.2	6 month	-3.07511	0.565949	45	45	1.35005e-05	0.0371803
7-ketodeoxycholate	TIME.POINT.2	2 week	-5.41356	1.04995	45	45	1.35648e-05	0.0373574
pyroglutamine*	TIME.POINT.2	6 month	-4.17818	0.775797	45	45	1.36741e-05	0.0376584
trans-nonadecenoate (tr 19:1)*	TIME.POINT.2	6 month	-2.7878	0.538232	45	45	1.37268e-05	0.0378036
imidazole lactate	TIME.POINT.2	2 month	-5.01993	0.96925	45	45	1.38072e-05	0.038025
N-acetylmethionine sulfoxide	TIME.POINT.2	2 week	2.02633	0.380553	45	45	1.38215e-05	0.0380643
tryptophan betaine	TIME.POINT.2	2 week	-2.734	0.503347	45	45	1.41319e-05	0.0389192
xylose	TIME.POINT.2	2 month	4.53587	0.876848	45	45	1.42517e-05	0.0392493
2-hydroxyadipate	TIME.POINT.2	2 month	-2.88273	0.557495	45	45	1.43498e-05	0.0395194
xylose	TIME.POINT.2	2 week	4.38568	0.847942	45	45	1.45921e-05	0.0401866
taurocholate	TIME.POINT.2	2 month	-5.49878	1.04035	45	45	1.47972e-05	0.0407516
inosine	TIME.POINT.2	2 week	3.41919	0.664205	45	45	1.54547e-05	0.0425623
pyridoxamine	TIME.POINT.2	2 month	1.71513	0.325985	45	45	1.56775e-05	0.0431757
prolylhydroxyproline	TIME.POINT.2	2 month	-2.4769	0.506189	45	45	1.58026e-05	0.0435204
2-hydroxypalmitate	TIME.POINT.2	2 month	3.89673	0.798353	45	45	1.64364e-05	0.0452657
2-hydroxyadipate	TIME.POINT.2	6 month	-3.087	0.604511	45	45	1.64837e-05	0.0453962
2'-deoxyguanosine	TIME.POINT.2	6 month	2.88105	0.553392	45	45	1.66985e-05	0.0459877
N-methylproline	TIME.POINT.2	2 month	4.50675	0.925246	45	45	1.69761e-05	0.0467523

## Sheet: Lipidomics linear model
BA	metadata	value	coef	stderr	N	N.not.0	pval	qval
HDCA	prepost	Post	11.3783	0.898507	45	34	2.07634e-12	2.15939e-10
12-oxo LCA	prepost	Post	11.8367	0.86363	45	32	4.2022e-12	4.37029e-10
LCA	prepost	Post	9.41697	0.695593	45	45	1.45437e-11	1.51255e-09
DCA	prepost	Post	9.16341	0.845298	45	44	1.20184e-10	1.24991e-08
isoLCA	prepost	Post	12.9416	1.19229	45	40	1.40437e-10	1.46054e-08
EDCA	prepost	Post	6.39592	0.673252	45	29	4.61326e-10	4.79779e-08
3-oxo LCA	prepost	Post	7.31964	0.822982	45	43	2.75202e-09	2.8621e-07
7-keto DCA	prepost	Post	-5.63743	0.887509	45	42	3.11625e-07	3.2409e-05
THCA	prepost	Post	-4.51249	0.710983	45	12	4.59846e-07	4.7824e-05
CA	prepost	Post	-5.68964	0.922679	45	45	5.67305e-07	5.89997e-05
Val_CA	prepost	Post	-5.62509	0.97295	45	13	7.59519e-07	7.899e-05
TCA	prepost	Post	-7.09627	1.15557	45	41	7.83678e-07	8.15025e-05
Ile_Leu_CA	prepost	Post	-5.66277	1.01317	45	14	1.44291e-06	0.000150062
Phe_LCA	prepost	Post	3.14892	0.549406	45	19	2.128e-06	0.000221312
Phe_DCA	prepost	Post	5.6123	1.00538	45	25	3.43448e-06	0.000357186
Leu_LCA	prepost	Post	4.50343	0.809936	45	22	4.41109e-06	0.000458753
Ala_CA	prepost	Post	-3.9944	0.730728	45	12	5.50428e-06	0.000572445
aMCA	prepost	Post	6.02194	1.0879	45	42	6.79441e-06	0.000706619
Ala_CDCA	prepost	Post	-3.56294	0.65535	45	11	7.29153e-06	0.000758319
Ser_CDCA	prepost	Post	-3.6321	0.663848	45	12	7.75771e-06	0.000806802
Ala_DCA	prepost	Post	3.89548	0.749407	45	20	9.76733e-06	0.0010158
GCA	prepost	Post	-4.92581	0.995256	45	45	1.19496e-05	0.00124276
GHCA	prepost	Post	-4.05669	0.824095	45	12	1.30382e-05	0.00135597
TCDCA	prepost	Post	-5.09483	0.990301	45	44	1.44996e-05	0.00150796
TaMCA	prepost	Post	-3.01475	0.617664	45	12	1.49381e-05	0.00155356
Trp_LCA	prepost	Post	3.46232	0.701549	45	19	2.11615e-05	0.0022008
CDCA	prepost	Post	-3.44218	0.701033	45	45	2.33961e-05	0.00243319
Val_LCA	prepost	Post	3.66801	0.745301	45	22	2.38522e-05	0.00248063
His_CA	prepost	Post	-4.13579	0.887026	45	11	3.03187e-05	0.00315315
Phe_CDCA	prepost	Post	-4.53213	0.956395	45	16	4.03004e-05	0.00419124
Ile_Leu_DCA	prepost	Post	5.23378	1.09137	45	19	4.31442e-05	0.004487
Phe_CA	prepost	Post	-6.72489	1.44637	45	22	5.1613e-05	0.00536776
Ile_Leu_CDCA	prepost	Post	-2.95591	0.668253	45	13	6.51992e-05	0.00678072
Tyr_LCA	prepost	Post	-4.42284	0.975982	45	15	7.34753e-05	0.00764143
Ser_CA	prepost	Post	-3.75331	0.80949	45	10	7.7839e-05	0.00809526
GCDCA	prepost	Post	-3.9944	0.926852	45	45	9.34373e-05	0.00971748
Trp_DCA	prepost	Post	3.88233	0.899047	45	19	0.000132938	0.0138255
Tyr_DCA	prepost	Post	3.79036	0.878799	45	21	0.000135538	0.014096
GLCA	prepost	Post	4.49364	1.06466	45	31	0.000178032	0.0185153
Lys_DCA_a	prepost	Post	1.33609	0.318238	45	13	0.00018922	0.0196789
TbMCA	prepost	Post	-3.07838	0.720247	45	11	0.000222608	0.0231512
Glu_DCA	prepost	Post	4.14454	1.01798	45	19	0.000264963	0.0275562
THDCA	prepost	Post	-2.43237	0.602796	45	7	0.000311708	0.0324176
GHDCA	prepost	Post	4.02084	1.01947	45	16	0.000385899	0.0401335
wMCA	prepost	Post	-2.73144	0.688438	45	45	0.000399489	0.0415469
HCA	prepost	Post	-2.90582	0.734833	45	45	0.000403302	0.0419434
12-oxo LCA	TIME.POINT.2	6 month	13.0324	1.18007	45	32	6.5827e-10	2.0538e-07
12-oxo LCA	TIME.POINT.2	2 month	12.0744	1.08673	45	32	7.04545e-10	2.19818e-07
HDCA	TIME.POINT.2	2 month	11.9009	1.18314	45	34	9.40164e-10	2.93331e-07
12-oxo LCA	TIME.POINT.2	2 week	10.847	1.05027	45	32	2.63811e-09	8.2309e-07
HDCA	TIME.POINT.2	2 week	10.6398	1.14386	45	34	4.32345e-09	1.34892e-06
HDCA	TIME.POINT.2	6 month	11.6692	1.28394	45	34	4.95414e-09	1.54569e-06
LCA	TIME.POINT.2	2 month	9.73683	0.928951	45	45	1.77316e-08	5.53227e-06
DCA	TIME.POINT.2	2 month	9.47716	1.12801	45	44	2.21803e-08	6.92024e-06
EDCA	TIME.POINT.2	6 month	7.21414	0.924476	45	29	3.3676e-08	1.05069e-05
EDCA	TIME.POINT.2	2 month	6.73469	0.853803	45	29	3.6179e-08	1.12878e-05
LCA	TIME.POINT.2	2 week	8.90915	0.898498	45	45	4.57645e-08	1.42785e-05
LCA	TIME.POINT.2	6 month	9.59507	1.00733	45	45	4.69556e-08	1.46501e-05
DCA	TIME.POINT.2	6 month	9.51325	1.21827	45	44	4.80329e-08	1.49863e-05
isoLCA	TIME.POINT.2	2 month	13.3131	1.59748	45	40	9.07681e-08	2.83197e-05
DCA	TIME.POINT.2	2 week	8.50066	1.09326	45	44	1.03056e-07	3.21535e-05
isoLCA	TIME.POINT.2	6 month	13.3986	1.73029	45	40	1.9817e-07	6.18291e-05
isoLCA	TIME.POINT.2	2 week	12.1435	1.54605	45	40	2.59076e-07	8.08317e-05
3-oxo LCA	TIME.POINT.2	2 month	7.80615	1.08648	45	43	2.96549e-07	9.25233e-05
EDCA	TIME.POINT.2	2 week	5.52324	0.826454	45	29	6.63929e-07	0.000207146
3-oxo LCA	TIME.POINT.2	6 month	7.55149	1.17752	45	43	1.45777e-06	0.000454823
3-oxo LCA	TIME.POINT.2	2 week	6.68946	1.05117	45	43	2.07233e-06	0.000646566
7-keto DCA	TIME.POINT.2	6 month	-7.00691	1.25289	45	42	3.42709e-06	0.00106925
THCA	TIME.POINT.2	2 week	-4.54557	0.920941	45	12	1.37868e-05	0.00430147
Phe_LCA	TIME.POINT.2	6 month	3.7533	0.761781	45	19	2.64115e-05	0.00824037
THCA	TIME.POINT.2	2 month	-4.44557	0.947836	45	12	3.02004e-05	0.00942251
Phe_LCA	TIME.POINT.2	2 month	3.40383	0.702321	45	19	3.43108e-05	0.010705
TCA	TIME.POINT.2	6 month	-7.95903	1.63928	45	41	3.7639e-05	0.0117434
TCA	TIME.POINT.2	2 week	-7.13638	1.46236	45	41	3.76598e-05	0.0117499
Ile_Leu_CA	TIME.POINT.2	2 month	-6.10059	1.33271	45	14	4.31474e-05	0.013462
CA	TIME.POINT.2	6 month	-6.25217	1.32881	45	45	4.41643e-05	0.0137793
GHDCA	TIME.POINT.2	2 month	5.80675	1.23609	45	16	4.7838e-05	0.0149255
Phe_DCA	TIME.POINT.2	6 month	6.64066	1.41109	45	25	4.78683e-05	0.0149349
Val_CA	TIME.POINT.2	2 month	-5.8434	1.28629	45	13	4.81443e-05	0.015021
TCDCA	TIME.POINT.2	6 month	-6.43844	1.34768	45	44	5.09308e-05	0.0158904
7-keto DCA	TIME.POINT.2	2 week	-5.19616	1.12048	45	42	5.96303e-05	0.0186046
THCA	TIME.POINT.2	6 month	-4.54557	1.01814	45	12	6.15728e-05	0.0192107
Ala_DCA	TIME.POINT.2	2 month	4.41202	0.957043	45	20	6.38821e-05	0.0199312
CA	TIME.POINT.2	2 week	-5.41633	1.19607	45	45	8.35452e-05	0.0260661
CA	TIME.POINT.2	2 month	-5.54661	1.23289	45	45	8.73189e-05	0.0272435
Ala_CA	TIME.POINT.2	2 month	-4.31556	0.967119	45	12	0.000110307	0.0344158
Ala_DCA	TIME.POINT.2	6 month	4.55656	1.03681	45	20	0.000114252	0.0356466
Val_CA	TIME.POINT.2	6 month	-5.8434	1.3817	45	13	0.000128164	0.0399871
7-keto DCA	TIME.POINT.2	2 month	-5.04518	1.15741	45	42	0.000129152	0.0402954
Leu_LCA	TIME.POINT.2	2 month	4.77981	1.08388	45	22	0.0001328	0.0414336
Val_CA	TIME.POINT.2	2 week	-5.26787	1.24979	45	13	0.000133886	0.0417723
Ile_Leu_CA	TIME.POINT.2	6 month	-5.97559	1.43156	45	14	0.000151833	0.0473718

## Sheet: Patient sex linear model
data	name	metadata	value	coef	stderr	N	N.not.0	pval	qval	direction
untargeted metabolomics	arabitol/xylitol	sex	Male	3.82817	0.676654	45	45	1.14892503572093e-06	0.00105471	higher in males
	1-margaroylglycerol (17:0)	sex	Male	2.17288	0.404053	45	45	2.91386410755106e-06	0.00267493	higher in males
	glycolithocholate sulfate*	sex	Male	4.31776	0.895286	45	45	1.80481303388439e-05	0.0165682	higher in males
	bilirubin	sex	Male	3.05204	0.655608	45	45	3.10354590045015e-05	0.0284906	higher in males
	2-palmitoyl-GPC* (16:0)*	sex	Male	2.76675	0.605722	45	45	4.11286273516655e-05	0.0377561	higher in males
	sphingomyelin (d18:0/18:0, d19:0/17:0)*	sex	Male	1.42569	0.316308	45	45	4.98962677759634e-05	0.0458048	higher in males
	hexadecasphingosine (d16:1)*	sex	Male	2.4956	0.554164	45	45	5.05269214047829e-05	0.0463837	higher in males
metagenomic species	d__Bacteria;p__Proteobacteria;c__Gammaproteobacteria;o__Enterobacterales;f__Enterobacteriaceae;g__Escherichia;s__Escherichia coli	sex	Male	4.77468	1.16389	45	25	0.000178669	0.0239416	higher in males
	d__Bacteria;p__Firmicutes_A;c__Clostridia;o__Lachnospirales;f__Lachnospiraceae;g__Bariatricus;s__Bariatricus comes	sex	Male	1.36894	0.346277	45	8	0.000282807	0.0378961	higher in males
microbial pathways	Amino-acid_degradation;4-aminobutanoate_degradation.	sex	Male	3.07213	0.5855	45	18	4.49096150172736e-06	0.0019356	higher in males
	Amine_and_polyamine_biosynthesis;putrescine_biosynthesis_via_L-ornithine_pathway;putrescine_from_L-ornithine:_step_1/1.	sex	Male	2.48544	0.485244	45	17	6.78076059711941e-06	0.00292251	higher in males
	Carbohydrate_degradation;L-fucose_degradation.	sex	Male	1.887	0.374285	45	17	8.83188782671374e-06	0.00380654	higher in males
	Lipid_metabolism;short-chain_fatty_acid_metabolism.	sex	Male	3.93004	0.614666	45	17	1.25525116297865e-05	0.00541013	higher in males
	Quinol/quinone_metabolism;menaquinone_biosynthesis;menaquinol_from_1,4-dihydroxy-2-naphthoate:_step_1/2.	sex	Male	2.93726	0.599126	45	23	1.39181005625327e-05	0.0059987	higher in males
	Cofactor_biosynthesis;FAD_biosynthesis;FAD_from_FMN:_step_1/1.	sex	Male	2.07972	0.431492	45	16	1.82213438500635e-05	0.0078534	higher in males
	Glycan_metabolism;bacterial_cellulose_biosynthesis.	sex	Male	3.16227	0.669911	45	18	2.51490095198539e-05	0.0108392	higher in males
	Polyol_metabolism;glycerol_degradation_via_glycerol_kinase_pathway;glycerone_phosphate_from_sn-glycerol_3-phosphate_(aerobic_route):_step_1/1.	sex	Male	2.40247	0.525528	45	19	4.06236663509054e-05	0.0175088	higher in males
	Purine_metabolism;xanthosine_degradation.	sex	Male	1.66077	0.37454	45	14	6.29969402717393e-05	0.0271517	higher in males
	Purine_metabolism;purine_nucleoside_salvage.	sex	Male	1.66077	0.37454	45	14	6.29973093926444e-05	0.0271518	higher in males
	Cofactor_biosynthesis;tetrahydrofolate_biosynthesis;7,8-dihydrofolate_from_2-amino-4-hydroxy-6-hydroxymethyl-7,8-dihydropteridine_diphosphate_and_4-aminobenzoate:_step_1/2.	sex	Male	2.77252	0.629769	45	21	6.96709570694147e-05	0.0300282	higher in males
	Slime_biogenesis;slime_polysaccharide_biosynthesis.	sex	Male	3.03127	0.697929	45	24	8.40374505645674e-05	0.0362201	higher in males
	Amino-acid_biosynthesis;L-isoleucine_biosynthesis;L-isoleucine_from_2-oxobutanoate:_step_1/4.	sex	Male	2.44827	0.564376	45	26	8.54362769153991e-05	0.036823	higher in males
	Amino-acid_biosynthesis;L-isoleucine_biosynthesis;L-isoleucine_from_2-oxobutanoate:_step_4/4.	sex	Male	2.06572	0.484119	45	16	0.000106865	0.0460588	higher in males
