# Supplementary material for: Metagenomic, metabolomic, and lipidomic shifts associated with fecal microbiota transplantation for recurrent Clostridioides difficile infection
Source: mSphere. 2024 Oct 8;9(10):e00706-24. doi: 10.1128/msphere.00706-24 (PMC11520286; doi:10.1128/msphere.00706-24)
Supplement: Table S3 — Genes identified. [file msphere.00706-24-s0005.xlsx]

## Sheet: Bile Salt Hydrolases
UniRef	phylum	family	species	genus	R1_1	R2_1	R3_1	R4_1	R5_1	R6_1	R7_1	R8_1	R9_1	R9_1B	R10_1	R11_1	R12_1	R13_1	R14_1	R15_1	R1_2	R2_2	R3_2	R4_2	R6_2	R7_2	R8_2	R9_2	R12_2	R13_2	R14_2	R3_3	R4_3	R6_3	R7_3	R8_3	R9_3	R10_3	R12_3	R13_3	R14_3	R1_4	R2_4	R4_4	R5_4	R7_4	R8_4	R9_4	R10_4
UniRef90_A0A015PEL5: Linear amide C-N hydrolase, choloylglycine hydrolase family protein (Fragment)	Bacteroidota	Bacteroidaceae	s__Bacteroides_fragilis	Bacteroides	0	0	0	0	0	0	0	0	0	0	0	0	0	0	0	0	9.16513	0	0	0	0	0	0	0	0	0	0	0	0	0	0	0	0	0	0	0	0	0	0	0	0	0	0	0	0
UniRef90_A0A023J8T6: Bile salt hydrolase	Firmicutes_A	Peptostreptococcaceae	s__Clostridioides_difficile	Clostridioides	0	1.06765	0	0	0	0	0	0	0	0	0	0	0	0	0	0	0	0	0	0	0	0	0	0	0	0	0	0	0	0	0	0	0	0	0	0	0	0	0	0	0	0	0	0	0
UniRef90_A0A023J8T6: Bile salt hydrolase	Firmicutes	Enterococcaceae	s__Enterococcus_avium	Enterococcus	0	4.71734	0	0	0	0	0	0	0	0	0	0	0	0	0	0	0	0	0	0	0	0	0	0	0	0	0	0	0	0	0	0	0	0	0	0	0	0	0	0	0	0	0	0	0
UniRef90_A0A062X2Y1: Choloylglycine hydrolase	Firmicutes	Lactobacillaceae	s__Lactobacillus_animalis	Lactobacillus	0	0	0	0	0	0	30.8765	0	0	0	98.6337	0	0	0	0	0	0	0	0	0	0	0	0	0	0	0	0	0	0	0	0	0	0	0	0	0	0	0	0	0	0	0	0	0	0
UniRef90_A0A076IM21: Choloylglycine hydrolase	Bacteroidota	Bacteroidaceae	s__Bacteroides_dorei	Bacteroides	0	0	0	0	0	0	0	0	0	0	0	0	0	0	0	0	4.78585	0	0	0	0	0	0	0	0	0	0	0	0	0	0	0	0	0	0	0	0	3.52299	0	0	0	0	0	0	0
UniRef90_A0A076IM21: Choloylglycine hydrolase	Bacteroidota	Bacteroidaceae	s__Bacteroides_vulgatus	Bacteroides	0	0	0	0	0	0	0	0	0	3.06791	0	0	0	0	0	0	0	0	0	7.18049	0	0	0	0	0	4.15395	0	0	10.4457	0	3.3583	0	4.52932	0	0	4.17075	0	0	0	0	0	0	0	0	2.8084
UniRef90_A0A089RUH0: Choloylglycine hydrolase	Firmicutes	Lactobacillaceae	s__Lactobacillus_salivarius	Lactobacillus	0	0	0	0	0	0	3.78368	0	0	0	0	0	0	0	0	0	0	0	0	0	0	0	0	0	0	0	0	0	0	0	0	0	0	0	0	0	0	0	0	0	0	0	0	0	0
UniRef90_A0A099I1L9: Choloylglycine hydrolase	Firmicutes_A	Peptostreptococcaceae	s__Clostridioides_difficile	Clostridioides	36.4035	2.53836	0	0	0	0	0	0	0	13.6824	0	4.44411	0	0	0	0	0	0	0	7.08341	0	0	0	0	0	0	3.7482	0	0	0	0	0	0	4.0723	0	0	9.53329	0	0	0	0	0	1.48437	0	0
UniRef90_A0A0D8IVP2: Choloylglycine hydrolase	Firmicutes_A	Ruminococcaceae	s__Ruthenibacterium_lactatiformans	Ruthenibacterium	0	2.9291	0	0	0	0	0	0	0	15.5376	0	0	0	0	0	0	0	0	0	2.35801	0	0	0	0	0	0	0	0	4.55614	0	1.94662	0	0	0	0	0	9.23338	0	0	0	0	0	2.50521	0	0
UniRef90_A0A0F0CFV2: Choloylglycine hydrolase	Firmicutes_A	Lachnospiraceae	s__Hungatella_hathewayi	Hungatella	0	0	0	0	0	0	0	0	0	0	0	0	0	0	0	0	0	0	0	0	0	0	0	0	6.39867	0	0	0	0	0	0	0	0	0	0	0	0	0	0	0	0	0	0	0	0
UniRef90_A0A0F0CFV2: Choloylglycine hydrolase	Firmicutes	Lachnospiraceae	s__Clostridium_clostridioforme	Lachnoclostridium	0	0	0	0	0	0	0	0	0	0	0	0	0	0	0	0	0	0	0	0	0	0	0	0	0	0	0	0	0	0	0	0	0	0	0	0	2.40302	0	0	0	0	0	0	0	0
UniRef90_A0A0G9FGM8: Choloylglycine hydrolase	Firmicutes	Lactobacillaceae	s__Lactobacillus_plantarum	Lactobacillus	0	0	0	1.43628	1.16081	0	0	0	0	0	0	0	0	0	0	0	0	0	0	0	0	0	0	0	0	0	0	0	0	0	0	0	0	0	0	0	0	0	0	0	0	0	0	0	0
UniRef90_A0A0K9NBB8: Choloylglycine hydrolase	Firmicutes_A	Lachnospiraceae	s__Blautia_obeum	Blautia	0	0	0	0	0	0	0	0	0	0	0	0	0	0	0	0	1.50282	0	0	0	1.23476	0	0	6.06143	0	4.46688	0	0	2.27072	0.635347	0.976458	0.959622	1.21423	2.96371	5.81262	3.09184	1.17952	0	1.85927	3.45088	10.702	0.972787	0	0	1.56675
UniRef90_A0A0K9NBB8: Choloylglycine hydrolase	Firmicutes_A	Lachnospiraceae	s__Ruminococcus_gnavus	Blautia	0	0	0	0	0	0	0	0	0	0	0	0	0	0	0	0	0	0.802731	0	0	0	0	0	0	0	0	0	0	1.1735	0	0.976458	0	0	0	55.1072	0	2.31096	0	3.81278	0	4.87006	0	0	0	1.4376
UniRef90_A0A0K9NBB8: Choloylglycine hydrolase	Firmicutes	Lachnospiraceae	s__Coprococcus_comes	Coprococcus	0	0	0	0	0	0	0	0	0	0	0	0	0	0	0	0	0	0.816963	0	0	0	0	0	0	0	2.32756	0	0	0	0	0	0	0	0	0	1.54319	0	0	1.89634	0	13.2013	0	0	0	0
UniRef90_A0A0K9NBB8: Choloylglycine hydrolase	Firmicutes_A	Eubacteriaceae	s__Eubacterium_ventriosum	Eubacterium	0	0	0	0	0	0	0	0	0	0	0	0	0	0	0	0	0	0	0	0	1.23476	0	0	5.86712	0	0	0	0	0	0	0	0	1.29299	0	0	0	0	0	0	0	0	0	0	0	0
UniRef90_A0A0K9NBB8: Choloylglycine hydrolase	Firmicutes_A	Ruminococcaceae	s__Faecalibacterium_prausnitzii	Faecalibacterium	0	0	0	0	0	0	0	0	0	0	0	0	0	0	0	0	4.63026	2.33123	0	0	0	0	0	4.4521	0	8.18661	0	0	2.2741	0	0	0	11.3658	1.53723	0	4.53966	0	5.94185	3.74463	6.9999	4.07122	0	0	0	2.99814
UniRef90_A0A0K9NBB8: Choloylglycine hydrolase	Firmicutes_A	Lachnospiraceae	s__Hungatella_hathewayi	Hungatella	0	0	0	0	0	0	0	0	0	0	0	0	0	0	0	0	0	0	0	0	0	0	0	0	1.25616	0	0	0	11.317	0	0	0	0	0	0	0	2.36044	0	0	6.91336	0	0	0	0	0
UniRef90_A0A0K9NBB8: Choloylglycine hydrolase	Firmicutes_A	Lachnospiraceae	s__Lachnospira_pectinoschiza	Lachnospira	0	0	0	0	0	0	0	0	0	0	0	0	0	0	0	0	0	0	0	0	0	0	0	0	0	0	0	0	0	0	0	0	0	0	0	0	0	5.81455	0	0	0	0	0	0	0
UniRef90_A0A0K9NBB8: Choloylglycine hydrolase	Firmicutes	Lachnospiraceae	s__Eubacterium_rectale	Lachnospiraceae_unclassified	0	0	0	0	0	0	0	0	0	0	0	0	0	0	0	0	2.30976	1.632	0	0	0.576493	0	0	7.31222	0	5.75317	0	0	0	1.21344	0	0	2.49305	0	0	3.07203	3.46611	0	2.85846	0	0.780957	0	0	0	3.01694
UniRef90_A0A0K9NBB8: Choloylglycine hydrolase	Firmicutes_A	Oscillospiraceae	s__Lawsonibacter_asaccharolyticus	Lawsonibacter	0	0	0	0	0	0	0	0	0	0	0	0	0	0	0	0	0	0	0	0	0	0	0	0	0	0	0	0	11.2952	0	0	0	0	0	0	0	0	0	0	0	0	0	0	0	0
UniRef90_A0A0K9NBB8: Choloylglycine hydrolase	Firmicutes_A	Lachnospiraceae	s__Roseburia_faecis	Roseburia	0	0	0	0	0	0	0	0	0	0	0	0	0	0	0	0	0	0	0	0	0.568338	0	0	0	0	0	0	0	0	0	0	0.903048	1.29604	0	7.19251	0	0	0	0.89007	0	0	0	0	0	0
UniRef90_A0A0K9NBB8: Choloylglycine hydrolase	Firmicutes_A	Lachnospiraceae	s__Roseburia_hominis	Roseburia	0	0	0	0	0	0	0	0	0	0	0	0	0	0	0	0	0.786142	0.760342	0	0	0	0	0	0	0	0	0	0	0	0	0	0	1.25023	0	7.01527	4.51095	0	3.90341	2.7737	0	0	0	0	0	0
UniRef90_A0A0K9NBB8: Choloylglycine hydrolase	Firmicutes_A	Lachnospiraceae	s__Roseburia_intestinalis	Roseburia	0	0	0	0	0	0	0	0	0	0	0	0	0	0	0	0	3.03392	0	0	0	0	0	0	2.91196	0	0	0	0	0	0	0.898894	0.905062	2.59209	0	0	0	2.27318	7.69604	0	0	0	5.66719	0	0	0
UniRef90_A0A0K9NBB8: Choloylglycine hydrolase	Firmicutes_A	Lachnospiraceae	s__Roseburia_inulinivorans	Roseburia	0	0	0	0	0	0	0	0	0	0	0	0	0	0	0	0	0	0.816963	0	0	0	0	0	0	1.2286	0	0	0	0	0	0	1.8516	0	0	15.956	4.47848	0	0	0	0	0	0.907507	0	0	0
UniRef90_A0A0P0ER20: Choloylglycine hydrolase	Bacteroidota	Bacteroidaceae	s__Bacteroides_thetaiotaomicron	Bacteroides	0	0	0	0	0	0	0	0	0	0	0	3.41204	0	0	0	0	0	0	0	3.4606	0	0	0	0	0	0	0	0	4.67936	0	0	0	0	0	0	0	0	0	0	3.51397	0	0	0	0	0
UniRef90_A0A0P0FKS2: Choloylglycine hydrolase	Bacteroidota	Bacteroidaceae	s__Bacteroides_cellulosilyticus	Bacteroides	0	0	0	0	0	0	0	0	0	0	0	0	0	0	0	0	0	0	0	0	0	0	0	0	0	0	0	0	0	0	0	0	0	0	0	0	0	0	0	0	0	0	3.6699	0	0
UniRef90_A0A0R1SYU9: Choloylglycine hydrolase				unclassified	0	0	0	0	0	0	0	0	0	0	0	14.3708	0	0	0	0	0	0	0	0	0	0	0	0	0	0	0	0	0	0	0	0	0	0	0	0	0	0	0	0	0	0	0	0	0
UniRef90_A0A0R2BV94: Choloylglycine hydrolase	Firmicutes	Lactobacillaceae	s__Lactobacillus_dextrinicus	Lactobacillus	0	0	0	0	0	0	0	0	15.7349	0	0	0	0	0	0	0	0	0	0	0	0	0	0	0	0	0	0	0	0	0	0	0	0	0	0	0	0	0	0	0	0	0	0	0	0
UniRef90_A0A139JWT4: Choloylglycine hydrolase	Bacteroidota	Bacteroidaceae	s__Bacteroides_uniformis	Bacteroides	0	0	0	0	0	0	0	0	0	2.32675	0	0	0	0	0	0	9.7376	0	0	0	0	0	0	0	0	3.13759	0	0	3.1621	0	0	0	3.36675	0	0	5.47735	7.30318	10.7683	0	0	0	0	0	32.6922	0
UniRef90_A0A139K753: Choloylglycine hydrolase	Bacteroidota	Bacteroidaceae	s__Bacteroides_uniformis	Bacteroides	0	0	0	0	0	0	0	0	0	1.58891	0	0	0	0	0	0	2.8639	2.27352	0	0	0	0	0	0	0	7.48408	1.9892	0	5.25464	0	0	0	2.33378	0	0	7.05699	6.24084	5.45664	0	0	0	0	0	60.5213	0
UniRef90_A0A139KPY1: Linear amide C-N hydrolase, choloylglycine hydrolase family protein	Bacteroidota	Bacteroidaceae	s__Bacteroides_caccae	Bacteroides	0	0	0	0	0	0	0	0	0	0	0	0	0	0	0	0	4.96439	1.49294	0	6.46745	1.1215	0	2.23341	0	0	0	0	0	0	0	1.75566	0.87014	0	5.49956	0	2.83278	0	0	0	0	0	0	1.52411	0	21.0746
UniRef90_A0A139KPY1: Linear amide C-N hydrolase, choloylglycine hydrolase family protein	Bacteroidota	Bacteroidaceae	s__Bacteroides_fragilis	Bacteroides	0	0	0	0	0	0	0	0	0	1.57143	0	0	0	0	0	0	5.75154	0	0	0	0	0	0	0	0	0	0	0	0	0	0	0	0	1.37944	0	0	0	0	0	0	0	0	0	0	0
UniRef90_A0A139KPY1: Linear amide C-N hydrolase, choloylglycine hydrolase family protein	Bacteroidota	Bacteroidaceae	s__Bacteroides_ovatus	Bacteroides	0	0	0	0	0	0	0	0	0	0.800411	0	0	0	0	0	0	4.94839	0	0	2.15582	0	0	0	0	0	0	1.98376	0	5.33359	0	1.80565	6.96115	0	0	0	0	0	0	0	0	0	0	0	0	0
UniRef90_A0A139KPY1: Linear amide C-N hydrolase, choloylglycine hydrolase family protein	Bacteroidota	Bacteroidaceae	s__Bacteroides_thetaiotaomicron	Bacteroides	0	0	0	0	0	0	0	0	0	0	0	4.72919	0	0	0	0	4.96402	0	0	3.22383	0	0	0	0	0	0	0	0	3.19578	0	0	0	0	4.08917	0	0	0	0	0	0	0	0	0	0	1.38938
UniRef90_A0A139KPY1: Linear amide C-N hydrolase, choloylglycine hydrolase family protein	Bacteroidota	Bacteroidaceae	s__Bacteroides_xylanisolvens	Bacteroides	0	0	0	0	0	0	0	0	0	0	0	0	0	0	0	0	7.93097	0.711061	0	0	0	0	0	0	0	0	0	0	0	0	1.77239	0	2.34272	0	0	0	0	0	0	0	0	0	0	0	0
UniRef90_A0A149N7X8: Choloylglycine hydrolase	Bacteroidota	Bacteroidaceae	s__Bacteroides_fragilis	Bacteroides	0	0	0	0	0	0	0	0	0	0	0	0	0	0	0	0	3.52775	0	0	0	0	0	6.53867	0	0	0	0	0	0	0	0	0	0	6.88868	0	0	0	0	0	0	0	0	0	0	4.20139
UniRef90_A0A150Y9V1: Choloylglycine hydrolase	Firmicutes_A	Lachnospiraceae	s__Sellimonas_intestinalis	Sellimonas	0	0	0	0	0	0	0	0	0	0	0	16.718	0	0	0	0	0	0	0	0	0	5.77494	0	0	0	0	10.3219	0	0	0	0	0	0	0	0	0	0	0	0	0	0	0	4.7927	0	0
UniRef90_A0A158SJJ3: K01442 choloylglycine hydrolase	Firmicutes	Lactobacillaceae	s__Lactobacillus_fermentum	Lactobacillus	0	0	0	0	0	0	0	0	0	0	0	8.63532	0	0	0	0	0	0	0	0	0	0	0	0	0	0	0	0	0	0	0	0	0	0	0	0	0	0	0	0	0	0	0	0	0
UniRef90_A0A158SK60: K01442 choloylglycine hydrolase	Firmicutes	Lactobacillaceae	s__Lactobacillus_fermentum	Lactobacillus	0	0	0	0	0	0	0	0	0	0	0	5.73193	0	0	0	0	0	0	0	0	0	0	0	0	0	0	0	0	0	0	0	0	0	0	0	0	0	0	0	0	0	0	0	0	0
UniRef90_A0A173RY76: Choloylglycine hydrolase	Firmicutes_A	Lachnospiraceae	s__Roseburia_faecis	Roseburia	0	0	0	0	0	0	0	0	0	0	0	0	0	0	0	0	0	0	0	0	0	3.0078	0	0	0	0	0	0	0	0	0	3.75483	0	0	0	0	0	0	0	0	0	0	0	0	0
UniRef90_A0A173S915: Choloylglycine hydrolase	Firmicutes	Turicibacteraceae	s__Turicibacter_sanguinis	Turicibacter	0	0	0	0	0	0	0	0	0	1.63473	0	0	0	0	0	0	0	0	0	0	0	0	0	0	0	0	0	0	0	0	0	0	0	0	0	0	0	0	0	0	0	0	0	0	0
UniRef90_A0A173UXL2: Choloylglycine hydrolase	Firmicutes_A	Lachnospiraceae	s__Anaerostipes_hadrus	Anaerostipes	0	0	0	0	0	0	0	0	0	0	0	0	0	0	0	0	0.796498	3.24449	0	0	2.40362	5.89405	0	8.94195	2.36045	8.10208	0	0	0	8.80732	8.6202	5.75811	2.4843	0	1.50326	7.60763	0	2.03885	0.966911	3.45055	1.6862	1.91704	4.11803	2.40554	0
UniRef90_A0A173UXL2: Choloylglycine hydrolase	Firmicutes_A	Lachnospiraceae	s__Blautia_obeum	Blautia	0	0	0	0	0	0	0	0	0	0	0	0	0	0	0	0	0.727654	2.34422	0	5.77635	4.17782	3.912	2.47424	10.5466	1.27574	5.91532	0	0	1.15576	5.58049	9.58596	8.58594	2.43028	2.90085	2.95374	6.01637	1.19504	1.92149	2.71438	2.42076	5.69237	2.96498	4.14845	0	0
UniRef90_A0A173UXL2: Choloylglycine hydrolase	Firmicutes_A	Lachnospiraceae	s__Blautia_sp_AF19_10LB	Blautia	0	0	0	0	0	0	0	0	0	0	0	0	0	0	0	0	0	0	0	0	0	0	0	0	1.27574	0	0	0	0	0	0	0	0	0	1.50326	0	0	0	0	0	0	0	0	0	0
UniRef90_A0A173UXL2: Choloylglycine hydrolase	Firmicutes_A	Lachnospiraceae	s__Blautia_wexlerae	Blautia	0	0	0	0	0	0	0	0	0	0	0	0	0	0	0	0	0.751498	6.43469	0	11.5615	1.18865	8.81994	9.38027	4.41557	2.48618	26.8954	0	0	0	9.98001	5.74016	4.79308	6.28367	0	2.90094	9.16315	4.58051	13.81	7.59388	3.43186	14.7922	6.86941	1.60485	1.25187	1.48097
UniRef90_A0A173UXL2: Choloylglycine hydrolase	Firmicutes_A	Lachnospiraceae	s__Ruminococcus_gnavus	Blautia	0	0	0	0	0	0	0	0	0	0	0	0	0	0	0	0	0	0.827726	0	0	0	0	0	0	11.2653	0	0	0	1.12693	0	0	0	0	0	5.87641	0	0	0	1.93382	0	4.93578	0.989117	0	0	0
UniRef90_A0A173UXL2: Choloylglycine hydrolase	Firmicutes_A	Lachnospiraceae	s__Ruminococcus_torques	Blautia	0	0	0	0	0	0	0	0	0	0	0	0	0	0	0	0	3.1286	2.40893	0	6.87219	3.13056	9.63113	0	8.85902	0	5.86243	0	0	1.19179	3.01629	2.89787	6.65371	3.72026	0	1.40867	4.60997	1.07195	7.92988	0	2.30495	0.837068	5.92762	1.67114	3.54816	5.98419
UniRef90_A0A173UXL2: Choloylglycine hydrolase	Firmicutes_A	Lachnospiraceae	s__Dorea_longicatena	Dorea	0	0	0	0	0	0	0	0	0	0	0	0	0	0	0	0	4.64786	0	0	0	3.07889	10.7953	8.5247	11.9571	0	8.3009	0	0	0	5.67077	13.5245	9.41974	14.1124	1.56116	0	6.25212	0	5.90707	8.40939	0	5.81213	10.7345	4.10606	3.73641	4.74719
UniRef90_A0A173UXL2: Choloylglycine hydrolase	Firmicutes_A	Eubacteriaceae	s__Eubacterium_hallii	Eubacterium	0	0	0	0	0	0	0	0	0	0	0	0	0	0	0	0	3.91106	8.0523	0	0	5.57455	0	0	7.47216	6.33719	9.41832	0	0	0	6.35891	13.6572	5.71385	7.68683	0	1.49609	3.08545	0	8.02574	6.59008	0	9.10087	7.73943	0	3.67424	1.55389
UniRef90_A0A173UXL2: Choloylglycine hydrolase	Firmicutes	Lachnospiraceae	s__Tyzzerella_nexilis	Tyzzerella	0	0	0	0	0	0	0	0	0	0	0	0	0	0	0	0	0	0	0	0	0	0	0	0	0	0	0	0	0	0	0	0	0	0	0	0	0	0	0	0	5.80708	0	0	0	0
UniRef90_A0A173V1M8: Choloylglycine hydrolase	Firmicutes_A	Eubacteriaceae	s__Eubacterium_ramulus	Eubacterium	0	0	0	0	0	0	0	0	0	0	0	0	0	0	0	0	0	0	0	0	0	0	0	3.11211	0	0	0	0	0	0	0	0	2.55977	0	0	0	0	0	0	0	0	0	0	0	0
UniRef90_A0A173YDY5: Choloylglycine hydrolase	Actinobacteriota	Coriobacteriaceae	s__Collinsella_aerofaciens	Collinsella	0	0	0	0	0	0	0	0	0	6.47307	0	0	0	0	0	0	10.126	17.2811	7.66134	8.77448	2.6581	10.581	21.6585	0	12.0666	15.3546	0	0	9.97857	9.17008	10.3725	2.02909	0	0	7.75668	9.79496	0	12.7001	11.2194	21.3291	20.3861	12.5326	28.9958	6.38893	11.4199
UniRef90_A0A173ZSA2: Choloylglycine hydrolase	Firmicutes_A	Lachnospiraceae	s__Blautia_obeum	Blautia	0	6.55205	0	0	0	0	0	0	0	0	0	0	0	0	0	0	3.15286	1.65744	0	1.18324	1.79772	10.8337	0	1.50799	0	22.5805	31.1723	0	0	6.35148	6.69939	7.52526	2.62781	3.09125	0	12.2797	1.19791	4.02945	0.966911	2.41931	12.561	2.95332	1.65256	0	0
UniRef90_A0A173ZSA2: Choloylglycine hydrolase	Firmicutes_A	Lachnospiraceae	s__Blautia_wexlerae	Blautia	0	5.7582	0	0	0	0	2.88722	0	0	0	0	0	0	0	0	0	1.59395	6.48141	0	3.46154	4.3532	8.74315	0	3.02335	0	17.7196	49.202	0	0	8.70108	6.80286	8.64151	3.78024	2.96664	0	9.39956	3.45328	3.97767	1.88432	4.72812	15.747	4.85942	0.836069	2.48599	0
UniRef90_A0A174AW35: Choloylglycine hydrolase	Firmicutes_A	Lachnospiraceae	s__Blautia_obeum	Blautia	0	18.3311	0	0	0	0	0	0	0	0	0	0	0	0	0	0	6.27453	5.65808	0	0	0	0	0	0	16.2596	2.319	0	0	0	0	0	0	0	0	66.4739	0	0	6.04375	12.5505	0	0	0	0	0	0
UniRef90_A0A174DZA2: Choloylglycine hydrolase	Firmicutes_A	Lachnospiraceae	s__Fusicatenibacter_saccharivorans	Fusicatenibacter	0	0	0	0	0	0	0	0	0	0	0	0	0	0	0	0	3.11144	0	0	0	1.82846	23.2933	0	10.6319	0	0	0	0	0	4.47216	6.92931	7.67368	0	0	0	0	0	3.92721	0	0	2.50035	7.74017	0	0	0
UniRef90_A0A174FHF7: Choloylglycine hydrolase	Bacteroidota	Bacteroidaceae	s__Bacteroides_finegoldii	Bacteroides	0	0	0	0	0	0	0	0	0	0	0	0	0	0	0	0	0	0	0	0	0	0	0	0	0	0	0	0	0	0	0	0	0	0	0	0	0	0	0	0	0	12.4988	0	0	0
UniRef90_A0A174FV32: Predicted choloylglycine hydrolase	Firmicutes_A	Lachnospiraceae	s__Blautia_hansenii	Blautia	0	0	0	0	0	0	0	0	0	0	0	0	0	0	0	0	0	0	0	0	0	0	0	0	0	0	1.00506	0	1.10194	0	0	0	0	2.88237	1.39612	0	0	0	0	0	0	0	0	0	0
UniRef90_A0A174FV32: Predicted choloylglycine hydrolase	Firmicutes_A	Lachnospiraceae	s__Blautia_obeum	Blautia	0	13.7134	0	0	0	0	0	0	0	0	0	0	0	0	0	0	0	4.62335	0	2.27641	1.16553	0	0	0	4.818	2.2735	17.2925	0	0	1.78651	0	0	0	0	0	1.49728	2.26733	0	0.930108	0	11.1608	0	0	0	0
UniRef90_A0A174FV32: Predicted choloylglycine hydrolase	Firmicutes_A	Lachnospiraceae	s__Blautia_wexlerae	Blautia	0	10.1353	0	0	0	0	0	0	0	0	0	0	0	0	0	0	0	4.65651	0	3.41462	1.76647	0	0	0	1.22719	7.93887	15.3185	0	1.09829	0.619958	0	0	0	0	0	7.29386	1.15099	0	6.43155	0	15.3857	0	0	0	0
UniRef90_A0A174FV32: Predicted choloylglycine hydrolase	Firmicutes_A	Lachnospiraceae	s__Ruminococcus_gnavus	Blautia	0	0	0	0	0	0	0	0	0	0	0	0	0	0	0	0	0	0	0	0	0	0	0	0	0	0	2.03276	0	0	0	0	0	0	0	1.44604	0	6.84908	0	0	0	0	0	0	0	0
UniRef90_A0A174FV32: Predicted choloylglycine hydrolase	Firmicutes_A	Ruminococcaceae	s__Faecalibacterium_prausnitzii	Faecalibacterium	0	0	0	0	0	0	0	0	0	0	0	0	0	0	0	0	0	0	0	1.1369	0.581629	0	0	0	0	5.72647	0	0	0	0	0	0	0	0	0	0	0	0	1.82009	0	6.39231	0	0	0	0
UniRef90_A0A174LEQ1: Choloylglycine hydrolase	Firmicutes	Lachnospiraceae	s__Clostridium_clostridioforme	Lachnoclostridium	0	0	2.43023	0	0	0	0	0	0	0	0	0	0	0	0	0	0	0	0	0	0	0	0	0	0	0	0	0	0	0	0	0	0	0	0	0	4.31114	0	0	0	0	0	0	0	0
UniRef90_A0A174M219: Choloylglycine hydrolase	Firmicutes_A	Ruminococcaceae	s__Anaerotruncus_colihominis	Anaerotruncus	0	0	0	0	0	0	0	0	0	0	0	0	0	0	0	0	0	0	0	0	0	0	0	0	0	0	0	0	3.36844	0	0	0	0	0	0	0	2.24684	0	0	0	0	0	0	0	0
UniRef90_A0A174QHV6: Linear amide C-N hydrolase, choloylglycine hydrolase family	Firmicutes_A	Lachnospiraceae	s__Hungatella_hathewayi	Hungatella	0	4.62154	0	0	0	0	0	0	0	0	0	0	0	0	0	0	0	0	0	0	0	0	0	0	0	0	0	0	0	0	0	0	0	0	0	0	0	0	0	0	0	0	0	0	0
UniRef90_A0A174X5T7: Choloylglycine hydrolase	Firmicutes_A	Lachnospiraceae	s__Ruminococcus_torques	Blautia	0	0	0	0	0	0	0	0	0	0	0	0	0	0	0	0	1.5412	4.98726	0	8.11006	0	1.95753	0	0	0	3.55889	0	0	4.6976	3.11966	2.97629	0	7.77181	0	0	0	14.8317	7.8844	2.79075	0	0	0	5.77552	0	3.08265
UniRef90_A0A175A618: Predicted choloylglycine hydrolase	Bacteroidota	Rikenellaceae	s__Alistipes_finegoldii	Alistipes	0	0	0	0	0	0	0	0	0	0	0	0	0	28.2902	0	0	0	0	0	0	0	0	0	0	0	0	0	0	1.28516	0	0	0	0	0	0	0	4.51239	0	0	0.666309	0	0	0	0	0
UniRef90_A0A175A618: Predicted choloylglycine hydrolase	Bacteroidota	Rikenellaceae	s__Alistipes_onderdonkii	Alistipes	0	0	0	0	0	0	0	0	0	0	0	0	0	3.51903	0	0	0	0	0	1.95411	0	0	0	0	0	0	0	0	0.653057	0	0	0	0	0	0	0	0	0	0	2.65357	0	0	0	0	0
UniRef90_A0A1A7TBV0: Choloylglycine hydrolase family protein	Firmicutes	Enterococcaceae	s__Enterococcus_faecium	Enterococcus	0	8.19723	0	0	0	0	0	0	0	0	0	0	0	0	0	0	0	0	0	0	0	0	0	0	0	0	0	0	0	0	0	0	0	0	0	0	0	0	0	0	0	0	0	0	0
UniRef90_A0A1C5Y8A8: Choloylglycine hydrolase	Firmicutes_A	Lachnospiraceae	s__Blautia_sp	Blautia	0	0	0	0	0	0	0	0	0	0	0	0	0	0	0	0	0	1.66342	0	0	0	1.94056	0	0	0	0	0	0	0	0	1.95576	0	0	0	0	0	0	0	0	0	0	0	0	0	0
UniRef90_A0A1C6GA97: Choloylglycine hydrolase	Firmicutes		s__Clostridiales_bacterium_KLE1615	Clostridiales_unclassified	0	0	0	0	0	0	0	0	0	0	0	0	0	0	0	0	0	0	0	0	0	4.20833	0	0	0	0	0	0	0	0	0	0	0	0	0	0	0	0	0	0	0	3.04477	0	0	0
UniRef90_A0A1D2WV04: Choloylglycine hydrolase	Euryarchaeota	Methanobacteriaceae	s__Methanobrevibacter_smithii	Methanobrevibacter	0	0	0	0	0	0	0	0	0	0	0	0	0	0	0	0	0	0	0	0	0	0	0	0	0	0	0	0	0	0	0	0	0	0	0	0	0	0	1.91876	0	0	0	0	0	0
UniRef90_A0A1E3ADP5: Linear amide C-N hydrolase, choloylglycine hydrolase family	Firmicutes_A	Lachnospiraceae	s__Eisenbergiella_tayi	Eisenbergiella	0	16.5437	0	0	0	0	0	0	0	0	0	0	0	0	0	0	0	0	0	0	0	0	5.47361	0	0	0	0	0	0	0	0	0	0	0	0	0	3.15752	0	0	0	0	0	0	0	0
UniRef90_A0A1E3KNE4: Choloylglycine hydrolase	Firmicutes	Lactobacillaceae	s__Lactobacillus_plantarum	Lactobacillus	0	0	0	1.64826	0	0	0	0	0	0	1.93963	0	0	0	0	0	0	0	0	0	0	0	0	0	0	0	0	0	0	0	0	0	0	0	0	0	0	0	0	0	0	0	0	0	0
UniRef90_A0A1E7RZ97: Choloylglycine hydrolase	Firmicutes_A	Eubacteriaceae	s__Eubacterium_callanderi	Eubacterium	0	0	0	0	0	0	0	0	0	0	0	0	0	0	0	0	0	0	0	4.59031	0	0	0	0	0	0	0	0	0	0	0	0	0	0	0	0	0	0	0	0	0	0	0	0	0
UniRef90_A0A1I5MHD3: Linear amide C-N hydrolases, choloylglycine hydrolase family (Fragment)	Firmicutes_A	Eubacteriaceae	s__Eubacterium_callanderi	Eubacterium	0	0	0	0	0	0	0	0	0	0	0	0	0	0	0	0	0	0	0	3.91597	0	0	0	0	0	0	0	0	0	0	0	0	0	0	0	0	0	0	0	0	0	0	0	0	0
UniRef90_A0A1Q6TAM9: Choloylglycine hydrolase	Firmicutes_A	Lachnospiraceae	s__Roseburia_inulinivorans	Roseburia	0	0	0	0	0	0	0	0	0	0	0	0	0	0	0	0	0	0	0	0	1.20906	2.95658	0	0	4.97722	0	0	0	0	1.29285	0	2.88684	0	0	14.8641	7.77062	0	0	0	0	0	0	0	0	0
UniRef90_A0A1T4XPT4: Choloylglycine hydrolase	Firmicutes_A	Ruminococcaceae	s__Gemmiger_formicilis	Gemmiger	0	0	0	0	0	0	0	0	0	0	0	0	0	0	0	0	0	0	3.53013	0	2.9987	0	0	0	0	0	0	0	0	2.52729	0	0	3.87745	0	0	0	0	0	0	0	1.68737	0	0	0	0
UniRef90_A0A1Y3J2A3: Choloylglycine hydrolase	Firmicutes	Enterococcaceae	s__Enterococcus_faecium	Enterococcus	0	0	0	0	0	0	0	0	0	0	0	0	0	6.68797	0	0	0	0	0	0	0	0	0	0	0	0	0	0	0	0	0	0	0	0	0	0	0	0	0	0	0	0	0	0	0
UniRef90_A0A1Y3J482: Choloylglycine hydrolase	Firmicutes	Enterococcaceae	s__Enterococcus_faecium	Enterococcus	0	0	0	0	0	1.72747	0	0	0	0	0	0	0	0	0	0	0	0	0	0	0	0	0	0	0	0	0	0	0	0	0	0	0	0	0	0	0	0	0	0	0	0	0	0	0
UniRef90_A0A1Y4VIZ4: Choloylglycine hydrolase	Bacteroidota	Bacteroidaceae	s__Bacteroides_xylanisolvens	Bacteroides	0	0	0	0	0	0	0	0	0	0	0	0	0	0	0	0	12.0006	0	0	0	0	0	0	0	0	0	0	0	0	0	1.55506	0	0	0	0	0	0	0	0	0	0	0	0	3.85081	0
UniRef90_A0A2M9V1Y4: Choloylglycine hydrolase	Bacteroidota	Bacteroidaceae	s__Bacteroides_fragilis	Bacteroides	0	0	0	0	0	0	0	0	0	0	0	0	0	0	0	0	2.13784	0	0	0	0	0	7.77431	0	0	0	0	0	0	0	0	0	0	4.1988	0	0	0	0	0	0	0	0	0	0	11.3521
UniRef90_A0A2S3U8L6: Choloylglycine hydrolase	Firmicutes	Lactobacillaceae	s__Lactobacillus_plantarum	Lactobacillus	0	0	0	2.61828	0	0	0	0	0	0	0	0	0	0	0	0	0	0	0	0	0	0	0	0	0	0	0	0	0	0	0	0	0	0	0	0	0	0	0	0	0	0	0	0	0
UniRef90_A0A2V1JL81: Choloylglycine hydrolase	Firmicutes_A	Eubacteriaceae	s__Eubacterium_ramulus	Eubacterium	0	0	0	0	0	0	0	0	0	0	0	0	0	0	0	0	0	0	0	0	0	0	0	0	0	0	0	0	0	2.54258	0	0	0	0	0	0	0	0	0	0	0	0	0	0	0
UniRef90_A0A316NZH6: Choloylglycine hydrolase				unclassified	0	0	0	0	0	0	0	0	0	0	0	0	0	0	0	0	0	0	0	0	0	0	0	0	0	0	0	0	0	0	0	0	0	0	0	0	0	0	0	0	0	0	8.44986	0	0
UniRef90_A0A367GE91: Choloylglycine hydrolase	Firmicutes	Oscillospiraceae	s__Subdoligranulum_sp_APC924_74	Subdoligranulum	0	0	0	0	0	0	0	0	0	13.0022	0	0	0	0	0	0	8.5824	0	0	0	2.45693	9.77137	0	9.10295	0	0	0	0	0	0	10.6442	7.5609	21.5632	0	0	0	0	0	1.90582	0	0	4.87495	6.68296	0	4.65485
UniRef90_A0A376GZD4: Choloylglycine hydrolase family protein	Firmicutes	Enterococcaceae	s__Enterococcus_gallinarum	Enterococcus	0.834427	4.86295	0	0	0	11.3538	0	0	0	0	0	0	0	0	0	0	0	0	0	0	0	0	0	0	0	0	0	0	0	0	0	0	0	0	0	0	0	0	0	0	0	0	0	0	0
UniRef90_A0A376GZD4: Choloylglycine hydrolase family protein	Firmicutes	Enterococcaceae	s__Enterococcus_saccharolyticus	Enterococcus	1.58939	1.88491	0	0	0	7.96983	0	0	0	0	0	0	0	0	0	0	0	0	0	0	0	0	0	0	0	0	0	0	0	0	0	0	0	0	0	0	0	0	0	0	0	0	0	0	0
UniRef90_A0A381HM50: Linear amide C-N hydrolase, choloylglycine hydrolase family	Firmicutes_A	Lachnospiraceae	s__Blautia_producta	Blautia	0	0	0	0	3.77111	0	0	0	0	0	0	0	0	0	0	0	0	0	0	0	0	0	0	0	3.12244	0	0	0	0	0	0	0	0	0	0	0	5.86817	0	0	0	0	0	0	0	0
UniRef90_A0A381KLW9: Linear amide C-N hydrolase, choloylglycine hydrolase family	Firmicutes_A	Lachnospiraceae	s__Blautia_obeum	Blautia	0	0	0	0	0	0	0	0	0	0	0	0	0	0	0	0	0	0	0	0	0.919547	0	0	0	0	0	0	0	0	1.90853	0	0	0	0	0	0	0	0	0	0	0	0	0	0	0
UniRef90_A0A381KLW9: Linear amide C-N hydrolase, choloylglycine hydrolase family	Firmicutes_A	Lachnospiraceae	s__Ruminococcus_gnavus	Blautia	0	0	0	0	0	0	0	0	0	0	0	0	0	0	0	0	0	3.50616	0	0	0	0	0	0	0	0	0	0	0	0	0	0	0	0	0	0	0	0	0	0	1.26229	0	0	0	0
UniRef90_A0A381KLW9: Linear amide C-N hydrolase, choloylglycine hydrolase family	Firmicutes_A	Peptostreptococcaceae	s__Clostridioides_difficile	Clostridioides	0	0	0	0	0	0	0	0	0	0	0	0	0	0	0	0	0	0	0	4.9614	0	0	0	0	0	0	0	0	0	0	0	0	0	0	0	0	0	0	0	0	2.54527	0	0	0	0
UniRef90_A0A381KLW9: Linear amide C-N hydrolase, choloylglycine hydrolase family	Firmicutes_A	Eubacteriaceae	s__Eubacterium_hallii	Eubacterium	0	0	0	0	0	0	0	0	0	0	0	0	0	0	0	0	0	1.25209	0	0	0	0	0	0	0	0	0	0	0	0.933166	0	0	0	0	0	2.29181	0	0	0	0	2.42768	0	0	0	0
UniRef90_A0A381KLW9: Linear amide C-N hydrolase, choloylglycine hydrolase family	Firmicutes	Lachnospiraceae	s__Eubacterium_rectale	Lachnospiraceae_unclassified	0	0	0	0	0	0	0	0	0	0	0	0	0	0	0	0	0	0	0	0	0.83037	0	0	0	0	0	0	0	0	0.971978	2.80198	0	0	0	0	6.86954	0	0	0	0	1.28512	0	0	0	0
UniRef90_A0A3D2G6P9: Choloylglycine hydrolase (Fragment)				unclassified	0	0	0	0	0	0	0	0	0	0	0	0	0	0	0	0	0	0	0	0	0	0	0	0	0	0	0	0	0	0	0	0	0	0	0	0	5.12337	0	0	0	0	0	0	0	0
UniRef90_A0A3D5NFD7: Choloylglycine hydrolase				unclassified	0	0	0	0	0	0	0	0	0	0	0	0	0	0	0	0	0	0	0	0	0	0	0	0	0	0	0	0	0	0	0	0	0	0	0	0	0	0	0	0	0	15.1055	0	0	0
UniRef90_A5Z8Q9: Linear amide C-N hydrolase, choloylglycine hydrolase family protein	Firmicutes_A	Eubacteriaceae	s__Eubacterium_ventriosum	Eubacterium	0	0	0	0	0	0	0	0	0	0	0	0	0	0	0	0	0	0	0	0	1.25254	0	0	0	0	0	0	0	0	0	0	0	0	0	0	0	0	0	0	0	0	0	0	0	0
UniRef90_A5ZM11: Choloylglycine hydrolase	Firmicutes_A	Lachnospiraceae	s__Blautia_obeum	Blautia	0	0	0	0	0	0	0	0	0	0	0	0	0	0	0	0	0	6.60896	0	0	8.63712	5.81699	9.34749	10.4733	0	0	0	0	0	17.0022	4.91174	13.2467	5.15526	0	0	7.55302	0	0	3.83694	0	0	5.81626	9.06304	0	7.85752
UniRef90_A7A5K1: Linear amide C-N hydrolase, choloylglycine hydrolase family protein	Actinobacteriota	Bifidobacteriaceae	s__Bifidobacterium_adolescentis	Bifidobacterium	0	0	0	0	0	0	0	0	0	0	0	0	0	0	0	0	1.56724	2.55057	0	0	0	0	5.00942	0	0	33.1514	0	0	0	0	0.976458	0	0	0	0	3.1027	0	0	3.99581	0	0	2.04442	0	0	0
UniRef90_A7A5K1: Linear amide C-N hydrolase, choloylglycine hydrolase family protein	Actinobacteriota	Bifidobacteriaceae	s__Bifidobacterium_bifidum	Bifidobacterium	0	0	0	0	0	0	0	0	0	4.47649	0	0	0	0	0	0	0	0	0	0	0	0	8.75246	0	0	0	0	0	0	0	2.98476	3.91494	0	0	0	0	0	0	0	0	0	0.982052	14.5667	0	0
UniRef90_A7A5K1: Linear amide C-N hydrolase, choloylglycine hydrolase family protein	Actinobacteriota	Bifidobacteriaceae	s__Bifidobacterium_breve	Bifidobacterium	0	0	0	0	0	0	6.04305	0	0	0	0	0	0	0	0	0	0	0	0	0	0	0	0	0	0	0	0	0	0	0	0	0	0	0	0	0	0	0	0	0	0	0	0	0	0
UniRef90_A7A5K1: Linear amide C-N hydrolase, choloylglycine hydrolase family protein	Actinobacteriota	Bifidobacteriaceae	s__Bifidobacterium_longum	Bifidobacterium	0	0	0	0	0	0	0	0	0	6.99711	0	0	0	0	0	0	0	0.814077	0	0	0	0	1.15538	0	0	0	3.22224	0	0	0	0	1.00227	0	0	0	1.61359	0	0	0	0	0	0	0	0	0
UniRef90_B0MC37: Linear amide C-N hydrolase, choloylglycine hydrolase family protein	Firmicutes_A	Lachnospiraceae	s__Anaerostipes_caccae	Anaerostipes	0	0	0	0	0	0	0	0	0	0	0	26.7252	0	0	0	0	0	0	0	0	0	0	0	0	0	0	0	0	0	0	0	0	0	0	0	0	0	0	0	0	0	0	0	0	0
UniRef90_B0MU84: Linear amide C-N hydrolase, choloylglycine hydrolase family protein	Bacteroidota	Rikenellaceae	s__Alistipes_putredinis	Alistipes	0	0	0	0	0	0	0	0	0	0	0	0	0	0	0	0	6.97695	0	5.28012	3.00831	0	0	7.59263	0	0	0	0	0	0	0	1.73414	5.1046	0	4.14015	0	2.77996	3.12457	0	0	4.23356	1.49419	0	0	0	0
UniRef90_B0N684: Linear amide C-N hydrolase, choloylglycine hydrolase family protein	Firmicutes	Coprobacillaceae	s__Erysipelatoclostridium_ramosum	Erysipelatoclostridium	0	0	0	0	0	0	0	0	0	3.39281	0	0	0	0	0	0	0	0	0	0	0	0	0	0	0	0	2.15575	0	0	0	0	0	0	0	0	0	4.57234	0	0	0	0	0	0	0	0
UniRef90_B3XRW1: Choloylglycine hydrolase	Firmicutes	Lactobacillaceae	s__Lactobacillus_reuteri	Lactobacillus	0	0	0	0	0	0	0	2.39109	0	0	0	0	0	0	0	0	0	0	0	0	0	0	0	0	0	0	0	0	0	0	0	0	0	0	0	0	0	0	0	0	0	0	0	0	0
UniRef90_B5CMZ6: Linear amide C-N hydrolase, choloylglycine hydrolase family protein	Firmicutes	Oscillospiraceae	s__Ruminococcus_lactaris	Ruminococcus	0	0	0	0	0	0	0	0	0	0	0	0	0	0	0	0	1.5669	0	0	0	0	0	0	0	0	0	0	0	0	0	0	0	0	0	0	0	0	8.03216	0	0	0	0	0	0	0
UniRef90_B7CE40: Linear amide C-N hydrolase, choloylglycine hydrolase family protein				unclassified	0	0	0	0	0	0	0	0	0	0	0	0	0	0	0	0	0	0	0	0	0	0	0	12.7835	0	0	0	0	0	0	0	0	0	0	12.3597	0	0	0	0	0	0	0	0	0	0
UniRef90_B9V3Z8: Bile salt hydrolase	Firmicutes	Lactobacillaceae	s__Lactobacillus_plantarum	Lactobacillus	0	0	0	3.67892	1.49816	0	0	0	0	0	2.18862	0	0	0	0	0	0	0	0	0	0	0	0	0	0	0	0	0	0	0	0	0	0	0	0	0	0	0	0	0	0	0	0	0	0
UniRef90_C0ERS1: Choloylglycine hydrolase	Firmicutes_A	Eubacteriaceae	s__Eubacterium_hallii	Eubacterium	0	0	0	0	0	0	0	0	0	0	0	0	0	0	0	0	0	0	0	0	0	0	0	3.05264	8.71222	0	0	0	0	0	0	6.70942	0	0	5.95882	0	0	0	3.78008	0	4.1318	0	0	3.76918	4.57244
UniRef90_C2FA86: Linear amide C-N hydrolase, choloylglycine hydrolase family protein	Firmicutes	Lactobacillaceae	s__Lactobacillus_casei_group	Lactobacillus	0	0	0	17.8888	0	0	7.36037	0	1.93552	0	1.48723	0	0	0	0	0	0	0	0	4.46965	0	0	0	0	0	0	0	0	0	0	3.74639	0	0	0	0	0	0	0	0	0	0	0	0	0	0
UniRef90_C7GEM1: Linear amide C-N hydrolase, choloylglycine hydrolase family protein (Fragment)	Firmicutes_A	Lachnospiraceae	s__Roseburia_intestinalis	Roseburia	0	0	0	0	0	0	0	0	0	0	0	0	0	0	0	0	3.65679	0	0	0	0	0	0	0	0	0	0	0	0	0	0	0	0	0	0	0	0	0	0	0	0	0	0	0	0
UniRef90_C9CPT8: Bile salt hydrolase	Firmicutes	Enterococcaceae	s__Enterococcus_casseliflavus	Enterococcus	0	14.5283	0	0	0	0	0	0	0	0	0	0	0	0	0	0	0	0	0	0	0	0	0	0	0	0	0	0	0	0	0	0	0	0	0	0	0	0	0	0	0	0	0	0	0
UniRef90_C9CPT8: Bile salt hydrolase	Firmicutes	Enterococcaceae	s__Enterococcus_faecium	Enterococcus	0	3.79856	0	0	0	0	0	0	0	0	0	0	0	0	0	0	0	0	0	0	0	0	0	0	0	0	0	0	0	0	0	0	0	0	0	0	0	0	0	0	0	0	0	0	0
UniRef90_C9CPT8: Bile salt hydrolase	Firmicutes	Enterococcaceae	s__Enterococcus_gallinarum	Enterococcus	0	5.74522	0	0	0	0	0	0	0	0	0	0	0	0	0	0	0	0	0	0	0	0	0	0	0	0	0	0	0	0	0	0	0	0	0	0	0	0	0	0	0	0	0	0	0
UniRef90_D0T9F4: Linear amide C-N hydrolase, choloylglycine hydrolase family protein	Bacteroidota	Tannerellaceae	s__Parabacteroides_distasonis	Parabacteroides	0	0	0	0	0	0	0	0	0	0	0	0	0	0	0	0	0	0	0	0	0	0	0	0	0	0	0	0	0	0	0	0	0	0	0	0	0	0	0	0	0	0	0	0	3.14279
UniRef90_D0TIB2: Linear amide C-N hydrolase, choloylglycine hydrolase family protein	Bacteroidota	Tannerellaceae	s__Parabacteroides_distasonis	Parabacteroides	0	0	0	0	0	0	0	0	0	0	0	0	0	0	0	0	2.93229	0	0	0	0	0	0	0	0	0	0	0	0	0	0	0	0	0	0	0	0	0	0	0	0	3.60126	0	0	2.85676
UniRef90_D3AAQ5: Linear amide C-N hydrolase, choloylglycine hydrolase family protein	Firmicutes_A	Lachnospiraceae	s__Hungatella_hathewayi	Hungatella	0	2.85719	0	0	0	0	0	0	0	0	0	0	0	0	0	0	0	0	0	0	0	0	0	0	0	0	0	0	0	0	0	0	0	0	0	0	0	0	0	0	0	0	0	0	0
UniRef90_D3R554: Choloylglycine hydrolase	Actinobacteriota	Bifidobacteriaceae	s__Bifidobacterium_animalis	Bifidobacterium	0	0	0	0	0	0	0	0	0	0	0	0	0	0	0	0	0	2.47085	0	0	0	0	0	0	0	0	0	0	0	0	0	0	0	0	0	0	0	0	0	0	0	0	0	0	0
UniRef90_D4N0V8: Choloylglycine hydrolase	Firmicutes_A	Lachnospiraceae	s__Anaerostipes_hadrus	Anaerostipes	0	0	0	0	0	0	0	0	0	0	0	0	0	0	0	0	0	1.60696	0	0	2.3746	4.83096	0	8.98219	3.85187	4.55851	0	0	8.26906	1.85849	5.91421	1.96097	0	0	0	5.97361	0	4.05909	2.88185	3.54137	2.51782	9.77685	1.64452	2.49652	0
UniRef90_D4V4K2: Linear amide C-N hydrolase, choloylglycine hydrolase family protein	Bacteroidota	Bacteroidaceae	s__Bacteroides_dorei	Bacteroides	0	0	0	0	0	0	0	0	0	0	0	0	0	0	0	0	8.4296	0	0	0	0	0	0	0	0	0	0	0	0	0	0	0	0	0	0	0	0	0	0	0	0	0	0	0	0
UniRef90_D4V4K2: Linear amide C-N hydrolase, choloylglycine hydrolase family protein	Bacteroidota	Bacteroidaceae	s__Bacteroides_vulgatus	Bacteroides	0	0	0	0	0	0	0	0	0	7.05213	0	0	0	0	0	0	0	0	0	6.37969	0	0	0	0	0	3.30234	0	0	10.6619	0	0	2.64187	0	5.38192	0	0	8.5321	0	0	0	2.32837	0	0	0	4.1918
UniRef90_D7ISX3: Choloylglycine hydrolase	Bacteroidota	Tannerellaceae	s__Parabacteroides_distasonis	Parabacteroides	0	0	0	0	0	0	0	0	0	0	0	0	0	0	0	0	2.04718	0	0	0	0	0	0	0	0	0	0	0	0	0	0	0	0	0	0	0	0	0	0	0	0	0	0	0	0
UniRef90_E0NH66: Linear amide C-N hydrolase, choloylglycine hydrolase family protein	Firmicutes	Lactobacillaceae	s__Pediococcus_acidilactici	Pediococcus	1.5498	3.74536	0	0	0	0	0	0	0	0	0	0	0	0	0	0	0	0	0	0	0	0	0	0	0	0	0	0	0	0	0	0	0	0	0	0	0	0	0	0	0	0	0	0	0
UniRef90_E0Q6H0: Linear amide C-N hydrolase, choloylglycine hydrolase family protein	Actinobacteriota	Bifidobacteriaceae	s__Bifidobacterium_dentium	Bifidobacterium	0	13.9584	0	0	0	0	0	0	0	0	0	0	0	0	0	0	0	0	0	0	0	0	0	0	0	0	0	0	0	0	0	0	0	0	0	0	0	0	0	0	0	0	0	0	0
UniRef90_F3MX49: Choloylglycine hydrolase (Fragment)	Firmicutes	Lactobacillaceae	s__Lactobacillus_rhamnosus	Lactobacillus	0	0	0	0	0	0	15.9992	0	1.32878	0	7.38316	0	2.06354	0	0	0	0	0	0	0	0	0	0	0	0	0	0	0	0	0	0	0	0	0	0	0	0	0	0	0	0	0	0	0	0
UniRef90_G4XR38: Bile salt hydrolase	Firmicutes	Lactobacillaceae	s__Lactobacillus_rhamnosus	Lactobacillus	0	0	0	0	2.47346	0	54.6125	5.25032	4.81874	0	14.0824	0	3.66795	0	0	7.88967	0	0	0	0	0	0	0	0	0	0	0	0	0	0	0	0	0	0	0	0	0	0	0	0	0	0	0	0	0
UniRef90_J7H3P9: Bile salt hydrolase	Firmicutes	Lactobacillaceae	s__Lactobacillus_salivarius	Lactobacillus	0	0	0	0	0	0	4.80454	0	0	0	0	0	0	0	0	0	0	0	0	0	0	0	0	0	0	0	0	0	0	0	0	0	0	0	0	0	0	0	0	0	0	0	0	0	0
UniRef90_Q88SP0: Bile salt hydrolase	Firmicutes	Lactobacillaceae	s__Lactobacillus_plantarum	Lactobacillus	0	0	0	0	0	0	0	0	0	0	1.51157	0	0	0	0	0	0	0	0	0	0	0	0	0	0	0	0	0	0	0	0	0	0	0	0	0	0	0	0	0	0	0	0	0	0
UniRef90_R0B3E0: Choloylglycine hydrolase	Firmicutes_A	Lachnospiraceae	s__Hungatella_hathewayi	Hungatella	0	1.66503	0	0	0	0	0	0	0	0	0	0	0	0	0	0	0	0	0	3.96561	0	0	0	0	9.57855	0	0	0	2.02951	0	0	0	0	0	0	0	0	0	0	2.05283	0	0	0	0	0
UniRef90_R0B3E0: Choloylglycine hydrolase	Firmicutes	Lachnospiraceae	s__Clostridium_clostridioforme	Lachnoclostridium	0	0	4.04971	0	0	0	0	0	0	0	0	0	0	0	0	0	0	0	0	0	0	0	0	0	0	0	0	0	0	0	0	0	0	0	0	0	0	0	0	0	0	0	0	0	0
UniRef90_R5ILU6: Choloylglycine hydrolase	Firmicutes_A	Clostridiaceae	s__Clostridium_sp_AM22_11AC	Clostridium	0	0	0	0	0	0	0	0	0	0	0	0	0	0	0	0	0	0	0	0	0	0	0	0	0	4.4823	0	0	0	0	0	0	0	0	0	0	0	0	0	0	0	0	0	0	0
UniRef90_R5JKQ3: Choloylglycine hydrolase family Linear amide C-N hydrolase	Bacteroidota	Bacteroidaceae	s__Bacteroides_eggerthii	Bacteroides	0	0	0	0	0	0	0	0	0	0	0	0	0	0	0	0	0	0	0	0	0	0	0	0	0	0	0	0	0	0	0	0	0	0	0	7.86917	1.97723	0	0	0	0	0	0	0	0
UniRef90_R5MKG7: Choloylglycine hydrolase	Firmicutes_A	Eubacteriaceae	s__Eubacterium_sp_CAG_180	Eubacterium	0	0	0	0	0	0	0	0	0	0	0	0	0	0	0	0	0	0	0	0	0	0	0	0	0	0	0	0	0	0	0	0	0	4.57617	0	0	0	0	0	0	0	0	0	0	15.3385
UniRef90_R5R1G0: Choloylglycine hydrolase	Firmicutes		s__Firmicutes_bacterium_CAG_646	Firmicutes_unclassified	0	0	0	0	0	0	0	0	0	0	0	17.2739	0	0	0	0	0	0	0	0	0	0	0	0	0	0	0	0	0	0	0	0	0	0	0	0	0	0	0	0	0	0	0	0	0
UniRef90_R5UBG4: Linear amide C-N hydrolase choloylglycine hydrolase family protein	Bacteroidota	Rikenellaceae	s__Alistipes_finegoldii	Alistipes	0	0	0	0	0	0	0	0	0	0	0	0	0	24.1563	0	0	0	0	0	3.19102	0	0	0	0	0	0	0	0	0	0	0	0	0	0	0	2.95747	7.75559	0	0	1.07389	0	0	0	0	0
UniRef90_R5UBG4: Linear amide C-N hydrolase choloylglycine hydrolase family protein	Bacteroidota	Rikenellaceae	s__Alistipes_onderdonkii	Alistipes	0	0	0	0	0	0	0	0	0	0	0	7.92668	0	14.5415	0	0	0	0	0	2.11962	0	0	0	0	0	0	0	0	0	0	0	0	0	0	0	1.39661	3.17021	0	0	2.16681	0	0	0	0	0
UniRef90_R5Z511: Choloylglycine hydrolase	Firmicutes_A	Eubacteriaceae	s__Eubacterium_sp_AF17_7	Eubacterium	0	0	0	0	0	0	0	0	0	0	0	0	0	0	0	0	0	0	0	0	0	0	0	3.04933	0	0	0	0	0	0	0	0	0	0	0	0	0	0	0	0	0	0	0	0	0
UniRef90_R6BZT4: Choloylglycine hydrolase	Firmicutes		s__Firmicutes_bacterium_CAG_56	Firmicutes_unclassified	0	0	0	0	0	0	0	0	0	0	0	0	0	0	0	0	0	0	0	0	3.69534	0	0	8.88484	0	0	0	0	0	0	0	0	3.75695	0	0	0	0	0	0	0	0	0	0	0	0
UniRef90_R6LDI7: Linear amide C-N hydrolase choloylglycine hydrolase family protein	Bacteroidota	Bacteroidaceae	s__Bacteroides_clarus	Bacteroides	0	0	0	0	0	0	0	0	0	0	0	0	0	0	0	0	0	0	0	0	0	0	0	0	0	0	0	0	0	0	0	0	0	0	0	0	1.09186	0	0	0	0	0	0	0	0
UniRef90_R6LDI7: Linear amide C-N hydrolase choloylglycine hydrolase family protein	Bacteroidota	Bacteroidaceae	s__Bacteroides_eggerthii	Bacteroides	0	0	0	0	0	0	0	0	0	0	0	0	0	0	0	0	0	0	0	0	0	0	0	0	0	1.01436	0	0	0	0	0	0	0	0	0	5.6445	4.15672	0	0.880353	0	0	0	0	0	0
UniRef90_R6LDI7: Linear amide C-N hydrolase choloylglycine hydrolase family protein	Bacteroidota	Bacteroidaceae	s__Bacteroides_stercoris	Bacteroides	0	0	0	0	0	0	0	0	0	0	0	0	0	0	0	0	0	0	0	8.41254	0	0	0	0	0	3.14646	0	0	2.12372	0	0	0	0	2.77457	0	2.76551	0	0	0.880353	0	0	0	0	0	9.82889
UniRef90_R6MLY5: Choloylglycine hydrolase	Firmicutes		s__Firmicutes_bacterium_CAG_41	Firmicutes_unclassified	0	0	0	0	0	0	0	0	0	0	0	0	0	0	0	0	0	0	0	0	0	1.96942	0	3.11398	0	0	0	0	0	0	0	2.87317	0	0	0	0	0	0	0	0	0	0	0	0	0
UniRef90_R6RWB1: Choloylglycine hydrolase	Firmicutes_A	Clostridiaceae	s__Clostridium_sp_CAG_58	Clostridium	0	0	0	0	0	0	0	0	0	0	0	0	0	0	0	0	0	0	0	0	0	0	0	0	2.44383	0	0	0	0	0	0	0	0	0	0	0	0	0	0	0	0	0	0	0	0
UniRef90_R7AD75: Bile salt hydrolase	Actinobacteriota	Eggerthellaceae	s__Eggerthella_sp_CAG_298	Eggerthella	0	0	0	0	0	0	0	0	0	0	0	0	0	0	0	0	0	0	0	3.60255	0	0	0	0	0	0	0	0	8.53288	0	0	0	0	0	0	0	0	8.45936	0	0	1.76345	0	0	0	0
UniRef90_R7AD75: Bile salt hydrolase				unclassified	0	0	0	0	0	0	0	0	0	0	0	0	0	0	0	0	0	0	0	0	0	0	0	0	0	0	0	0	0	0	0	0	0	0	0	0	0	0	3.591	0	0	0	0	0	0
UniRef90_R7DP25: Linear amide C-N hydrolase choloylglycine hydrolase family protein	Bacteroidota	Bacteroidaceae	s__Bacteroides_intestinalis	Bacteroides	0	0	0	0	0	0	0	0	0	0	0	0	0	0	0	0	2.89715	0	0	0	0	0	0	0	0	0	0	0	0	0	0	0	0	0	0	0	0	0	0	0	0	0	0	0	0
UniRef90_S0GIE7: Choloylglycine hydrolase	Bacteroidota	Tannerellaceae	s__Parabacteroides_goldsteinii	Parabacteroides	0	0	0	0	0	0	0	0	0	0	0	0	0	0	0	0	0	0	0	0	0	0	0	0	0	0	0	0	0	0	0	0	0	12.1101	0	0	0	0	0	0	0	0	0	0	0
UniRef90_T0VL23: Choloylglycine hydrolase	Firmicutes	Enterococcaceae	s__Enterococcus_gallinarum	Enterococcus	0	0	0	0	0	8.51459	0	0	0	0	0	0	0	0	0	0	0	0	0	0	0	0	0	0	0	0	0	0	0	0	0	0	0	0	0	0	0	0	0	0	0	0	0	0	0
UniRef90_T0VL23: Choloylglycine hydrolase	Firmicutes	Enterococcaceae	s__Enterococcus_saccharolyticus	Enterococcus	0	0	0	0	0	8.68704	0	0	0	0	0	0	0	0	0	0	0	0	0	0	0	0	0	0	0	0	0	0	0	0	0	0	0	0	0	0	0	0	0	0	0	0	0	0	0
UniRef90_UPI00059AAF2F: choloylglycine hydrolase family protein				unclassified	0	0	0	0	0	0	0	0	0	0	0	0	0	0	0	5.86403	0	0	0	0	0	0	0	0	0	0	0	0	0	0	0	0	0	0	0	0	0	0	0	0	0	0	0	0	0
UniRef90_W0U3I8: Choloylglycine hydrolase	Firmicutes	Oscillospiraceae	s__Ruminococcus_bicirculans	Ruminococcus	0	0	0	0	0	0	0	0	0	0	0	0	0	0	0	0	2.35557	0	0	0	0	0	0	0	0	0	0	0	0	0	0	0	0	0	0	7.59339	0	0	0	0	0	0	8.21611	0	4.67275

## Sheet: Bile Acid Altering Enzymes
Uniref	desc	R1_1	R2_1	R3_1	R4_1	R5_1	R6_1	R7_1	R8_1	R9_1	R9_1B	R10_1	R11_1	R12_1	R13_1	R14_1	R15_1	R1_2	R2_2	R3_2	R4_2	R6_2	R7_2	R8_2	R9_2	R12_2	R13_2	R14_2	R3_3	R4_3	R6_3	R7_3	R8_3	R9_3	R10_3	R12_3	R13_3	R14_3	R1_4	R2_4	R4_4	R5_4	R7_4	R8_4	R9_4	R10_4
UniRef90_A0A015PEL5	Linear amide C-N hydrolase, choloylglycine hydrolase family protein (Fragment)	0	0	0	0	0	0	0	0	0	0	0	0	0	0	0	0	9.16513	0	0	0	0	0	0	0	0	0	0	0	0	0	0	0	0	0	0	0	0	0	0	0	0	0	0	0	0
UniRef90_A0A023J8T6	Bile salt hydrolase	0	5.78499	0	0	0	0	0	0	0	0	0	0	0	0	0	0	0	0	0	0	0	0	0	0	0	0	0	0	0	0	0	0	0	0	0	0	0	0	0	0	0	0	0	0	0
UniRef90_A0A024L4B6	Mobile element protein	0	0	0	0	0	0	0	0	1.1654	11.2411	0	0	0	0	0	0	0	0	0	0	0	0	0	0	0	0	0	0	0	0	0	0	0	0	0	0	0	0	0	0	0	0	0	0	0
UniRef90_A0A062X2Y1	Choloylglycine hydrolase	0	0	0	0	0	0	30.8765	0	0	0	98.6337	0	0	0	0	0	0	0	0	0	0	0	0	0	0	0	0	0	0	0	0	0	0	0	0	0	0	0	0	0	0	0	0	0	0
UniRef90_A0A062XCH7	Mobile mystery protein B	0	0	0	0	0	0	58.5428	0	0	0	134.765	0	0	0	0	0	0	0	0	0	0	0	0	0	0	0	0	0	0	0	0	0	0	0	0	0	0	0	0	0	0	0	0	0	0
UniRef90_A0A075M8I4	Mobile element protein	0	0	0	0	0	0	0	0	0	0	0	0	0	0	30.3254	0	0	0	0	0	0	0	0	0	0	0	0	0	0	0	0	0	0	0	0	0	0	0	0	0	0	0	0	0	0
UniRef90_A0A075MAU1	Mobile element protein	0	0	0	0	0	8.2618	0	0	12.3634	0	0	0	0	0	0	0	0	0	0	0	0	0	0	0	0	0	0	0	0	0	0	0	0	0	0	0	0	0	0	0	0	0	0	0	0
UniRef90_A0A075MAV9	Mobile element protein	0	0	0	0	0	5.02893	0	12.6235	0	0	0	0	0	0	19.0123	1.09888	0	0	0	0	0	0	0	0	0	0	0	0	0	0	0	0	0	0	0	0	0	0	0	0	0	0	0	0	0
UniRef90_A0A075MBH0	Mobile element protein	87.5921	0	10.4212	0	5.84107	6.71752	46.4642	81.5363	12.2892	0	0	0	0	0	34.3104	0	0	0	0	0	0	0	0	0	0	0	0	0	0	0	0	0	0	0	0	0	0	0	0	0	0	0	0	0	0
UniRef90_A0A075MDV0	Mobile element protein	7.34301	0	0	0	2.33029	0	0	3.29996	0	0	0	0	0	0	6.52121	0	0	0	0	0	0	0	0	0	0	0	0	0	0	0	0	0	0	0	0	0	0	0	0	0	0	0	0	0	0
UniRef90_A0A075MF06	Mobile element protein	0	0	0	0	0	2.57707	0	10.9273	0	0	0	0	0	0	5.02166	0	0	0	0	0	0	0	0	0	0	0	0	0	0	0	0	0	0	0	0	0	0	0	0	0	0	0	0	0	0
UniRef90_A0A076IM21	Choloylglycine hydrolase	0	0	0	0	0	0	0	0	0	3.06791	0	0	0	0	0	0	4.78585	0	0	7.18049	0	0	0	0	0	4.15395	0	0	10.4457	0	3.3583	0	4.52932	0	0	4.17075	0	3.52299	0	0	0	0	0	0	2.8084
UniRef90_A0A089RUH0	Choloylglycine hydrolase	0	0	0	0	0	0	3.78368	0	0	0	0	0	0	0	0	0	0	0	0	0	0	0	0	0	0	0	0	0	0	0	0	0	0	0	0	0	0	0	0	0	0	0	0	0	0
UniRef90_A0A099I1L9	Choloylglycine hydrolase	36.4035	2.53836	0	0	0	0	0	0	0	13.6824	0	4.44411	0	0	0	0	0	0	0	7.08341	0	0	0	0	0	0	3.7482	0	0	0	0	0	0	4.0723	0	0	9.53329	0	0	0	0	0	1.48437	0	0
UniRef90_A0A0C7AUW5	Mobile element protein	0	0	0	0	0	0	0	0	0	0	0	0	35.9654	0	0	0	0	0	0	0	0	0	0	0	0	0	0	0	0	0	0	0	0	0	0	0	0	0	0	0	0	0	0	0	0
UniRef90_A0A0D0G5J5	Mobile element protein	0	0	0	17.0367	0	0	4.326	0	0	0	6.96152	0	0	0	0	0	0	0	0	0	0	0	0	0	0	0	0	0	0	0	4.22544	0	0	0	0	0	0	0	0	0	0	0	0	0	0
UniRef90_A0A0D0GRT3	Mobile element protein	0	0	0	0	0	0	2.75739	0	0	0	0	0	0	0	0	13.7178	0	0	0	0	0	0	0	0	0	0	0	0	0	0	0	0	0	0	0	0	0	0	0	1.41168	0	0	0	0	0
UniRef90_A0A0D0GSP2	Mobile element protein	0	0	0	0	0	0	0	0	6.83309	0	1.17157	0	0	0	0	0	0	0	0	0	0	0	0	0	0	0	0	0	0	0	0	0	0	0	0	0	0	0	0	0	0	0	0	0	0
UniRef90_A0A0D0GVT6	Mobile element protein	0	0	0	11.1678	0	0	0	0	0	0	0	0	0	0	0	0	0	0	0	0	0	0	0	0	0	0	0	0	0	0	0	0	0	0	0	0	0	0	0	0	0	0	0	0	0
UniRef90_A0A0D0GVX9	Mobile element protein	0	0	0	0	0	0	0	0	0	0	5.01232	6.56434	0	0	0	0	0	0	0	0	0	0	0	0	0	0	0	0	0	0	0	0	0	0	0	0	0	0	0	0	0	0	0	0	0
UniRef90_A0A0D0GX97	Mobile element protein	0	0	0	0	0	0	0	0	0	0	0	0	0	0	0	0	0	0	0	0	0	0	5.79638	0	0	0	0	0	0	0	0	0	0	0	0	0	0	0	0	0	0	0	0	0	0
UniRef90_A0A0D0H2T9	Mobile element protein	4.54844	0	0	29.5667	0	0	24.2129	0	5.57565	0	0	0	0	0	0	0	0	0	0	0	0	5.44767	0	0	0	0	0	0	0	0	5.39924	0	0	0	0	0	0	0	0	0	0	0	0	0	0
UniRef90_A0A0D8IVP2	Choloylglycine hydrolase	0	2.9291	0	0	0	0	0	0	0	15.5376	0	0	0	0	0	0	0	0	0	2.35801	0	0	0	0	0	0	0	0	4.55614	0	1.94662	0	0	0	0	0	9.23338	0	0	0	0	0	2.50521	0	0
UniRef90_A0A0E1AHV3	Mobile element protein	0	0	0	0	0	0	0	0	0	0	0	0	0	5.00341	0	0	0	0	0	0	0	0	0	0	0	0	0	0	0	0	0	0	0	0	0	0	0	0	0	0	0	0	0	0	0
UniRef90_A0A0F0CE40	3-alpha-hydroxysteroid dehydrogenase/carbonyl reductase	0	3.80739	0	0	0	0	0	0	0	0	0	0	0	0	0	0	0	0	0	0	0	0	0	0	14.659	0	0	0	0	0	0	0	0	0	0	0	3.01099	0	0	0	0	0	0	0	0
UniRef90_A0A0F0CFV2	Choloylglycine hydrolase	0	0	0	0	0	0	0	0	0	0	0	0	0	0	0	0	0	0	0	0	0	0	0	0	6.39867	0	0	0	0	0	0	0	0	0	0	0	2.40302	0	0	0	0	0	0	0	0
UniRef90_A0A0F3V898	Mobile element protein	0	0	0	21.483	0	0	0	0	0	0	0	0	3.09052	0	0	0	0	0	0	0	0	0	0	0	0	0	0	0	0	0	0	0	0	0	0	0	0	0	0	0	0	0	0	0	0
UniRef90_A0A0F3WKV2	Mobile element protein	8.75361	0	0	0	0	23.5817	0	21.4243	31.0344	0	0	0	0	0	0	0	0	0	0	0	0	0	0	0	0	0	0	0	0	0	0	0	0	0	0	0	0	0	0	0	0	0	0	0	0
UniRef90_A0A0G3S4I1	Bile acid:sodium symporter	0	0	0	0	0	0	0	8.8417	0	0	0	0	0	0	11.8295	0	0	0	0	0	0	0	0	0	0	0	0	0	0	0	0	0	0	0	0	0	0	0	0	0	0	0	0	0	0
UniRef90_A0A0G4JRX4	Mobile element protein	0	0	0	0	0	0	0	1.08913	0	0	0	0	0	7.06069	0	0	0	0	0	0	0	0	0	0	0	0	0	0	0	0	0	0	0	0	0	0	0	0	0	0	0	0	0	0	0
UniRef90_A0A0G9FGM8	Choloylglycine hydrolase	0	0	0	1.43628	1.16081	0	0	0	0	0	0	0	0	0	0	0	0	0	0	0	0	0	0	0	0	0	0	0	0	0	0	0	0	0	0	0	0	0	0	0	0	0	0	0	0
UniRef90_A0A0K3N3G3	Mobile element protein	0	0	0	0	19.5224	0	0	0	0	0	0	0	0	0	64.9342	0	0	0	0	0	0	0	0	0	0	0	0	0	0	0	0	0	0	0	0	0	0	0	0	0	0	0	0	0	0
UniRef90_A0A0K5A9S4	Mobile element protein	0	0	0	6.52424	0.770505	1.92788	0	0	0	0	0	0	0	0	0	0	0	0	0	0	1.72287	0	0	0	0	0	0	0	0	1.81633	0	0	0	0	0	0	0	0	0	0	0	0	0	0	0
UniRef90_A0A0K9NBB8	Choloylglycine hydrolase	0	0	0	0	0	0	0	0	0	0	0	0	0	0	0	0	12.2629	7.16023	0	0	3.61435	0	0	26.6048	2.48477	20.7342	0	0	28.3306	1.84879	2.85181	4.61933	21.5045	4.50094	91.0836	21.2361	11.5902	23.3559	17.8352	17.3641	33.6255	7.54749	0	0	9.01943
UniRef90_A0A0M2NH96	Mobile element protein	0	0	0	0	0	0	0	0	0	0	0	0	0	0	0	0	0	0	0	0	0	0	0	0	0	0	0	0	0	0	0	0	0	0	0	0	0	0	0	0	0	0	0	26.1434	0
UniRef90_A0A0P0ER20	Choloylglycine hydrolase	0	0	0	0	0	0	0	0	0	0	0	3.41204	0	0	0	0	0	0	0	3.4606	0	0	0	0	0	0	0	0	4.67936	0	0	0	0	0	0	0	0	0	0	3.51397	0	0	0	0	0
UniRef90_A0A0P0FKS2	Choloylglycine hydrolase	0	0	0	0	0	0	0	0	0	0	0	0	0	0	0	0	0	0	0	0	0	0	0	0	0	0	0	0	0	0	0	0	0	0	0	0	0	0	0	0	0	0	3.6699	0	0
UniRef90_A0A0P0FM43	Sodium Bile acid symporter family protein	0	0	0	0	0	0	0	0	0	0	0	0	0	0	0	0	1.78985	0	0	0	0	0	0	0	0	0	0	0	0	0	0	0	0	0	0	0	0	0	0	0	0	0	0	0	0
UniRef90_A0A0P0L614	Mobile element protein	0	0	0	0	0	0	0	0	0	37.4545	0	0	0	0	0	0	0	1.88068	0	10.0168	0	0	2.78981	0	0	19.5225	13.3902	0	6.71188	0	33.3673	17.3999	0	0	0	21.0287	23.3131	0	0	2.02589	0	11.0084	5.63665	6.3628	8.06441
UniRef90_A0A0P0LKU3	Mobile element protein	0	0	0	0	0	0	0	0	0	18.9673	0	0	0	0	0	0	0	0	0	15.3839	0	0	8.81843	0	0	5.65549	0	0	24.8171	0	7.06054	13.8776	0	36.9084	0	29.4432	0	0	0	0	0	0	0	0	28.3037
UniRef90_A0A0P0M182	Mobile element protein	0	0	0	0	0	0	0	0	0	46.3771	0	0	0	0	0	0	65.6162	0	0	18.628	0	0	4.40922	0	0	64.5219	15.9209	0	37.4378	0	48.9485	24.2114	4.64599	12.3889	0	85.732	54.7402	0	0	0	3.06324	22.0305	0	12.3785	44.0652
UniRef90_A0A0P0M3G0	Mobile element protein	0	0	0	0	0	0	0	0	0	1.92435	0	0	0	0	0	0	0	0	0	4.89855	0	0	0	0	0	2.45117	0	0	7.8264	0	4.33072	0	0	0	0	3.53681	0	0	0	0	0	4.33031	1.82535	0	0
UniRef90_A0A0P0M5X6	Mobile element protein	0	0	0	0	0	0	0	0	0	0	0	0	0	0	0	0	0	0	0	8.91276	1.67405	2.49549	0	0	0	6.53118	0	0	6.84714	0	0	0	3.97266	0	0	0	6.73209	0	0	3.18441	0	0	0	0	4.3458
UniRef90_A0A0P0N9Y9	Mobile element protein	0	0	0	0	0	0	0	0	0	0	0	16.5378	0	0	0	5.17834	0	0	0	0	0	0	4.59816	0	0	8.53211	0	0	0	0	0	0	0	0	0	3.57557	0	0	0	0	0	3.89482	3.29218	0	0
UniRef90_A0A0P7LER0	Mobile element protein	19.4771	0	0	0	5.95648	0	2.25879	31.868	0	0	0	0	0	0	23.6325	0	0	0	0	0	0	0	0	0	0	0	0	0	0	0	0	0	0	0	0	0	0	0	0	0	0	0	0	0	0
UniRef90_A0A0R1SYU9	Choloylglycine hydrolase	0	0	0	0	0	0	0	0	0	0	0	14.3708	0	0	0	0	0	0	0	0	0	0	0	0	0	0	0	0	0	0	0	0	0	0	0	0	0	0	0	0	0	0	0	0	0
UniRef90_A0A0R2BV94	Choloylglycine hydrolase	0	0	0	0	0	0	0	0	15.7349	0	0	0	0	0	0	0	0	0	0	0	0	0	0	0	0	0	0	0	0	0	0	0	0	0	0	0	0	0	0	0	0	0	0	0	0
UniRef90_A0A0S2W0R3	CAIB/BAIF family protein	0	0	0	0	0	0	0	0	0	0	0	0	0	0	0	0	0	0	0	0	0	0	0	0	0	0	0	0	0	0	0	0	0	0	0	0	0	0	0	0	0	2.3272	0	0	0
UniRef90_A0A0S2W171	Mobile element protein	0	0	0	0	0	0	0	0	0	0	0	0	0	0	0	0	0	0	0	0	0	0	0	0	2.58403	0	0	0	0	0	0	0	0	0	0	0	0	0	0	0	0	0	0	0	0
UniRef90_A0A0S2W4M8	Mobile element protein	0	0	0	0	0	0	0	0	0	0	0	0	0	0	0	0	0	0	0	9.83781	0	0	0	0	0	0	0	0	23.1616	0	0	0	0	0	0	0	0	0	0	0	0	0	0	0	0
UniRef90_A0A0T7RWX0	Aldo-keto reductase family 1 member C1 homolog 20 -alpha-hydroxysteroid dehydrogenase 20-alpha-HSDDihydrodiol dehydrogenase 1 DD-1 DD1	0	0	0	0	0	0	0	0	0	0	0	0	0	4.86216	0	0	0	0	0	0	0	0	0	0	0	0	0	0	0	0	0	0	0	0	0	0	0	0	0	0	0	0	0	0	0
UniRef90_A0A0U3G624	Sodium bile acid symporter family protein	0	0	0	0	0	0	0	0	0	0	0	0	0	0	0	0	0	0	0	4.63121	0	0	2.3912	0	0	0	0	0	0	0	0	0	0	0	0	0	0	0	0	0	0	0	0	0	0
UniRef90_A0A0U5F9G4	Mobile element protein	0	0	0	0	0	0	0	5.63402	0	0	0	0	0	0	0	0	0	0	0	0	0	0	0	0	0	0	0	0	0	0	0	0	0	0	0	0	0	0	0	0	0	0	0	0	0
UniRef90_A0A0U5FEH9	Mobile element protein	0	0	0	0	0	0	0	3.52947	0	0	0	0	0	0	0	0	0	0	0	0	0	0	0	0	0	0	0	0	0	0	0	0	0	0	0	0	0	0	0	0	0	0	2.37171	0	0
UniRef90_A0A0U5JQL6	Mobile element protein	0	0	0	0	0	0	0	1.03265	0	0	0	0	0	0	0	0	0	0	0	0	0	0	0	0	0	0	0	0	0	0	0	0	0	0	0	0	0	0	0	0	0	0	0	0	0
UniRef90_A0A0U5JQL7	Mobile element protein	0	0	0	0	0	0	0	4.04534	0	0	0	0	0	0	0	0	0	0	0	0	0	0	0	0	0	0	0	0	0	0	0	0	0	0	0	0	0	0	0	0	0	0	0	0	0
UniRef90_A0A0U5JW40	Mobile element protein	0	0	0	0	0	0	0	2.20118	0	0	0	0	0	0	0	0	0	0	0	0	0	0	0	0	0	0	0	0	0	0	0	0	0	0	0	0	0	0	0	0	0	0	1.2233	0	0
UniRef90_A0A0U5JWZ9	Mobile element protein	0	0	0	0	0	0	0	0	0	0	0	0	0	0	0	0	0	0	0	0	0	0	3.04353	0	0	0	0	0	0	0	0	0	0	0	0	0	0	0	0	0	0	0	0	0	0
UniRef90_A0A0U5JX81	Mobile element protein	0	0	0	0	0	0	16.5006	0	0	0	0	43.1889	0	0	0	0	0	0	0	0	0	0	0	0	0	0	0	0	0	0	0	0	0	0	0	0	0	0	0	0	0	0	0	0	0
UniRef90_A0A0U5K010	Mobile element protein	0	0	0	0	0	0	0	0	0	0	0	0	0	0	0	0	0	0	0	0	0	0	0	0	0	0	0	0	0	0	0	0	0	0	0	0	0	0	0	0	0	0	1.67214	0	0
UniRef90_A0A0V8BFB3	Mobile element protein	0	0	0	0	0	0	0	0	2.49724	0	0	0	0	0	0	0	0	0	0	0	0	0	0	5.06472	0	0	0	0	0	0	0	0	0	0	0	0	0	0	0	0	0	0	0	0	0
UniRef90_A0A0V8BMI3	Mobile element protein	0	0	0	0	0	0	0	1.21577	0	0	0	0	0	0	0	0	0	0	0	0	0	0	0	0	0	0	0	0	0	0	0	0	0	0	0	0	0	0	0	0	0	0	0	0	0
UniRef90_A0A0V8BRC8	Mobile element protein	0	0	0	0	0	0	0	0	5.39066	0	0	0	0	0	0	0	0	0	0	0	0	0	0	0	0	0	0	0	0	0	0	0	0	0	0	0	0	0	0	0	0	0	0	0	0
UniRef90_A0A0V8CHU4	Mobile element protein	0	0	0	0	0	11.1777	0	0	0	0	0	0	0	0	0	0	0	0	0	0	0	0	0	0	0	0	26.439	0	0	0	0	0	0	0	0	0	27.9848	0	0	0	0	0	0	0	0
UniRef90_A0A0V8CI99	Mobile element protein	0	0	0	0	0	0	20.5488	0	0	0	0	0	0	0	0	15.5062	0	0	0	0	0	0	0	0	0	0	0	0	0	0	0	0	0	0	0	0	0	0	0	0	0	0	0	0	0
UniRef90_A0A0V8CLI7	Mobile element protein	0	0	0	0	0	0	0	8.20047	0	0	0	0	0	0	0	0	0	0	0	0	0	0	0	0	0	0	0	0	0	0	0	0	0	0	0	0	20.3889	0	0	0	0	0	0	0	0
UniRef90_A0A0V8DSA5	Mobile element protein	0	0	0	0	0	0	0	0	0	0	0	0	0	0	0	0	0	0	0	0	0	0	0	0	0	0	5.89331	0	0	0	0	0	0	0	0	0	0	0	0	0	0	0	0	0	0
UniRef90_A0A0V8DW07	Mobile element protein	0	0	0	0	0	0	0	0	0	0	0	0	0	0	0	0	0	0	0	0	0	0	0	6.56781	0	0	0	0	0	0	0	0	0	0	0	0	0	0	0	0	0	0	0	0	0
UniRef90_A0A0V8DW32	Mobile element protein	0	0	0	0	0	0	0	2.1338	2.18737	0	0	0	0	0	0	0	0	0	0	0	0	0	0	0	0	0	0	0	0	0	0	0	0	0	0	0	3.96451	0	0	0	0	0	0	0	0
UniRef90_A0A108T9G9	3 beta-hydroxysteroid dehydrogenase/Delta 5--&gt 4-isomerase	0	0	0	0	0	0	0	0	0	0	0	0	0	0	0	0	0	0	0	0	0	0	0	0	0	0	0	0	0	0	0	2.99762	0	0	0	0	0	0	0	0	0	0	0	0	0
UniRef90_A0A108TB27	Bile acid transporter	0	0	0	0	0	0	0	0	0	0	0	0	0	0	0	0	0	1.64914	0	2.42464	1.83543	0	0	0	0	3.72492	0	0	0	0	0	0	0	11.0364	0	0	7.21627	0	0	0	0	0	0	0	15.6526
UniRef90_A0A133SIZ3	Bile acid transporter	0	0	5.57614	0	0	0	0	0	0	0	0	0	0	0	0	0	0	0	22.8628	0	0	0	0	0	0	0	0	2.20728	0	0	0	0	0	0	0	0	0	0	0	0	0	0	0	0	0
UniRef90_A0A133SL42	Bile acid transporter	0	0	13.7755	0	0	0	0	0	0	0	0	0	0	0	0	0	0	0	35.9033	0	0	0	0	0	0	0	0	4.48601	0	0	0	0	0	0	0	0	0	0	0	0	0	0	0	0	0
UniRef90_A0A133SL58	Bile acid transporter	0	0	10.1799	0	0	0	0	0	0	0	0	0	0	0	0	0	0	0	34.3622	0	0	0	0	0	0	0	0	5.96993	0	0	0	0	0	0	0	0	0	0	0	0	0	0	0	0	0
UniRef90_A0A139JWT4	Choloylglycine hydrolase	0	0	0	0	0	0	0	0	0	2.32675	0	0	0	0	0	0	9.7376	0	0	0	0	0	0	0	0	3.13759	0	0	3.1621	0	0	0	3.36675	0	0	5.47735	7.30318	10.7683	0	0	0	0	0	32.6922	0
UniRef90_A0A139K0L1	Predicted bile acid beta-glucosidase	0	0	0	0	0	0	0	0	0	1.84109	0	0	0	0	0	0	5.00687	0	0	0	0	0	0	0	0	8.69633	0	0	3.55414	0	0	0	0	0	0	7.51239	5.70494	4.27802	0	0	0	0	0	33.364	0
UniRef90_A0A139K753	Choloylglycine hydrolase	0	0	0	0	0	0	0	0	0	1.58891	0	0	0	0	0	0	2.8639	2.27352	0	0	0	0	0	0	0	7.48408	1.9892	0	5.25464	0	0	0	2.33378	0	0	7.05699	6.24084	5.45664	0	0	0	0	0	60.5213	0
UniRef90_A0A139KPY1	Linear amide C-N hydrolase, choloylglycine hydrolase family protein	0	0	0	0	0	0	0	0	0	2.37184	0	4.72919	0	0	0	0	28.5593	2.204	0	11.8471	1.1215	0	2.23341	0	0	0	1.98376	0	8.52937	0	5.33369	7.83129	2.34272	10.9682	0	2.83278	0	0	0	0	0	0	1.52411	0	22.4639
UniRef90_A0A139RNS3	Mobile element protein	0	0	0	0	0	5.37797	0	0	0	0	0	0	0	0	0	0	0	0	0	0	0	0	0	0	0	0	0	0	0	0	0	0	0	0	0	0	0	0	0	0	0	0	0	0	0
UniRef90_A0A139TLF5	Transporter, bile acid/Na+ symporter family protein	0	0	112.532	0	66.44	0	0	0	0	0	0	0	0	0	0	0	40.6798	8.16891	0	6.95066	0	0	0	0	0	6.93818	0	0	0	1.28436	0	0	0	68.3184	0	0	0	7.86721	2.78492	54.4753	14.6309	0	27.0962	6.6086	0
UniRef90_A0A142CLM7	Mobile element protein	0	0	0	8.01994	0	0	0	0	0	0	0	0	0	0	0	0	0	0	0	0	0	0	0	0	0	0	0	0	0	0	0	0	0	0	0	0	0	0	0	0	0	0	0	0	0
UniRef90_A0A143Q314	3-beta hydroxysteroid dehydrogenase	0	0	0	0	0	0	0	5.62329	0	0	0	0	0	0	0	0	0	0	0	0	0	0	0	0	0	0	0	0	0	0	0	0	0	0	0	0	0	0	0	0	0	0	0	0	0
UniRef90_A0A149N7X8	Choloylglycine hydrolase	0	0	0	0	0	0	0	0	0	0	0	0	0	0	0	0	3.52775	0	0	0	0	0	6.53867	0	0	0	0	0	0	0	0	0	0	6.88868	0	0	0	0	0	0	0	0	0	0	4.20139
UniRef90_A0A150Y9V1	Choloylglycine hydrolase	0	0	0	0	0	0	0	0	0	0	0	16.718	0	0	0	0	0	0	0	0	0	5.77494	0	0	0	0	10.3219	0	0	0	0	0	0	0	0	0	0	0	0	0	0	0	4.7927	0	0
UniRef90_A0A158SJJ3	K01442 choloylglycine hydrolase	0	0	0	0	0	0	0	0	0	0	0	8.63532	0	0	0	0	0	0	0	0	0	0	0	0	0	0	0	0	0	0	0	0	0	0	0	0	0	0	0	0	0	0	0	0	0
UniRef90_A0A158SK60	K01442 choloylglycine hydrolase	0	0	0	0	0	0	0	0	0	0	0	5.73193	0	0	0	0	0	0	0	0	0	0	0	0	0	0	0	0	0	0	0	0	0	0	0	0	0	0	0	0	0	0	0	0	0
UniRef90_A0A162EY67	Mobile element protein	0	0	0	14.7116	0	0	16.426	0	3.67425	0	4.02825	0	0	0	0	0	0	0	0	0	0	2.41243	0	0	0	0	0	0	0	0	0	0	0	0	0	0	0	0	0	0	0	0	0	0	0
UniRef90_A0A162EZL2	Mobile element protein	0	0	0	0	0	0	0	0	0	0	0	0	0	0	0	0	0	0	0	0	3.24412	0	0	0	0	0	0	0	0	0	0	0	0	0	0	0	0	0	0	0	0	0	0	0	0
UniRef90_A0A162F345	Mobile element protein	0	0	0	2.86486	1.17625	0	0	0	0	0	2.31601	0	0	0	0	0	0	0	0	0	0	0	0	0	0	0	0	0	0	0	0	0	0	0	0	0	0	0	0	0	0	0	0	0	0
UniRef90_A0A162G4Y2	Mobile element protein	0	0	0	3.62398	0	0	0	0	0	0	0	0	0	0	0	0	0	0	0	0	0	0	0	0	0	0	0	0	0	0	0	0	0	0	0	0	0	0	0	0	0	0	0	0	0
UniRef90_A0A162GCB7	Mobile element protein	0	0	0	27.3786	0	0	0	0	0	0	0	0	0	0	0	0	0	0	0	0	0	0	0	0	0	0	0	0	0	0	0	0	0	0	0	0	0	0	0	0	0	0	0	0	0
UniRef90_A0A162GGG1	Mobile element protein	0	0	0	0	5.0258	0	0	0	0	0	6.44365	0	0	0	0	0	0	0	0	0	0	0	0	0	0	0	0	0	0	0	0	0	0	0	0	0	0	0	0	0	0	0	0	0	0
UniRef90_A0A162GKR5	Mobile element protein	0	0	0	0	3.30782	0	0	0	0	0	7.95777	0	0	0	0	0	0	0	0	0	0	0	0	0	0	0	0	0	0	0	0	0	0	0	0	0	0	0	0	0	0	0	0	0	0
UniRef90_A0A165ME96	Mobile element protein	0	0	0	0	0	0	0	0	0	0	3.55189	0	0	0	0	0	0	0	0	0	0	0	0	0	0	0	0	0	0	0	0	0	0	0	0	0	0	0	0	0	0	0	0	0	0
UniRef90_A0A165MEI4	Mobile element protein	0	0	0	0	1.45279	0	0	0	0	0	1.07548	0	0	0	0	0	0	0	0	0	0	0	0	0	0	0	0	0	0	0	0	0	0	0	0	0	0	0	0	0	0	0	0	0	0
UniRef90_A0A165N9F3	Mobile element protein	0	0	0	0	0	0	0	0	0	0	11.95	0	0	0	0	0	0	0	0	0	0	0	0	0	0	0	0	0	0	0	0	0	0	0	0	0	0	0	0	0	0	0	0	0	0
UniRef90_A0A165PJ54	Mobile element protein	0	0	0	3.11622	0	0	18.4671	0	0.888619	0	6.01661	0	0	0	0	0	0	0	0	0	0	1.73644	4.23784	0	0	0	0	0	0	0	0	0	0	0	0	0	0	0	0	0	0	0	0	0	0
UniRef90_A0A165PKJ6	Mobile element protein	0	0	0	0	0	0	0	0	0	0	2.06683	0	0	0	0	0	0	0	0	0	0	0	0	0	0	0	0	0	0	0	0	0	0	0	0	0	0	0	0	0	0	0	0	0	0
UniRef90_A0A165PXJ3	Mobile element protein	0	0	0	0	0	0	0	0	0.97383	0	0	0	0	0	0	0	0	0	0	0	0	0	0	0	0	0	0	0	0	0	0	0	0	0	0	0	0	0	0	0	0	0	0	0	0
UniRef90_A0A165S8M3	Mobile element protein	0	0	0	0	1.71423	0	0	0	0	0	0	0	0	0	0	0	0	0	0	0	0	0	0	0	0	0	0	0	0	0	0	0	0	0	0	0	0	0	0	0	0	0	0	0	0
UniRef90_A0A165US28	Mobile element protein	0	0	0	0	0	0	0	0	0	0	6.67761	0	0	0	0	0	0	0	0	0	0	0	0	0	0	0	0	0	0	0	0	0	0	0	0	0	0	0	0	0	0	0	0	0	0
UniRef90_A0A165X5I3	Mobile element protein	0	0	0	1.49412	2.95835	0	0	0	0	0	3.59525	0	0	0	0	0	0	0	0	0	0	0	0	0	0	0	0	0	0	0	0	0	0	0	0	0	0	0	0	0	0	0	0	0	0
UniRef90_A0A165X5J2	Mobile element protein	0	0	0	3.62398	0	0	0	0	0	0	0	0	0	0	0	0	0	0	0	0	0	0	0	0	0	0	0	0	0	0	0	0	0	0	0	0	0	0	0	0	0	0	0	0	0
UniRef90_A0A165X700	Mobile element protein	0	0	0	11.016	0	0	0	0	1.51254	0	0	0	0	0	0	0	0	0	0	0	0	0	0	0	0	0	0	0	0	0	0	0	0	0	0	0	0	0	0	0	0	0	0	0	0
UniRef90_A0A166VA60	Mobile element protein	0	0	0	0	0	0	0	0	2.24441	0	0	0	0	0	0	0	0	0	0	0	0	0	0	0	0	0	0	0	0	0	0	0	0	0	0	0	0	0	0	0	0	0	0	0	0
UniRef90_A0A173RY76	Choloylglycine hydrolase	0	0	0	0	0	0	0	0	0	0	0	0	0	0	0	0	0	0	0	0	0	3.0078	0	0	0	0	0	0	0	0	0	3.75483	0	0	0	0	0	0	0	0	0	0	0	0	0
UniRef90_A0A173S180	Bile acid transporter	0	0	0	0	0	0	0	0	0	0	0	0	0	0	0	0	0	0	0	0	0	0	0	0	0	0	0	0	0	1.74149	0	0	0	0	0	0	0	0	2.66384	0	9.42793	0	0	0	0
UniRef90_A0A173S915	Choloylglycine hydrolase	0	0	0	0	0	0	0	0	0	1.63473	0	0	0	0	0	0	0	0	0	0	0	0	0	0	0	0	0	0	0	0	0	0	0	0	0	0	0	0	0	0	0	0	0	0	0
UniRef90_A0A173TI16	Bile acid 7-dehydroxylase 1/3	0	27.1782	0	0	0	0	0	0	0	0	0	0	0	0	0	0	16.0709	69.0522	2.66841	9.60626	26.1192	74.2095	24.3497	44.9688	10.2095	92.1439	84.5662	0	6.43077	71.0043	38.1662	40.2014	64.0248	6.37079	17.9952	46.1472	43.8546	38.5679	52.51	0	154.31	200.045	29.1948	6.85422	14.0872
UniRef90_A0A173TT35	Bile acid 7-dehydroxylase 1/3	0	0	0	0	0	0	0	0	0	0	0	0	0	0	0	0	0	0	0	0	0	0	0	0	0	0	0	0	4.83964	0	0	0	0	0	0	0	0	0	0	0	0	0	0	0	4.39625
UniRef90_A0A173UXL2	Choloylglycine hydrolase	0	0	0	0	0	0	0	0	0	0	0	0	0	0	0	0	13.9632	23.3123	0	24.21	19.5541	39.0524	20.3792	52.1924	25.0006	64.4944	0	0	3.47448	39.4138	54.0258	40.9244	36.7178	4.46201	17.6424	36.7347	6.8475	39.633	28.2085	11.6081	48.6637	37.1421	15.6485	14.6162	13.7662
UniRef90_A0A173V1M8	Choloylglycine hydrolase	0	0	0	0	0	0	0	0	0	0	0	0	0	0	0	0	0	0	0	0	0	0	0	3.11211	0	0	0	0	0	0	0	0	2.55977	0	0	0	0	0	0	0	0	0	0	0	0
UniRef90_A0A173XW88	Bile acid transporter	0	0	0	0	0	0	0	0	0	0	0	0	0	0	0	0	0	0	0	0	2.32174	7.29048	0	12.8861	0	7.85152	0	0	0	3.00535	10.1593	8.00598	4.85448	0	0	0	0	0	0	0	2.35436	1.86426	1.58024	3.52243	7.31012
UniRef90_A0A173Y9Y7	Bile acid 7-dehydroxylase 1/3	0	0	0	0	0	0	0	0	0	0	0	0	0	0	0	0	0	0	0	0	3.36414	33.8154	0	12.6015	0	8.09043	0	0	0	5.92086	10.6662	4.03455	0	0	0	0	0	0	2.54284	0	0	9.16197	0	0	0
UniRef90_A0A173YDY5	Choloylglycine hydrolase	0	0	0	0	0	0	0	0	0	6.47307	0	0	0	0	0	0	10.126	17.2811	7.66134	8.77448	2.6581	10.581	21.6585	0	12.0666	15.3546	0	0	9.97857	9.17008	10.3725	2.02909	0	0	7.75668	9.79496	0	12.7001	11.2194	21.3291	20.3861	12.5326	28.9958	6.38893	11.4199
UniRef90_A0A173YS52	Bile acid 7-dehydroxylase 1/3	0	0	0	0	0	0	0	0	0	0	0	0	0	0	0	0	0	2.14459	0	0	0	4.13087	0	0	27.7084	0	16.2534	0	11.3868	0	6.51181	0	0	10.4375	20.5966	8.56276	6.30206	0	0	0	0	0	0	0	8.5976
UniRef90_A0A173ZSA2	Choloylglycine hydrolase	0	12.3102	0	0	0	0	2.88722	0	0	0	0	0	0	0	0	0	4.74681	8.13885	0	4.64479	6.15093	19.5768	0	4.53135	0	40.3001	80.3743	0	0	15.0526	13.5023	16.1668	6.40805	6.05789	0	21.6792	4.65119	8.00712	2.85123	7.14744	28.308	7.81274	2.48863	2.48599	0
UniRef90_A0A174AW35	Choloylglycine hydrolase	0	18.3311	0	0	0	0	0	0	0	0	0	0	0	0	0	0	6.27453	5.65808	0	0	0	0	0	0	16.2596	2.319	0	0	0	0	0	0	0	0	66.4739	0	0	6.04375	12.5505	0	0	0	0	0	0
UniRef90_A0A174DP72	Bile acid transporter	0	0	0	0	0	0	0	0	0	0	0	0	0	0	0	0	0	0	0	0	1.25554	0	0	0	0	0	0	0	0	0	0	0	0	0	0	6.17921	0	0	2.90771	0	9.94657	0	0	0	0
UniRef90_A0A174DZA2	Choloylglycine hydrolase	0	0	0	0	0	0	0	0	0	0	0	0	0	0	0	0	3.11144	0	0	0	1.82846	23.2933	0	10.6319	0	0	0	0	0	4.47216	6.92931	7.67368	0	0	0	0	0	3.92721	0	0	2.50035	7.74017	0	0	0
UniRef90_A0A174F6F5	Bile acid 7-dehydroxylase 1/3	0	0	0	0	0	0	0	0	0	3.53368	0	0	0	0	0	0	0	13.5	0	0	1.61852	2.61293	9.84811	0	10.3898	4.76127	0	0	0	4.33148	2.63996	0	0	4.08806	5.88925	8.34292	0	0	13.0667	0	0	5.23191	17.1804	0	6.23617
UniRef90_A0A174FHF7	Choloylglycine hydrolase	0	0	0	0	0	0	0	0	0	0	0	0	0	0	0	0	0	0	0	0	0	0	0	0	0	0	0	0	0	0	0	0	0	0	0	0	0	0	0	0	0	12.4988	0	0	0
UniRef90_A0A174FV32	Predicted choloylglycine hydrolase	0	23.8487	0	0	0	0	0	0	0	0	0	0	0	0	0	0	0	9.27986	0	6.82793	3.51363	0	0	0	6.04518	15.9388	35.6488	0	2.20023	2.40647	0	0	0	2.88237	2.84217	8.79114	10.2674	0	9.18175	0	32.9388	0	0	0	0
UniRef90_A0A174GG33	3-beta-hydroxysteroid dehydrogenase	0	0	0	0	0	0	0	0	0	0	0	0	0	10.0103	0	0	0	0	0	0	0	0	0	0	0	0	0	0	0	0	0	0	0	0	0	0	4.9213	0	0	0	0	0	0	0	0
UniRef90_A0A174H1D7	Bile acid transporter	0	27.58	0	0	0	0	0	0	0	0	0	0	0	0	0	0	13.0795	15.3381	0	3.41946	2.98935	16.3972	3.59507	2.96343	8.71462	28.1942	48.7197	0	0	9.45275	8.68516	5.55788	14.6083	2.97366	40.8348	18.3353	10.1813	23.62	31.5726	2.40347	13.3405	10.3992	0	3.72584	3.15401
UniRef90_A0A174LEQ1	Choloylglycine hydrolase	0	0	2.43023	0	0	0	0	0	0	0	0	0	0	0	0	0	0	0	0	0	0	0	0	0	0	0	0	0	0	0	0	0	0	0	0	0	4.31114	0	0	0	0	0	0	0	0
UniRef90_A0A174LVY4	Predicted bile acid beta-glucosidase	0	0	0	0	0	0	0	0	0	0	0	0	0	0	0	0	0	0	0	0	0	0	0	0	0	0	0	0	0	0	0	0	0	0	0	0	2.54062	0	0	0	0	0	0	20.5705	0
UniRef90_A0A174M219	Choloylglycine hydrolase	0	0	0	0	0	0	0	0	0	0	0	0	0	0	0	0	0	0	0	0	0	0	0	0	0	0	0	0	3.36844	0	0	0	0	0	0	0	2.24684	0	0	0	0	0	0	0	0
UniRef90_A0A174QHV6	Linear amide C-N hydrolase, choloylglycine hydrolase family	0	4.62154	0	0	0	0	0	0	0	0	0	0	0	0	0	0	0	0	0	0	0	0	0	0	0	0	0	0	0	0	0	0	0	0	0	0	0	0	0	0	0	0	0	0	0
UniRef90_A0A174UIC6	Predicted bile acid beta-glucosidase	0	0	0	0	0	0	0	0	0	2.9003	0	0	0	0	0	0	0	0	0	0	0	0	0	0	0	0	1.8261	0	0	0	0	0	0	0	0	0	0	3.52472	0	0	0	0	0	20.7612	0
UniRef90_A0A174VPI1	NADP-dependent 7-alpha-hydroxysteroid dehydrogenase	0	0	0	0	0	0	0	0	0	0	0	0	0	0	0	0	0	0	0	0	0	0	0	0	2.1451	0	0	0	3.67904	0	0	0	0	0	0	0	0	0	0	0	0	0	0	0	0
UniRef90_A0A174W500	Predicted bile acid beta-glucosidase	0	0	0	0	0	0	0	0	0	0	0	0	0	0	0	0	3.72147	2.40847	0	6.22306	0	0	0	0	0	0	4.43688	0	3.46407	0	0	0	6.12079	3.63597	0	3.69537	12.462	7.21374	6.23086	6.3714	0	0	2.44566	0	0
UniRef90_A0A174X5T7	Choloylglycine hydrolase	0	0	0	0	0	0	0	0	0	0	0	0	0	0	0	0	1.5412	4.98726	0	8.11006	0	1.95753	0	0	0	3.55889	0	0	4.6976	3.11966	2.97629	0	7.77181	0	0	0	14.8317	7.8844	2.79075	0	0	0	5.77552	0	3.08265
UniRef90_A0A174YXT6	3-alpha-hydroxysteroid dehydrogenase/carbonyl reductase	0	0	0	0	0	0	0	0	0	0	0	0	0	0	0	0	0	0	0	0	0	0	0	0	0	0	0	0	0	0	0	0	3.39722	0	0	0	0	0	0	0	0	0	0	0	0
UniRef90_A0A175A618	Predicted choloylglycine hydrolase	0	0	0	0	0	0	0	0	0	0	0	0	0	31.8092	0	0	0	0	0	1.95411	0	0	0	0	0	0	0	0	1.93822	0	0	0	0	0	0	0	4.51239	0	0	3.31988	0	0	0	0	0
UniRef90_A0A176UAM1	Putative bile acid 7-dehydroxylase 1/3	0	0	0	0	0	0	0	0	0	0	0	0	0	0	0	0	0	0	0	0	0	6.6829	0	0	0	0	0	0	0	0	2.61685	0	0	0	0	0	0	0	0	0	0	2.52095	0	0	0
UniRef90_A0A1A7TBV0	Choloylglycine hydrolase family protein	0	8.19723	0	0	0	0	0	0	0	0	0	0	0	0	0	0	0	0	0	0	0	0	0	0	0	0	0	0	0	0	0	0	0	0	0	0	0	0	0	0	0	0	0	0	0
UniRef90_A0A1B2RC41	Mobile element protein	0	0	0	0	0	0	3.29283	0	0	0	0	0	0	0	0	1.6228	0	0	0	0	0	0	0	0	0	0	0	0	0	0	0	0	0	0	0	0	0	0	0	0	0	0	0	0	0
UniRef90_A0A1B8WV82	17-beta-hydroxysteroid dehydrogenase	0	0	7.32185	0	0	0	0	0	0	0	0	0	0	0	0	0	0	0	36.0283	0	0	0	0	0	0	0	0	2.06368	0	0	0	0	0	0	0	0	0	0	0	0	0	0	0	0	0
UniRef90_A0A1B8WX32	Bile acid-inducible operon protein F	0	0	9.67596	0	0	0	0	0	0	0	0	0	0	0	0	0	0	0	32.7815	0	0	0	0	0	0	0	0	3.5582	0	0	0	0	0	0	0	0	0	0	0	0	0	0	0	0	0
UniRef90_A0A1C3SQL6	Mobile element protein	0	0	0	0	0	0	0	1.6729	3.4123	0	0	0	0	0	0	0	0	2.20815	0	0	0	0	0	4.22829	0	0	0	0	0	0	0	0	0	0	0	0	3.56806	0	0	0	0	0	0	0	0
UniRef90_A0A1C3SSZ7	Mobile element protein	0	15.1428	6.11342	0	0	25.6533	0	0	0	0	0	0	0	15.4651	0	0	0	0	0	0	0	0	0	0	0	0	0	0	0	0	0	0	0	0	0	0	0	0	0	0	0	0	0	0	0
UniRef90_A0A1C5P9T9	Bile acid transporter	0	0	0	0	0	0	0	0	0	0	0	0	0	0	0	0	0	0	0	0	0	0	0	0	0	0	0	0	0	1.99815	0	0	0	0	0	0	0	0	0	0	0	0	0	0	0
UniRef90_A0A1C5VAN3	Predicted bile acid beta-glucosidase	0	0	0	0	0	0	0	0	0	0	0	0	0	0	0	0	0	0	0	0	0	0	0	0	0	0	0	0	0	0	0	0	9.47384	0	0	9.6998	0	0	0	0	0	0	0	0	0
UniRef90_A0A1C5W919	Bile acid 7-alpha dehydratase	0	0	0	0	0	0	0	0	0	0	0	0	0	0	0	0	0	0	0	0	0	0	0	0	0	0	0	0	7.73919	0	0	0	0	0	0	0	0	0	0	0	0	0	0	0	0
UniRef90_A0A1C5Y8A8	Choloylglycine hydrolase	0	0	0	0	0	0	0	0	0	0	0	0	0	0	0	0	0	1.66342	0	0	0	1.94056	0	0	0	0	0	0	0	0	1.95576	0	0	0	0	0	0	0	0	0	0	0	0	0	0
UniRef90_A0A1C6GA97	Choloylglycine hydrolase	0	0	0	0	0	0	0	0	0	0	0	0	0	0	0	0	0	0	0	0	0	4.20833	0	0	0	0	0	0	0	0	0	0	0	0	0	0	0	0	0	0	0	3.04477	0	0	0
UniRef90_A0A1D2WV04	Choloylglycine hydrolase	0	0	0	0	0	0	0	0	0	0	0	0	0	0	0	0	0	0	0	0	0	0	0	0	0	0	0	0	0	0	0	0	0	0	0	0	0	0	1.91876	0	0	0	0	0	0
UniRef90_A0A1D3U0C5	Sodium/bile acid symporter family (MazG-like)	4.88169	5.02717	8.89552	29.971	32.2041	55.2096	8.63681	29.573	24.2629	0	15.9758	0	103.925	51.3584	4.83104	70.5792	0	0	2.74738	0	25.6342	0	0	0	0	0	0	8.95965	0	10.793	0	0	0	0	0	0	0	0	0	0	0	0	0	0	0
UniRef90_A0A1D7PDR8	Mobile element protein	0	74.056	0	0	0	0	0	0	0	366.588	0	0	0	0	0	0	0	0	0	0	0	0	0	0	0	0	0	0	0	0	0	0	0	0	0	0	0	0	0	0	0	0	0	0	0
UniRef90_A0A1D7PMR0	Mobile element protein	0	0	0	0	0	0	0	0	0	30.549	14.6056	0	0	0	0	0	0	0	0	0	0	0	0	0	0	0	0	0	0	0	0	0	0	0	0	0	0	0	0	0	0	0	0	0	0
UniRef90_A0A1E3ADP5	Linear amide C-N hydrolase, choloylglycine hydrolase family	0	16.5437	0	0	0	0	0	0	0	0	0	0	0	0	0	0	0	0	0	0	0	0	5.47361	0	0	0	0	0	0	0	0	0	0	0	0	0	3.15752	0	0	0	0	0	0	0	0
UniRef90_A0A1E3KNE4	Choloylglycine hydrolase	0	0	0	1.64826	0	0	0	0	0	0	1.93963	0	0	0	0	0	0	0	0	0	0	0	0	0	0	0	0	0	0	0	0	0	0	0	0	0	0	0	0	0	0	0	0	0	0
UniRef90_A0A1E7RZ97	Choloylglycine hydrolase	0	0	0	0	0	0	0	0	0	0	0	0	0	0	0	0	0	0	0	4.59031	0	0	0	0	0	0	0	0	0	0	0	0	0	0	0	0	0	0	0	0	0	0	0	0	0
UniRef90_A0A1I5MHD3	Linear amide C-N hydrolases, choloylglycine hydrolase family (Fragment)	0	0	0	0	0	0	0	0	0	0	0	0	0	0	0	0	0	0	0	3.91597	0	0	0	0	0	0	0	0	0	0	0	0	0	0	0	0	0	0	0	0	0	0	0	0	0
UniRef90_A0A1L2E0Y8	Mobile element protein	10.707	0	0	0	0	0.13193	0	5.34368	0	0	0	0	0	0	17.934	0	0	0	0	0	0	0	0	0	0	0	0	0	0	0	0	0	0	0	0	0	0	0	0	0	0	0	0	0	0
UniRef90_A0A1Q2T5F0	3-beta hydroxysteroid dehydrogenase	0	0	0	0	0	0	0	0	0	0	0	3.11806	0	0	0	0	0	0	0	0	0	0	0	0	0	0	0	0	0	0	0	0	0	0	0	0	0	0	0	0	0	0	0	0	0
UniRef90_A0A1Q6TAM9	Choloylglycine hydrolase	0	0	0	0	0	0	0	0	0	0	0	0	0	0	0	0	0	0	0	0	1.20906	2.95658	0	0	4.97722	0	0	0	0	1.29285	0	2.88684	0	0	14.8641	7.77062	0	0	0	0	0	0	0	0	0
UniRef90_A0A1Q8QC59	Mobile element protein	0	0	0	0	0	0	0	0	0	0	0	0	0	0	0	0	0	0	0	0	0	5.26758	0	0	0	0	0	0	0	0	0	0	0	0	0	0	0	0	0	0	0	0	0	0	0
UniRef90_A0A1T4XPT4	Choloylglycine hydrolase	0	0	0	0	0	0	0	0	0	0	0	0	0	0	0	0	0	0	3.53013	0	2.9987	0	0	0	0	0	0	0	0	2.52729	0	0	3.87745	0	0	0	0	0	0	0	1.68737	0	0	0	0
UniRef90_A0A1U9XD54	Mobile element protein	0	0	0	0	0.178277	0	0	0	0	0	0.465301	0	0	0	0	0	0	0	0	0	0	0	0	0	0	0	0	0	0	0	0	0	0	0	0	0	0	0	0	0	0	0	0	0	0
UniRef90_A0A1W1EMD2	Mobile element protein	0	0	0	0	0	11.4013	0	0	0	0	0	0	0	0	0	0	0	0	0	0	4.35252	0	0	0	0	0	0	0	0	0	0	0	0	0	0	0	0	0	0	0	0	0	0	0	0
UniRef90_A0A1W1EME6	Mobile element protein	0	0	0	0	0	0	0	0	0	0	0	0	0	0	0	0	0	0	0	0	0	0	0	0	0	0	0	0	0	0	0	0	0	0	0	0	1.87089	0	0	0	0	0	0	0	0
UniRef90_A0A1X9I2H7	Mobile element protein	0	0	6.0963	0	0	0	0	0	0	0	0	0	0	3.51661	0	0	0	0	0	0	0	0	0	0	0	0	0	0	0	0	0	0	0	0	0	0	0	0	0	0	0	0	0	0	0
UniRef90_A0A1Y1CS57	Mobile element protein	0	0	5.2747	0	0	0	0	0	0	0	0	0	0	0	0	0	0	0	0	0	0	0	0	0	0	0	0	0	0	0	0	0	0	0	0	0	0	0	0	0	0	0	0	0	0
UniRef90_A0A1Y3J2A3	Choloylglycine hydrolase	0	0	0	0	0	0	0	0	0	0	0	0	0	6.68797	0	0	0	0	0	0	0	0	0	0	0	0	0	0	0	0	0	0	0	0	0	0	0	0	0	0	0	0	0	0	0
UniRef90_A0A1Y3J482	Choloylglycine hydrolase	0	0	0	0	0	1.72747	0	0	0	0	0	0	0	0	0	0	0	0	0	0	0	0	0	0	0	0	0	0	0	0	0	0	0	0	0	0	0	0	0	0	0	0	0	0	0
UniRef90_A0A1Y3V759	Bile acid transporter	0	0	0	0	0	0	0	0	0	2.89495	0	0	0	0	0	0	6.19944	0	0	0	2.1188	0	0	0	0	5.51898	0	0	9.5104	0	0	0	0	0	0	12.3387	7.94953	9.41607	0	0	0	0	0	84.149	0
UniRef90_A0A1Y3VUC1	7-alpha-hydroxysteroid dehydrogenase	0	0	0	0	0	0	0	0	0	0	0	0	0	0	0	0	0	0	0	0	0	0	0	0	0	0	0	0	0	0	0	0	0	0	0	0	4.75238	0	0	0	0	0	0	0	0
UniRef90_A0A1Y4J985	Radical SAM mobile pair protein B	0	0	0	0	0	0	0	0	0	0	0	0	0	0	0	0	0	0	0	0	0	0	0	0	0	0	0	0	0	0	0	0	0	0	0	0	0	0	0	0	0	0	9.37745	0	0
UniRef90_A0A1Y4VIZ4	Choloylglycine hydrolase	0	0	0	0	0	0	0	0	0	0	0	0	0	0	0	0	12.0006	0	0	0	0	0	0	0	0	0	0	0	0	0	1.55506	0	0	0	0	0	0	0	0	0	0	0	0	3.85081	0
UniRef90_A0A222ASJ5	Mobile element protein	44.5721	1.63667	0	0	0	17.5205	0	3.52849	24.0023	0	0	0	0	0	0	0	0	0	0	0	0	0	0	0	0	0	0	0	0	0	0	0	0	0	0	0	0	0	0	0	0	0	0	0	0
UniRef90_A0A223LKN0	Mobile element protein	0	0	0	0	12.6944	0	0	0	0	0	0	0	0	0	3.34919	0	0	0	0	0	0	0	0	0	0	0	0	0	0	0	0	0	0	0	0	0	0	0	0	0	0	0	0	0	0
UniRef90_A0A240EU09	Mobile element protein	16.8508	0	0	0	16.9708	8.62362	0	3.21467	26.7707	0	0	0	0	0	0	0	0	0	0	0	3.61013	0	0	0	0	0	9.45386	0	0	0	0	0	0	0	0	0	0	0	0	0	0	0	0	0	0
UniRef90_A0A243V1D0	Solute carrier family 10 (Sodium/bile acid cotransporter), member 7	0	1.84785	3.80745	22.1865	10.7669	4.66346	0	0	0	0	0	0	2.33433	0	0	7.86101	0	0	0	0	8.40606	0	0	0	0	0	0	11.3646	0	2.47392	0	0	0	0	0	0	0	0	0	0	0	0	0	0	0
UniRef90_A0A263VIS6	Labile enterotoxin output A	0	0	0	0	0	0	0	0	0	0	1.66842	0	0	0	0	0	0	0	0	0	0	0	0	0	0	0	0	0	0	0	0	0	0	0	0	0	0	0	0	0	0	0	0	0	0
UniRef90_A0A286N1W5	Mobile element protein	8.38448	0	0	0	0	0.106256	0	0	0	0	0	0	0	0	0	0	0	0	0	0	0	0	0	0	0	0	0	0	0	0	0	0	0	0	0	0	0	0	0	0	0	0	0	0	0
UniRef90_A0A286S0I7	Mobile element protein	0	0	0	0	0	0.148429	0	0	0	0	0	0	0	0	0	0	0	0	0	0	0	0	0	0	0	0	0	0	0	0	0	0	0	0	0	0	0	0	0	0	0	0	0	0	0
UniRef90_A0A288XFN1	Mobile element protein	0	0	0	0	0	0	4.93688	0	0	0	0	0	0	0	0	0	0	0	0	0	0	0	0	0	0	0	0	0	0	0	0	0	0	0	0	0	0	0	0	0	0	0	0	0	0
UniRef90_A0A288XFX7	Mobile element protein	0	0	0	0	7.35959	0	0	0	0	0	4.08744	0	0	0	3.9916	0	0	0	0	0	0	0	0	0	0	0	0	0	0	0	0	0	0	0	0	0	0	0	0	0	0	0	0	0	0
UniRef90_A0A288XFY5	Mobile element protein	0	0	0	12.8515	0	0	0	0	0	0	0	0	0	0	0	0	0	0	0	0	0	0	0	0	0	0	0	0	0	0	0	0	0	0	0	0	0	0	0	0	0	0	0	0	0
UniRef90_A0A288XGJ1	Mobile element protein	0	0	0	0	0	0	0	0	0	0	1.79577	0	0	3.8336	0	0	0	0	0	0	0	0	0	0	0	0	0	0	0	0	0	0	0	0	0	0	0	0	0	0	0	0	0	0	0
UniRef90_A0A288XGP4	Mobile element protein	0	2.41011	0	0	0	0	0	0	0	0	0	0	5.74612	0	2.1946	0	0	0	0	0	0	0	6.03387	0	0	0	0	0	0	0	0	0	0	0	0	0	0	0	0	0	0	0	0	0	0
UniRef90_A0A290GD03	Mobile element protein	0	0	0	0	0	0	0	0	0	0	0	0	0	0	0	9.69139	0	0	0	0	0	0	0	0	0	0	0	0	0	0	0	0	0	0	0	0	0	0	0	0	0	0	0	0	0
UniRef90_A0A2A7BB22	Radical SAM mobile pair system MarR family transcriptional regulator	0	0	0	0	0	0	0	0	0	0	0	0	0	0	0	0	2.26216	2.00334	0	0	0	13.4925	0	3.76122	0	0	0	0	0	0	7.51711	16.2918	0	0	0	0	0	0	0	2.90074	0	5.32513	2.02698	0	0
UniRef90_A0A2B2BFK8	Bile acid:sodium symporter (Fragment)	0	0	0	0	0	2.68898	0	0.991052	0	0	0	0	0	0	0	0	0	0	0	0	0	0	0	0	0	0	0	0	0	0	0	0	0	0	0	0	0	0	0	0	0	0	0	0	0
UniRef90_A0A2H4UDK2	Mobile element protein	7.73236	0	0	0	0	0	0	0	0	0	0	0	0	0	0	0	0	0	0	0	0	0	0	0	0	0	0	0	0	0	0	0	0	0	0	0	0	0	0	0	0	0	0	0	0
UniRef90_A0A2H4ZFW0	Mobile element protein	0	0	0	0	1.13403	0	0	0	0	0	0	0	0	0	0	0	0	0	0	0	0	0	0	0	0	0	0	0	0	0	0	0	0	0	0	0	0	0	0	0	0	0	0	0	0
UniRef90_A0A2I6QHU6	Mobile element protein	0	0	0	0	0	0	0	0	0	0	0	0	0	0	0	0	0	0	0	0	0	0	0	0	0	0	0	0	0	0	0	0	0.697025	0	0	0	0	0	0	0	0	0	0	0	0
UniRef90_A0A2I6SSI3	Mobile element protein	12.4182	0	0	0	0	0	0	0	0	0	0	0	0	0	0	0	0	0	0	0	0	0	0	0	0	0	0	0	0	0	0	0	0	0	0	0	0	0	0	0	0	0	0	0	0
UniRef90_A0A2K4P208	Mobile element protein	0	0	0	3.44164	0	0	0	0	0	0	0	0	111.156	0	0	61.0109	0	0	0	0	0	0	0	0	0	0	0	0	0	0	0	0	0	0	0	0	0	0	0	0	0	0	0	0	0
UniRef90_A0A2K4P210	Mobile element protein	0	0	0	0	0	0	0	2.68092	0	0	0	0	0	0	0	0	0	0	0	0	0	0	0	0	0	0	0	0	0	0	0	0	0	0	0	0	0	0	0	0	0	0	0	0	0
UniRef90_A0A2K4P211	Mobile element protein	0	0	0	0	0	0	0	0	0	0	0	0	0	0	0	4.30728	0	0	0	0	0	0	0	0	0	0	0	0	0	0	0	0	0	0	0	0	0	0	0	0	0	0	0	0	0
UniRef90_A0A2K4P212	Mobile element protein	0	0	0	0	0	0	0	0	0	0	0	0	0	0	3.41783	0	0	0	0	0	0	0	0	0	0	0	0	0	0	0	0	0	0	0	0	0	0	0	0	0	0	0	0	0	0
UniRef90_A0A2K4P215	Mobile element protein	0	0	0	0	0	0	0	3.7011	0	0	0	0	0	0	0	0	0	0	0	0	0	0	0	0	0	0	0	0	0	0	0	0	0	0	0	0	0	0	0	0	0	0	0	0	0
UniRef90_A0A2K4P217	Mobile element protein	5.87859	0	0	0	13.8719	21.2353	0	9.06554	0	0	0	0	0	0	0	0	0	0	0	0	0	0	0	0	0	0	0	0	0	0	0	0	0	0	0	0	0	0	0	0	0	0	0	0	0
UniRef90_A0A2K4P224	Mobile element protein	19.1729	0	7.30534	0	0	20.583	0	28.408	12.8961	0	0	0	0	0	7.53594	0	0	0	0	0	0	0	0	0	0	0	4.28324	0	0	0	0	0	0	0	0	0	0	0	0	0	0	0	0	0	0
UniRef90_A0A2K4P256	Mobile element protein	0	0	6.07063	0	0	0	0	0	0	0	0	0	0	0	0	0	0	0	0	0	0	0	0	0	0	0	0	0	0	0	0	0	0	0	0	0	0	0	0	0	0	0	0	0	0
UniRef90_A0A2K4P288	Mobile element protein	0	0	0	0	0	0.294455	0	0	0	0	1.0687	0	0	0	0	0	0	0	0	0	0	0	0	0	0	0	0	0	0	0	0	0	0	0	0	0	0	0	0	0	0	0	0	0	0
UniRef90_A0A2K4P2F6	Mobile element protein	4.47532	0	2.41989	0	22.626	12.4943	2.8627	17.1565	0	0	0	0	1.84572	0	8.99754	2.23647	0	0	0	0	0	0	0	0	0	0	5.07121	0	0	0	0	0	0	0	0	0	0	0	0	0	0	0	0	0	0
UniRef90_A0A2K4P2K7	Mobile element protein	9.10895	0	0	0	38.4151	0	0	0	0	0	0	0	0	6.21428	0	0	0	0	0	0	0	0	0	0	0	0	9.43275	0	0	0	0	0	0	0	0	0	0	0	0	0	0	0	0	0	0
UniRef90_A0A2K4P2M6	Mobile element protein	0	0	0	3.64814	0	27.1319	0	0	29.1468	0	0	0	0	6.60644	0	0	0	0	0	0	0	0	0	0	0	0	0	0	0	0	0	0	0	0	0	0	0	0	0	0	0	0	0	0	0
UniRef90_A0A2K4P2S0	Mobile element protein	0	0	0	0	0	4.2862	0	0	0	0	0	0	0	0	0	0	0	0	0	0	0	0	0	0	0	0	0	0	0	0	0	0	0	0	0	0	0	0	0	0	0	0	0	0	0
UniRef90_A0A2K4P2T8	Mobile element protein	38.8176	0	8.82282	0	0	0	12.0742	12.8579	10.8509	0	12.3398	0	2.65742	0	6.05656	2.30749	0	0	0	0	0	0	0	0	0	0	25.1404	0	0	0	0	0	0	0	0	0	0	0	0	0	0	0	0	0	0
UniRef90_A0A2K4P2V4	Mobile element protein	0	0	0	0	0	2.86465	0	2.44576	11.4686	0	0	0	0	0	7.07194	4.08058	3.65426	0	0	0	0	0	0	0	0	0	0	0	0	0	0	0	0	0	0	0	0	0	0	0	0	0	0	0	0
UniRef90_A0A2K4P7L6	Mobile element protein	2.5585	0	3.06824	0	0	4.0264	0	20.2494	7.52594	0	0	0	0	0	0	0	0	0	0	0	1.97842	0	0	0	0	0	0	0	0	0	0	0	0	0	0	0	0	0	0	0	0	0	0	0	0
UniRef90_A0A2K4P7R1	Mobile element protein	0	0	0	0	2.57106	0	0	0	0	0	0	0	0	0	36.5023	0	0	0	0	0	0	0	0	0	0	0	0	0	0	0	0	0	0	0	0	0	0	0	0	0	0	0	0	0	0
UniRef90_A0A2K4PAE7	Mobile element protein	0	0	0	2.26124	0	0	0	0	0	0	0	0	0	0	0	0	0	0	0	0	0	0	0	0	0	0	0	0	0	0	0	0	0	0	0	0	0	0	0	0	0	0	0	0	0
UniRef90_A0A2K4PD62	Mobile element protein	0	0	0	0	0	0	0	0	0	0	0	0	0	0	0	0	0	0	0	0	0	0	0	0	0	0	0	2.34746	0	0	0	0	0	0	0	0	0	0	0	0	0	0	0	0	0
UniRef90_A0A2K9UZU2	Mobile element protein	0	0	0	0	0	0	29.8388	0	0	0	0	0	0	0	0	0	0	0	0	0	0	0	0	0	0	0	0	0	0	0	0	0	0	0	0	0	0	0	0	0	0	0	0	0	0
UniRef90_A0A2L1K774	Mobile element protein	0	2.39593	0.472307	0	0	0	0	0	0	0	0	0	0	0	0	0	0	0	0	0	0	0	0	0	0	0	10.1974	0	0	0	0	0	0	0	0	0	0	0	0	0	0	0	0	0	0
UniRef90_A0A2L1KJ42	Mobile element protein	5.34103	0	0.321015	0	0	0	0	8.21734	5.68408	0	0	0	0	0	2.74325	0	0	0	0	0	4.28381	0	0	0	0	0	4.32176	0	0	1.82824	0	0	0	0	0	0	0	0	0	0	0	0	0	0	0
UniRef90_A0A2L1KK85	Mobile element protein	1.79359	0	0	0	0	8.86539	0	5.32832	0	0	0	0	0	0	0	0	0	0	0	0	1.35312	0	0	0	0	0	0	0	0	0	0	0	0	0	0	0	0	0	0	0	0	0	0	0	0
UniRef90_A0A2L1KM01	Mobile element protein	0	0	0	0	0.680226	0	0	0	0	0	0	0	0	0	0	0	0	0	0	0	0	0	0	0	0	0	0	0	0	0	0	0	0	0	0	0	0	0	0	0	0	0	0	0	0
UniRef90_A0A2L1KPM3	Mobile element protein	0	0	0	0	5.08656	1.34449	0	6.74057	1.02533	0	0	0	0	0	0	0	0	0	0	0	0	0	0	0	0	0	2.15064	0	0	0	0	0	0	0	0	0	0	0	0	0	0	0	0	0	0
UniRef90_A0A2L1KQI8	Mobile element protein	1.93309	0	0	0	0	0	0	0	0	0	0	0	0	0	6.94958	0	0	0	0	0	0	0	0	0	0	0	0	0	0	0	0	0	0	0	0	0	0	0	0	0	0	0	0	0	0
UniRef90_A0A2M9UWP5	Bile acid transporter	0	0	0	0	0	0	0	0	0	0	0	0	0	0	0	0	1.63352	0	0	0	0	0	3.9159	0	0	0	0	0	0	0	0	0	0	0	0	0	0	0	0	0	0	0	0	0	8.22282
UniRef90_A0A2M9V1Y4	Choloylglycine hydrolase	0	0	0	0	0	0	0	0	0	0	0	0	0	0	0	0	2.13784	0	0	0	0	0	7.77431	0	0	0	0	0	0	0	0	0	0	4.1988	0	0	0	0	0	0	0	0	0	0	11.3521
UniRef90_A0A2N4VPB0	7-alpha-hydroxysteroid dehydrogenase	0	0	0	0	0	2.55159	0	0	0	0	0	0	0	0	0	0	0	0	0	0	0	0	0	0	0	0	0	0	0	0	0	0	0	0	0	0	0	0	0	0	0	0	0	0	0
UniRef90_A0A2N8IVG1	Radical SAM mobile pair protein B	0	0	136.62	0	86.9324	0	0	0	0	0	0	0	0	0	0	0	50.4129	11.986	0	0	0	0	0	0	0	8.79329	0	0	0	0	0	0	0	57.5155	0	0	0	4.18353	0	66.1733	0	0	0	0	0
UniRef90_A0A2P1H3U3	Mobile Element	4.04942	0	0	0	0	0	0	0	0	0	0	0	0	0	0	0	0	0	0	0	0	0	0	0	0	0	0	0	0	0	0	0	0	0	0	0	0	0	0	0	0	0	0	0	0
UniRef90_A0A2R4NCR3	Mobile element protein	0	0	0	0	0	0	0	0	28.5824	0	0	0	0	0	0	0	0	0	0	0	0	0	0	0	0	0	0	0	0	0	0	0	0	0	0	0	0	0	0	0	0	0	0	0	0
UniRef90_A0A2R4NCR9	Mobile element protein	0	0	1.78308	0	0	0	0	0	0	0	0	0	0	0	0	0	0	0	0	0	0	0	0	0	0	0	0	0	0	0	0	0	0	0	0	0	0	0	0	0	0	0	0	0	0
UniRef90_A0A2R4PED2	Mobile element protein	0	0	0	0	0	0	0	12.6988	0	0	0	0	0	0	5.37727	0	0	0	0	0	0	0	0	0	0	0	0	0	0	0	0	0	0	0	0	0	0	0	0	0	0	0	0	0	0
UniRef90_A0A2R4PEP4	Mobile element protein	0	0	6.58562	3.32756	1.86219	0	0	1.75909	0	0	0	0	0	0	0	0	0	0	0	0	0	0	0	0	0	0	0	0	0	0	0	0	0	0	0	0	0	0	0	0	0	0	0	0	0
UniRef90_A0A2S0T1G7	Mobile element protein	15.9216	54.2594	0	0	0	125.62	0	0	0	0	0	0	0	0	0	0	0	0	0	0	0	0	0	0	0	0	0	0	0	0	0	0	0	0	0	0	0	0	0	0	0	0	0	0	0
UniRef90_A0A2S1ETD7	3-beta-hydroxysteroid dehydrogenase	0	0	0	0	0	0	0	3.42807	0	0	0	0	0	0	0	0	0	0	0	0	0	0	0	0	0	0	0	0	0	0	0	0	0	0	0	0	0	0	0	0	0	0	0	0	0
UniRef90_A0A2S1FUY0	Mobile element protein	0	0	0	0	0	0	7.32184	3.00836	0	0	0	0	0	0	17.0532	0	0	0	0	0	0	0	0	0	0	0	0	0	0	0	0	0	0	0	0	0	0	0	0	0	0	0	0	0	0
UniRef90_A0A2S1FV12	Mobile element protein	0	0	0	0	0.115536	0	0	0.0518631	0	0	0	0	0	0	0	0	0	0	0	0	0	0	0	0	0	0	0	0	0	0	0	0	0	0	0	0	0	0	0	0	0	0	0	0	0
UniRef90_A0A2S1FV36	Mobile element protein	0.579927	0	0.405471	0	0	0	0	0	0	0	0	0	0	0	0	0	0	0	0	0	0	0	0	0	0	0	0	0	0	0	0	0	0	0	0	0	0	0	0	0	0	0	0	0	0
UniRef90_A0A2S1FV67	Mobile element protein	6.05141	0	0	0	0	0	0	0	0	0	11.95	0	0	0	27.1034	8.83266	0	0	0	0	0	0	0	0	0	0	0	0	0	0	0	0	0	0	0	0	0	0	0	0	0	0	0	0	0
UniRef90_A0A2S1FVB9	Mobile element protein	0	0	0	0	2.45706	0	0	0	0	0	3.63123	0	0	0	0	0	0	0	0	0	0	0	0	0	0	0	0	0	0	0	0	0	0	0	0	0	0	0	0	0	0	0	0	0	0
UniRef90_A0A2S1JCV6	Mobile element protein	0	0	0	0	0	0	0	0	0	0	0	0	0	0	10.2006	0	0	0	0	0	0	0	0	0	0	0	0	0	0	0	0	0	0	0	0	0	0	0	0	0	0	0	0	0	0
UniRef90_A0A2S1JGA8	Mobile element protein	0	0	0	0	0	2.21815	0	4.78849	0	0	2.5599	0	0	0	0	0	0	0	0	0	0	0	0	0	0	0	0	0	0	0	0	0	0	0	0	0	0	0	0	0	0	0	0	0	0
UniRef90_A0A2S1JGX8	Mobile element protein	0	0	0	0	0	0	0	0	0	0	0	0	0	0	7.47304	0	0	0	0	0	0	0	0	0	0	0	0	0	0	0	0	0	0	0	0	0	0	0	0	0	0	0	0	0	0
UniRef90_A0A2S1JJB9	Mobile element protein	6.40697	0	0	2.50734	4.8594	1.45296	0	12.2723	2.8872	1.59734	0	0	0	0	5.56085	0	0	0	0	0	1.1454	0	0	0	0	0	2.08637	0	0	0	0	0	0	0	0	0	0	0	0	0	0	0	0	0	0
UniRef90_A0A2S1JKF2	Mobile element protein	0	0	0	2.70901	0	0	0	0	0	0	0	0	0	0	0	0	0	0	0	0	0	0	0	0	0	0	0	0	0	0	0	0	0	0	0	0	0	0	0	0	0	0	0	0	0
UniRef90_A0A2S3U8L6	Choloylglycine hydrolase	0	0	0	2.61828	0	0	0	0	0	0	0	0	0	0	0	0	0	0	0	0	0	0	0	0	0	0	0	0	0	0	0	0	0	0	0	0	0	0	0	0	0	0	0	0	0
UniRef90_A0A2S3UGK7	3-beta hydroxysteroid dehydrogenase	0	0	0	3.63768	0	0	0	0	0	0	0	0	0	0	0	0	0	0	0	3.2351	0	0	0	0	0	0	0	0	0	0	0	0	0	0	0	0	0	0	0	0	0	0	0	0	0
UniRef90_A0A2S4RZS6	Bile acid:sodium symporter	0	0	0	13.9529	9.16965	35.2064	0	0	3.89398	0	0	0	112.169	52.6088	6.99328	79.4084	0	0	0	0	0	0	0	0	0	0	0	0	0	0	0	0	0	0	0	0	0	0	0	0	0	0	0	0	0
UniRef90_A0A2T1MFR7	3-beta hydroxysteroid dehydrogenase/isomerase family protein	0	3.29138	0	13.744	7.03135	0	0	0	0	0	0	0	4.02163	0	0	10.6313	0	0	0	0	12.3932	0	2.08436	0	0	0	0	0	0	8.55189	0	0	2.21506	0	0	0	0	0	0	0	0	0	0	0	0
UniRef90_A0A2U8T217	Mobile element protein	10.622	0	5.68668	4.90749	0	24.4852	0	12.955	0	0	0	0	6.38522	0	0	4.90864	0	0	0	0	0	0	0	0	0	0	0	0	0	0	0	0	0	0	0	0	0	0	0	0	0	0	0	0	0
UniRef90_A0A2V1JL81	Choloylglycine hydrolase	0	0	0	0	0	0	0	0	0	0	0	0	0	0	0	0	0	0	0	0	0	0	0	0	0	0	0	0	0	2.54258	0	0	0	0	0	0	0	0	0	0	0	0	0	0	0
UniRef90_A0A2X1M9S6	7-alpha-hydroxysteroid dehydrogenase	0	0	0	0	0	0	0	0	0	0	3.11494	0	0	8.40078	10.2957	0	0	0	0	0	0	0	0	0	0	0	0	0	0	0	0	0	0	0	0	0	0	0	0	0	0	0	0	0	0
UniRef90_A0A2X1PHQ8	Mobile element protein	0	0	8.4065	0	0	0	0	0	0	0	0	0	0	11.6807	0	0	0	0	0	0	0	0	0	0	0	0	0	0	0	0	0	0	0	0	0	0	0	0	0	0	0	0	0	0	0
UniRef90_A0A2X3A283	Bile acid transporter	0	0	0	0	0	0	0	0	0	0	0	0	0	0	0	0	0	0	0	0	0	0	0	0	0	0	0	0	0	0	0	0	0	0	0	0	0	0	5.00872	0	0	0	0	0	0
UniRef90_A0A2X3CQI8	7-alpha-hydroxysteroid dehydrogenase	0	0	3.30751	0	1.92291	1.23927	0	1.81837	7.23613	0	4.16857	0	0	0	0	0	0	0	0	0	0	0	0	0	0	0	0	0	0	0	0	0	0	0	0	0	0	0	0	0	0	0	0	0	0
UniRef90_A0A2X3CVY8	3-beta hydroxysteroid dehydrogenase/isomerase family protein	4.72137	0	5.49257	0	3.23416	0	0	6.95303	8.96791	2.68563	0	0	0	0	0	0	0	0	0	0	0	0	0	0	0	0	0	0	0	0	0	0	0	0	0	0	0	0	0	0	0	0	0	0	0
UniRef90_A0A2X3EZN1	Bile acid/Na+ symporter family transporter	15.481	0	7.32508	0	0	0	0	9.8691	11.8483	0	0	0	0	0	0	0	0	0	0	0	0	0	0	0	0	0	0	0	0	0	0	0	0	0	0	0	0	0	0	0	0	0	0	0	0
UniRef90_A0A2X3ISJ6	Bile acid/Na+ symporter family transporter	0	0	0	0	0	0	0	0	3.23134	0	0	0	0	0	0	0	0	0	0	0	0	0	0	0	0	0	0	0	0	0	0	0	0	0	0	0	0	0	0	0	0	0	0	0	0
UniRef90_A0A2X3LY70	7-alpha-hydroxysteroid dehydrogenase	0	0	0	0	0	0	0	0	0	0	0	0	0	4.82598	0	0	0	0	0	0	0	0	0	0	0	0	0	0	0	0	0	0	0	0	0	0	0	0	0	0	0	0	0	0	0
UniRef90_A0A2X3UNB0	Mobile element protein	0	0	0	0	0	0	0	0	7.93353	0	0	0	0	0	0	0	0	0	0	0	0	0	0	0	0	0	0	0	0	0	0	0	0	0	0	0	0	0	0	0	0	0	0	0	0
UniRef90_A0A2X5B1M0	Transporter, bile acid/Na+ symporter family	0	0	0	0	0	2.33633	0	0	0	0	0	0	5.53717	0	0	0	0	0	0	0	0	0	0	0	0	0	0	0	0	0	0	0	0	0	0	0	0	0	0	0	0	0	0	0	0
UniRef90_A0A2Z4BZW2	Mobile element protein	3.00935	0	0	2.23449	1.91252	0.124735	0	2.70793	1.84449	0	0	0	0	0	3.50786	1.50708	0	0	0	0	1.12808	0	0	0	0	0	0	0	0	1.16343	0	0	0	0	0	0	0	0	0	0	0	0	0	0	0
UniRef90_A0A316NZH6	Choloylglycine hydrolase	0	0	0	0	0	0	0	0	0	0	0	0	0	0	0	0	0	0	0	0	0	0	0	0	0	0	0	0	0	0	0	0	0	0	0	0	0	0	0	0	0	0	8.44986	0	0
UniRef90_A0A330JB91	Mobile element protein	0	0	0	0	2.54178	0	0	0	0	0	0	0	0	0	0	0	0	0	0	0	0	0	0	0	0	0	0	0	0	0	0	0	0	0	0	0	0	0	0	0	0	0	0	0	0
UniRef90_A0A330KYS4	Mobile element protein	33.0735	0	4.55936	1.02476	3.9749	4.99693	16.339	20.0376	3.19205	0	0	0	0	0	9.09121	0	0	0	0	0	0	0	0	0	0	0	0	0	0	0	0	0	0	0	0	0	0	0	0	0	0	0	0	0	0
UniRef90_A0A345AMT5	Mobile element protein	2.89963	0	0	0	0	0	0	3.4852	0	0	0	0	0	0	0	0	0	0	0	0	0	0	0	0	0	0	0	0	0	0	0	0	0	0	0	0	3.673	0	0	0	0	0	0	0	0
UniRef90_A0A345DL55	Mobile element protein	0	2.35764	0	0	0	0	0	0	0	0	0	0	0	0	0	0	0	0	0	0	0	0	0	0	0	0	0	0	0	0	0	0	0	0	0	0	0	0	0	0	0	0	0	0	0
UniRef90_A0A345WZB7	Mobile element protein	0	0	0	0	0	0	0	4.71079	0	0	0	0	0	0	9.56507	1.80772	0	0	0	0	0	0	0	0	0	0	0	0	0	0	0	0	0	0	0	0	0	0	0	0	0	0	0	0	0
UniRef90_A0A345X047	Mobile element protein	0	0	7.74366	0	0	0	0	0	0	0	0	0	0	0	0	0	0	0	0	0	0	0	0	0	0	0	0	0	0	0	0	0	0	0	0	0	0	0	0	0	0	0	0	0	0
UniRef90_A0A345X072	Mobile element protein	53.5204	0	0	0	0	8.14378	4.16393	0	2.94164	0	0	0	0	0	0	0	0	0	0	0	0	0	0	0	0	0	0	0	0	0	0	0	0	0	0	0	0	0	0	0	0	0	0	0	0
UniRef90_A0A345X073	Mobile element protein	15.377	0	12.9061	0	0	0	0	0	13.7142	0	0	0	0	0	0	0	0	0	0	0	0	0	0	0	0	0	7.56309	0	0	0	0	0	0	0	0	0	0	0	0	0	0	0	0	0	0
UniRef90_A0A345X0A4	Mobile element protein	9.62237	0	2.73766	0	0	11.631	0	24.79	7.21364	0	0	0	2.5169	0	5.42881	0	0	0	0	0	0	0	0	0	0	0	0	0	0	0	0	0	0	0	0	0	0	0	0	0	0	0	0	0	0
UniRef90_A0A346FUQ9	Mobile element protein	0	0	0	0	0	4.25293	0	14.9485	0	0	0	0	0	0	0	0	0	0	0	0	0	0	0	0	0	0	0	0	0	0	0	0	0	0	0	0	0	0	0	0	0	0	0	0	0
UniRef90_A0A346FVB4	Mobile element protein	0	0	0	0	0	0	0	0	0	0	0	0	0	0	0	1.45674	0	0	0	0	0	0	0	0	0	0	0	0	0	0	0	0	0	0	0	0	0	0	0	0	0	0	0	0	0
UniRef90_A0A348FU42	Mobile element protein	0	0	0	3.90543	1.26544	0	11.5898	0	1.77784	0	2.81814	0	1.81352	0	0	0	0	0	0	0	0	0	0	0	0	0	0	0	0	0	0	0	0	0	0	0	0	0	0	0	0	0	0	0	0
UniRef90_A0A348FU87	Mobile element protein	0	0	0	1.717	0	0	0	0	0	0	0	0	0	0	0	0	0	0	0	0	0	0	0	0	0	0	0	0	0	0	0	0	0	0	0	0	0	0	0	0	0	0	0	0	0
UniRef90_A0A348FU99	Mobile element protein	0	0	0	0	0	0	0	0	0	0	21.9084	0	0	0	0	0	0	0	0	0	0	0	0	0	0	0	0	0	0	0	0	0	0	0	0	0	0	0	0	0	0	0	0	0	0
UniRef90_A0A348FUA5	Mobile element protein	0	4.1562	0	694.016	0	0	305.344	7.1374	59.5553	3.62959	64.9193	0	0	0	0	0	0	0	0	47.6148	0	36.4705	14.3906	0	0	0	0	0	0	0	20.9884	0	0	0	0	0	0	0	0	0	0	10.8723	0	0	0
UniRef90_A0A348FUA7	Mobile element protein	0	0	0	0	0	0	9.26358	4.92028	5.07783	0	0	0	0	0	0	0	0	0	5.59025	0	0	0	0	0	0	0	0	0	0	0	9.71863	0	0	0	0	0	0	0	0	0	0	0	0	0	0
UniRef90_A0A348FUA8	Mobile element protein	0	0	0	3.31871	0	0	5.05677	0	4.21713	0	0	0	0	0	0	0	0	0	0	0	0	0	0	0	0	0	0	0	0	0	1.72821	0	0	0	0	0	0	0	0	0	0	0	0	0	0
UniRef90_A0A351EBN0	Bile acid:sodium symporter (Fragment)	0	0	0	0	0	0	0	0	0	0	0	0	0	0	0	0	0	0	0	0	0	0	0	0	0	0	0	0	0	0	0	0	0	0	0	0	0	0	10.6971	0	0	0	0	0	0
UniRef90_A0A359YE64	Mobile element protein	0	4.74246	0	0	0	0	0	0	0	0	0	0	0	0	0	0	0	0	0	0	0	0	0	0	0	0	0	0	0	0	0	0	0	0	0	0	0	0	0	0	0	0	0	0	0
UniRef90_A0A367GE91	Choloylglycine hydrolase	0	0	0	0	0	0	0	0	0	13.0022	0	0	0	0	0	0	8.5824	0	0	0	2.45693	9.77137	0	9.10295	0	0	0	0	0	0	10.6442	7.5609	21.5632	0	0	0	0	0	1.90582	0	0	4.87495	6.68296	0	4.65485
UniRef90_A0A370YEG8	Bile acid:sodium symporter	0	0	0	0	0	0	0	27.308	0	0	0	0	0	0	0	0	0	0	0	0	0	0	0	0	0	0	0	0	0	0	0	0	0	0	0	0	0	0	0	0	0	0	0	0	0
UniRef90_A0A373VT42	Bile acid:sodium symporter family protein	0	0	0	0	0	0	0	0	0	0	0	0	0	0	0	0	0	0	0	0	0	0	0	0	5.31215	0	0	0	0	0	0	0	0	0	4.76298	0	0	0	0	0	0	0	0	0	0
UniRef90_A0A374MB86	Bile acid:sodium symporter family protein	0	0	0	0	0	0	0	0	0	0	0	0	0	0	0	0	0	0	0	0	0	0	0	0	0	0	0	0	0	5.31352	0	0	0	0	0	0	0	0	0	0	0	0	0	0	0
UniRef90_A0A376GZD4	Choloylglycine hydrolase family protein	2.42381	6.74786	0	0	0	19.3236	0	0	0	0	0	0	0	0	0	0	0	0	0	0	0	0	0	0	0	0	0	0	0	0	0	0	0	0	0	0	0	0	0	0	0	0	0	0	0
UniRef90_A0A376LNI1	7-alpha-hydroxysteroid dehydrogenase	0	0	0	0	0	1.11124	0	2.38985	0	8.23794	0	0	0	0	0	0	0	0	0	0	0	0	0	0	0	0	0	0	0	5.07079	0	0	0	0	0	0	0	0	0	0	0	0	0	0	0
UniRef90_A0A376QYR9	Sodium/bile acid symporter family protein	0	0	0	1.36389	0	3.07364	0	2.38899	0	0	0	0	0	0	8.79923	0	0	0	0	0	0	0	0	0	0	0	0	0	0	0	0	0	0	0	0	0	0	0	0	0	0	0	0	0	0
UniRef90_A0A376REW4	Sodium/bile acid symporter family (MazG-like)	0	0	0	4.02368	0	0	0	0	0	0	0	0	0	0	0	0	0	0	0	0	0	0	0	0	0	0	0	0	0	0	0	0	0	0	0	0	0	0	0	0	0	0	0	0	0
UniRef90_A0A376RF68	Sodium/bile acid symporter family (MazG-like)	0	0	1.64259	6.60663	1.78515	0	0	0	0	4.44051	0	0	0	2.7438	17.8511	0	0	0	0	0	3.16547	0	0	0	0	0	1.83348	2.34696	0	2.0272	0	0	0	0	0	0	0	0	0	0	0	0	0	0	0
UniRef90_A0A376TGC4	7-alpha-hydroxysteroid dehydrogenase	0	3.38015	0	0	0	0	0	0	0	0	0	0	0	0	3.6417	0	0	0	0	0	0	0	0	0	0	0	0	0	0	0	0	0	0	0	0	0	0	0	0	0	0	0	0	0	0
UniRef90_A0A376TVK2	Sodium/bile acid symporter family (MazG-like)	0	0	0	10.9544	0	1.63812	0	0	0	8.30205	0	0	0	3.66827	6.37408	0	0	0	0	0	1.50087	0	2.90636	0	0	0	0	1.87238	0	4.20474	0	0	0	0	0	0	0	0	0	0	0	0	0	0	0
UniRef90_A0A376U5I7	Sodium/bile acid symporter family (MazG-like)	0	0	3.18857	0	0	0	0	0	0	2.8752	0	0	0	0	5.21631	0	0	0	3.90881	0	0	0	0	0	0	0	0	2.55525	0	0	0	0	0	0	0	0	0	0	0	0	0	0	0	0	0
UniRef90_A0A376VEF8	Sodium/bile acid symporter family (MazG-like)	0	0	0	0	0	0	0	0	0	0	0	0	0	0	0	0	0	0	0	0	0	0	0	0	0	0	0	2.27034	0	0	0	0	0	0	0	0	0	0	0	0	0	0	0	0	0
UniRef90_A0A376W420	7-alpha-hydroxysteroid dehydrogenase	0	0	8.31768	18.64	8.03954	8.25947	0	0	1.78842	0	0	0	2.714	0	0	4.16952	0	0	4.19562	0	31.0837	0	2.16301	0	0	0	0	19.6441	0	18.5752	0	0	0	0	0	0	0	0	0	0	0	0	0	0	0
UniRef90_A0A376WZY3	Sodium/bile acid symporter family (MazG-like)	0	0	0	0	0	0	0	0	0	0	9.5254	0	0	0	0	0	0	0	0	0	0	0	0	0	0	0	0	0	0	0	0	0	0	0	0	0	0	0	0	0	0	0	0	0	0
UniRef90_A0A376Y5B0	Sodium/bile acid symporter family (MazG-like)	0	0	11.3433	9.55388	13.5203	3.36442	0	0	0	5.13611	0	0	4.58249	4.77518	24.6835	4.87108	0	0	6.99759	0	9.04303	0	0	0	0	0	0	0	0	1.87938	0	0	0	0	0	0	0	0	0	0	0	0	0	0	0
UniRef90_A0A377A4J1	Sodium/bile acid symporter family (MazG-like)	0	0	5.11374	2.95795	2.08618	7.17062	0	2.44216	0	0	0	0	0	0	5.24496	0	0	0	4.50746	0	3.28492	0	0	0	0	0	0	0	0	9.65086	0	0	0	0	0	0	0	0	0	0	0	0	0	0	0
UniRef90_A0A377A5T9	Sodium/bile acid symporter family (MazG-like)	0	0	0	0	0	0	0	0	0	3.56882	0	0	0	4.53688	9.53787	0	0	0	0	0	0	0	0	0	0	0	0	8.76457	0	0	0	0	0	0	0	0	0	0	0	0	0	0	0	0	0
UniRef90_A0A377BED1	7-alpha-hydroxysteroid dehydrogenase	0	0	0	0	0	0	0	0	0	2.89206	1.36359	0	0	0	18.9951	0	0	0	0	0	0	0	0	0	0	0	0	0	0	0	0	0	0	0	0	0	0	0	0	0	0	0	0	0	0
UniRef90_A0A377BK76	7-alpha-hydroxysteroid dehydrogenase	0	0	0	3.46342	0	0	0	0	0	8.24076	4.10783	0	0	0	14.9464	0	0	0	0	0	0	0	0	0	0	0	0	0	0	0	0	0	0	0	0	0	0	0	0	0	0	0	0	0	0
UniRef90_A0A377BK82	7-alpha-hydroxysteroid dehydrogenase	0	0	0	0	0	0	0	0	0	5.05639	5.86833	0	0	0	15.0261	0	0	0	0	0	0	0	0	0	0	0	0	0	0	0	0	0	0	0	0	0	0	0	0	0	0	0	0	0	0
UniRef90_A0A377BL93	7-alpha-hydroxysteroid dehydrogenase	0	0	0	0	0	0	0	0	0	14.4232	0	0	0	0	22.7479	0	0	0	0	0	0	0	0	0	0	0	0	0	0	0	0	0	0	0	0	0	0	0	0	0	0	0	0	0	0
UniRef90_A0A377BWU4	Sodium/bile acid symporter family (MazG-like)	0	0	0	0	0	0	0	0	0	0	0	0	0	0	0	8.02046	0	0	0	0	0	0	0	0	0	0	0	0	0	0	0	0	0	0	0	0	0	0	0	0	0	0	0	0	0
UniRef90_A0A377DNX3	Sodium/bile acid symporter family (MazG-like)	0	0	2.7941	1.82407	0	0	0	0	0	0	2.39873	0	0	0	5.06965	0	0	0	0	0	3.43594	0	0	0	0	0	0	2.38677	0	1.96888	0	0	0	0	0	0	0	0	0	0	0	0	0	0	0
UniRef90_A0A377DNX4	Sodium/bile acid symporter family (MazG-like)	0	0	0	0	0	0	0	0	0	1.75822	1.57615	0	0	0	1.99988	0	0	0	0	0	1.17108	0	0	0	0	0	0	0	0	0	0	0	0	0	0	0	0	0	0	0	0	0	0	0	0
UniRef90_A0A377EPD4	7-alpha-hydroxysteroid dehydrogenase	0	0	0	0	0	0	0	0	0	2.41177	0	0	0	0	0	0	0	0	0	0	0	0	0	0	0	0	0	0	0	0	0	0	0	0	0	0	0	0	0	0	0	0	0	0	0
UniRef90_A0A377LQC5	Bile acid:sodium symporter	0	0	0	0	0	0	0	3.61802	0	0	0	0	0	0	13.3165	0	0	0	0	0	0	0	0	0	0	0	0	0	0	0	0	0	0	0	0	0	0	0	0	0	0	0	0	0	0
UniRef90_A0A377LVP2	Bile acid:sodium symporter	0	0	0	0	0	0	0	0	0	0	0	0	0	0	0	0	0	0	0	0	0	0	0	0	0	0	3.06612	0	0	0	0	0	0	0	0	0	0	0	0	0	0	0	0	0	0
UniRef90_A0A377LY16	Bile acid:sodium symporter	0	0	0	2.29584	0	0	0	0	0	0	0	0	0	0	0	0	0	0	0	0	0	0	0	0	0	0	0	0	0	0	0	0	0	0	0	0	0	0	0	0	0	0	0	0	0
UniRef90_A0A377SF52	Mobile element protein	0	0	0	0	0	0	2.92654	0	0	0	0	0	0	0	0	0	0	0	0	0	0	0	0	0	0	0	0	0	0	0	0	0	0	0	0	0	0	0	0	0	0	0	0	0	0
UniRef90_A0A377TRX2	7-alpha-hydroxysteroid dehydrogenase	1.75735	0	0	0	2.31859	0	0	8.72195	5.41374	0	0	0	0	0	0	0	0	0	0	0	0	0	0	0	0	0	0	0	0	0	0	0	0	0	0	0	0	0	0	0	0	0	0	0	0
UniRef90_A0A377TXR8	3-beta hydroxysteroid dehydrogenase/isomerase family protein	4.29575	0	0	0	0	0	0	7.21338	0	0	0	0	0	0	0	0	0	0	0	0	0	0	0	0	0	0	0	0	0	0	0	0	0	0	0	0	0	0	0	0	0	0	0	0	0
UniRef90_A0A377TZG0	Bile acid/Na+ symporter family transporter	18.8084	0	0	0	0	0	0	0	10.6634	0	0	0	0	0	0	0	0	0	0	0	0	0	0	0	0	0	0	0	0	0	0	0	0	0	0	0	0	0	0	0	0	0	0	0	0
UniRef90_A0A377UKC6	3-beta hydroxysteroid dehydrogenase/isomerase family protein	10.9834	0	0	0	0	0	0	0	6.47819	0	0	0	0	0	0	0	0	0	0	0	0	0	0	0	0	0	0	0	0	0	0	0	0	0	0	0	0	0	0	0	0	0	0	0	0
UniRef90_A0A377V444	3-beta hydroxysteroid dehydrogenase/isomerase family protein	0	0	0	0	0	0	0	6.85613	0	0	0	0	0	0	0	0	0	0	0	0	0	0	0	0	0	0	0	0	0	0	0	0	0	0	0	0	0	0	0	0	0	0	0	0	0
UniRef90_A0A377VBM7	Bile acid/Na+ symporter family transporter	3.81861	0	2.132	0	7.8515	0	0	4.056	6.45101	0	4.46795	0	0	0	0	0	0	0	0	0	0	0	0	0	0	0	0	0	0	0	0	0	0	0	0	0	0	0	0	0	0	0	0	0	0
UniRef90_A0A377VZQ8	3-beta hydroxysteroid dehydrogenase/isomerase family protein	16.2442	0	0	0	0	0	0	0	0	0	0	0	0	0	0	0	0	0	0	0	0	0	0	0	0	0	0	0	0	0	0	0	0	0	0	0	0	0	0	0	0	0	0	0	0
UniRef90_A0A377W2I4	3-beta hydroxysteroid dehydrogenase/isomerase family protein	1.49659	0	0	0	0	0	0	0	6.01491	0	0	0	0	0	0	0	0	0	0	0	0	0	0	0	0	0	0	0	0	0	0	0	0	0	0	0	0	0	0	0	0	0	0	0	0
UniRef90_A0A377WLP9	Bile acid/Na+ symporter family transporter	3.83279	2.30117	4.31443	0	4.78869	0	0	5.89386	11.4888	0	0	0	0	0	0	0	0	0	0	0	1.47127	0	0	0	0	0	0	0	0	0	0	0	0	0	0	0	0	0	0	0	0	0	0	0	0
UniRef90_A0A377WPN7	Bile acid/Na+ symporter family transporter	18.5981	0	0	0	6.16794	0	0	10.1159	14.7502	0	13.4705	0	0	0	0	0	0	0	0	0	1.59726	0	0	0	0	0	0	0	0	0	0	0	0	0	0	0	0	0	0	0	0	0	0	0	0
UniRef90_A0A377XRC1	7-alpha-hydroxysteroid dehydrogenase	0	0	0	0	4.02064	0	0	0	22.3013	0	0	0	0	0	0	0	0	0	0	0	0	0	0	0	0	0	0	0	0	0	0	0	0	0	0	0	0	0	0	0	0	0	0	0	0
UniRef90_A0A377XTH1	7-alpha-hydroxysteroid dehydrogenase	4.21765	0	0	0	0	0	0	7.55195	2.42394	0	0	0	0	0	0	0	0	0	0	0	0	0	0	0	0	0	0	0	0	0	0	0	0	0	0	0	0	0	0	0	0	0	0	0	0
UniRef90_A0A378AIY8	Bile acid/Na+ symporter family transporter	23.5689	0	0	0	3.11458	0	0	26.1604	13.0042	0	8.01936	0	0	0	0	0	0	0	0	0	0	0	0	0	0	0	0	0	0	0	0	0	0	0	0	0	0	0	0	0	0	0	0	0	0
UniRef90_A0A378AL53	Bile acid/Na+ symporter family transporter	6.7906	0	0	0	0	0	0	12.3447	2.18737	0	9.27135	0	0	0	0	0	0	0	0	0	0	0	0	0	0	0	0	0	0	0	0	0	0	0	0	0	0	0	0	0	0	0	0	0	0
UniRef90_A0A378AZI5	3-beta hydroxysteroid dehydrogenase/isomerase family protein	9.06735	0	4.69991	0	0	0	0	2.33645	0	0	0	0	0	0	0	0	0	0	0	0	0	0	0	0	0	0	0	0	0	0	0	0	0	0	0	0	0	0	0	0	0	0	0	0	0
UniRef90_A0A378BCD9	7-alpha-hydroxysteroid dehydrogenase	9.22539	0	8.68819	0	11.0271	0	0	2.73149	7.27971	0	1.40739	0	0	0	0	0	0	0	0	0	0	0	0	0	0	0	0	0	0	0	0	0	0	0	0	0	0	0	0	0	0	0	0	0	0
UniRef90_A0A378CNJ1	Mobile element protein	0	0	0	0	0	0	3.94338	0	0	0	0	0	0	0	0	4.73076	0	0	0	0	1.01813	0	0	0	0	0	0	0	0	0	0	0	0	0	0	0	0	0	0	0	0	0	0	0	0
UniRef90_A0A378D0P6	Mobile element protein	0	0	0	0	0	0	6.00365	0	0	0	0	0	0	0	0	0	0	0	0	0	0	0	0	0	0	0	0	0	0	0	0	0	0	0	0	0	0	0	0	0	0	0	0	0	0
UniRef90_A0A378DQR1	Bile acid/Na+ symporter family transporter	0	0	0	0	0	0	0	0	0	0	0	0	0	0	0	0	0	0	0	0	0	0	0	0	0	0	0	0	0	0	0	0	3.65484	0	0	0	0	0	0	0	0	0	0	0	0
UniRef90_A0A378DSQ6	Bile acid/Na+ symporter family transporter	0	0	0	0	0	0	0	2.62966	0	0	0	0	0	0	0	0	0	0	0	0	0	0	0	0	0	0	0	0	0	0	0	0	0	0	0	0	0	0	0	0	0	0	0	0	0
UniRef90_A0A378ERB6	Bile acid/Na+ symporter family transporter	0	0	0	0	0	0	0	4.95606	0	0	0	0	0	0	4.17894	0	0	0	0	0	0	0	0	0	0	0	0	0	0	0	0	0	0	0	0	0	0	0	0	0	0	0	0	0	0
UniRef90_A0A379VWS3	Aldo-keto reductase family 1 member C1 homolog 20 -alpha-hydroxysteroid dehydrogenase 20-alpha-HSDDihydrodiol dehydrogenase 1 DD-1 DD1	0	0	0	0	0	0	0	0	0	0	0	0	0	2.90176	0	0	0	0	0	0	0	0	0	0	0	0	0	0	0	0	0	0	0	0	0	0	0	0	0	0	0	0	0	0	0
UniRef90_A0A379VWY5	Aldo-keto reductase family 1 member C1 homolog 20 -alpha-hydroxysteroid dehydrogenase 20-alpha-HSDDihydrodiol dehydrogenase 1 DD-1 DD1	0	0	0	0	0	0	0	0	0	0	0	0	0	30.2428	0	0	0	0	0	0	0	0	0	0	0	0	0	0	0	0	0	0	0	0	0	0	0	0	0	0	0	0	0	0	0
UniRef90_A0A381HM50	Linear amide C-N hydrolase, choloylglycine hydrolase family	0	0	0	0	3.77111	0	0	0	0	0	0	0	0	0	0	0	0	0	0	0	0	0	0	0	3.12244	0	0	0	0	0	0	0	0	0	0	0	5.86817	0	0	0	0	0	0	0	0
UniRef90_A0A381KLW9	Linear amide C-N hydrolase, choloylglycine hydrolase family	0	0	0	0	0	0	0	0	0	0	0	0	0	0	0	0	0	4.75825	0	4.9614	1.74992	0	0	0	0	0	0	0	0	3.81367	2.80198	0	0	0	0	9.16135	0	0	0	0	7.52036	0	0	0	0
UniRef90_A0A396DGS6	Radical SAM mobile pair protein B	0	0	0	0	0	0	0	0	0	0	0	0	0	0	0	0	0	0	0	0	0	2.13795	2.72384	0	0	0	0	0	0	0	2.25706	0	0	0	0	0	5.32468	0	0	0	0	0	0	0	0
UniRef90_A0A396DWV5	Radical SAM mobile pair protein B	0	0	0	0	0	0	0	0	0	14.8132	0	0	0	40.2846	0	0	51.1783	9.49004	4.10105	39.6082	7.0508	0	0	0	0	12.143	6.21064	0	35.0217	0	0	0	6.96574	8.59733	0	32.1749	37.5	16.2506	0	17.6241	3.80877	0	0	173.098	28.4136
UniRef90_A0A396FC74	Bile acid:sodium symporter family protein	0	0	0	0	0	0	0	0	0	0	0	0	0	0	0	0	10.2146	9.71215	0	0	21.5302	30.2338	0	22.5074	0	22.8097	9.93347	0	0	23.6255	11.7923	4.53813	7.05492	0	0	5.85092	21.8773	5.72614	7.93966	0	70.9589	34.6404	0	0	4.34091
UniRef90_A0A3D2G6P9	Choloylglycine hydrolase (Fragment)	0	0	0	0	0	0	0	0	0	0	0	0	0	0	0	0	0	0	0	0	0	0	0	0	0	0	0	0	0	0	0	0	0	0	0	0	5.12337	0	0	0	0	0	0	0	0
UniRef90_A0A3D5NFD7	Choloylglycine hydrolase	0	0	0	0	0	0	0	0	0	0	0	0	0	0	0	0	0	0	0	0	0	0	0	0	0	0	0	0	0	0	0	0	0	0	0	0	0	0	0	0	0	15.1055	0	0	0
UniRef90_A0A3E2X5R4	Radical SAM mobile pair protein A	0	0	0	0	0	0	0	0	0	0	0	2.74115	0	0	0	0	31.2447	57.6144	0	16.045	52.0558	65.6261	14.3593	87.9063	44.0707	24.6933	4.83453	0	14.1584	45.8521	72.1279	88.8358	63.538	8.76947	81.4293	71.1538	19.3033	36.852	47.7343	14.3	44.0403	64.7287	35.022	33.9639	32.2404
UniRef90_A0A3E2XTP0	Radical SAM mobile pair protein A	0	0	0	0	0	0	0	0	0	0	0	0	0	0	0	0	0	0	0	0	0	0	0	0	0	0	0	0	0	0.984439	0	0	0	0	0	0	0	0	0	0	0	0	0	0	0
UniRef90_A0A3E4T7K9	Radical SAM mobile pair protein B	0	0	0	0	0	0	0	0	0	1.85317	0	0	0	0	0	0	0	0	0	0	0	0	0	0	0	0	0	0	0	0	0	0	0	0	0	0	0	0	0	0	0	0	0	0	0
UniRef90_A0A3E4Y0Y6	Radical SAM mobile pair protein B (Fragment)	0	0	0	0	0	0	0	0	0	0	0	0	0	0	0	0	0	0	0	0	0	2.80637	0	4.99559	0	0	0	0	0	1.89931	2.89854	0	0	0	0	0	0	0	0	0	0	2.97806	3.05825	9.50877	0
UniRef90_A5VIT9	L-carnitine dehydratase/bile acid-inducible protein F	0	0	0	0	0	0	0	4.15512	0	0	0	0	0	0	0	0	0	0	0	0	0	0	2.88713	0	0	0	0	0	0	0	0	0	0	0	0	0	0	0	0	0	0	0	0	0	0
UniRef90_A5Z8Q9	Linear amide C-N hydrolase, choloylglycine hydrolase family protein	0	0	0	0	0	0	0	0	0	0	0	0	0	0	0	0	0	0	0	0	1.25254	0	0	0	0	0	0	0	0	0	0	0	0	0	0	0	0	0	0	0	0	0	0	0	0
UniRef90_A5ZM11	Choloylglycine hydrolase	0	0	0	0	0	0	0	0	0	0	0	0	0	0	0	0	0	6.60896	0	0	8.63712	5.81699	9.34749	10.4733	0	0	0	0	0	17.0022	4.91174	13.2467	5.15526	0	0	7.55302	0	0	3.83694	0	0	5.81626	9.06304	0	7.85752
UniRef90_A6BKS8	Bile acid transporter	0	0	0	0	0	0	0	0	0	0	0	0	0	0	0	0	3.75749	0	0	0	0	9.418	0	31.0218	0	7.5222	0	0	0	13.4642	11.4457	21.0549	6.19465	0	0	14.3498	0	9.61831	0	0	5.97842	13.0727	10.8974	5.89866	7.48853
UniRef90_A7A5K1	Linear amide C-N hydrolase, choloylglycine hydrolase family protein	0	0	0	0	0	0	6.04305	0	0	11.4736	0	0	0	0	0	0	1.56724	3.36464	0	0	0	0	14.9173	0	0	33.1514	3.22224	0	0	0	3.96122	4.91721	0	0	0	4.71629	0	0	3.99581	0	0	3.02647	14.5667	0	0
UniRef90_A7AZH2	3-beta-hydroxycholanate 3-dehydrogenase (NADP(+))	0	0	0	0	0	0	0	0	0	0	0	39.7556	0	0	0	0	0	0	0	0	0	0	0	0	18.7329	0	31.8799	0	0	0	0	0	0	0	9.40667	0	3.00017	0	0	0	13.4186	0	0	0	0
UniRef90_A7B3K3	3-alpha-hydroxycholanate dehydrogenase (NADP(+))	0	0	0	0	0	0	0	0	0	0	0	16.4207	0	0	0	0	0	0	0	0	0	0	0	0	17.261	0	17.4086	0	0	0	0	0	0	0	9.93568	0	0	0	0	0	9.38074	0	0	0	0
UniRef90_A7B4V1	7-beta-hydroxysteroid dehydrogenase (NADP(+))	0	0	0	0	0	0	0	0	0	0	0	30.9827	0	0	0	0	0	0	0	0	0	0	0	0	15.9252	0	27.3481	0	0	0	0	0	0	0	5.44896	0	3.06933	0	2.36757	0	14.0259	0	0	0	0
UniRef90_B0MAD2	Bile acid transporter	0	0	0	0	0	0	0	0	0	0	0	30.7073	0	0	0	0	0	0	0	3.4742	0	0	0	0	0	0	0	0	0	0	0	0	0	0	0	0	3.49759	0	0	0	0	0	0	0	0
UniRef90_B0MC37	Linear amide C-N hydrolase, choloylglycine hydrolase family protein	0	0	0	0	0	0	0	0	0	0	0	26.7252	0	0	0	0	0	0	0	0	0	0	0	0	0	0	0	0	0	0	0	0	0	0	0	0	0	0	0	0	0	0	0	0	0
UniRef90_B0MU84	Linear amide C-N hydrolase, choloylglycine hydrolase family protein	0	0	0	0	0	0	0	0	0	0	0	0	0	0	0	0	6.97695	0	5.28012	3.00831	0	0	7.59263	0	0	0	0	0	0	0	1.73414	5.1046	0	4.14015	0	2.77996	3.12457	0	0	4.23356	1.49419	0	0	0	0
UniRef90_B0N684	Linear amide C-N hydrolase, choloylglycine hydrolase family protein	0	0	0	0	0	0	0	0	0	3.39281	0	0	0	0	0	0	0	0	0	0	0	0	0	0	0	0	2.15575	0	0	0	0	0	0	0	0	0	4.57234	0	0	0	0	0	0	0	0
UniRef90_B0NAQ4	3-dehydro-bile acid delta(4,6)-reductase	0	0	0	0	0	0	0	0	0	0	0	0	0	0	0	0	0	0	0	0	0	0	3.71662	0	0	0	6.62634	0	0	0	0	0	0	0	0	0	18.7465	0	1.48441	2.68212	0	0	1.28413	0	0
UniRef90_B3X0G3	CaiB/BaiF family protein	0	0	0	0	0	0	0	0	0	0	0	0	0	0	0	0	0	0	0	0	3.12756	0	0	0	0	0	0	0	0	0	0	0	0	0	0	0	0	0	0	0	0	0	0	0	0
UniRef90_B3XRW1	Choloylglycine hydrolase	0	0	0	0	0	0	0	2.39109	0	0	0	0	0	0	0	0	0	0	0	0	0	0	0	0	0	0	0	0	0	0	0	0	0	0	0	0	0	0	0	0	0	0	0	0	0
UniRef90_B4YST2	BaiA	0	0	0	0	0	0	0	0	0	0	0	0	0	0	0	0	0	0	0	3.16553	0	0	0	0	0	0	5.78545	0	0	0	0	0	0	0	0	0	0	0	3.98553	3.21878	0	0	0	0	0
UniRef90_B4YST9	BaiB	0	0	0	0	0	0	0	0	0	0	0	0	0	0	0	0	0	0	0	4.19895	0	0	0	0	0	0	0	0	0	0	0	0	0	0	0	0	0	0	0	0	0	0	0	0	0
UniRef90_B4YSU0	BaiCD	0	0	0	0	0	0	0	0	0	0	0	0	0	0	0	0	0	0	0	4.39589	0	0	0	0	0	0	0	0	0	0	0	0	0	0	0	0	1.66998	0	0	0	0	0	0	0	0
UniRef90_B4YSU1	BaiE	0	0	0	0	0	0	0	0	0	0	0	0	0	0	0	0	0	0	0	7.8534	0	0	0	0	0	0	0	0	0	0	0	0	0	0	0	0	0	0	0	0	0	0	0	0	0
UniRef90_B4YSU2	BaiF	0	0	0	0	0	0	0	0	0	0	0	0	0	0	0	0	0	0	0	1.74505	0	0	0	0	0	0	0	0	0	0	0	0	0	0	0	0	0	0	0	0	0	0	0	0	0
UniRef90_B4YSU3	BaiG	0	0	0	0	0	0	0	0	0	0	0	0	0	0	0	0	0	0	0	3.81896	0	0	0	0	0	0	0	0	0	0	0	0	0	0	0	0	0	0	0	0	0	0	0	0	0
UniRef90_B4YSU4	BaiH	0	0	0	0	0	0	0	0	0	0	0	0	0	0	0	0	0	0	0	6.7797	0	0	0	0	0	0	0	0	0	0	0	0	0	0	0	0	0	0	0	0	0	0	0	0	0
UniRef90_B4YSU5	BaiI	0	0	0	0	0	0	0	0	0	0	0	0	0	0	0	0	0	0	0	7.13657	0	0	0	0	0	0	0	0	0	0	0	0	0	0	0	0	0	0	0	0	0	0	0	0	0
UniRef90_B5CMZ6	Linear amide C-N hydrolase, choloylglycine hydrolase family protein	0	0	0	0	0	0	0	0	0	0	0	0	0	0	0	0	1.5669	0	0	0	0	0	0	0	0	0	0	0	0	0	0	0	0	0	0	0	0	8.03216	0	0	0	0	0	0	0
UniRef90_B5CRH3	Bile acid transporter	0	0	0	0	0	0	0	0	0	0	0	0	0	0	0	0	4.66401	0	0	0	0	0	0	0	0	0	0	0	0	0	0	0	0	0	0	0	0	0	0	0	0	0	0	0	0
UniRef90_B7CE40	Linear amide C-N hydrolase, choloylglycine hydrolase family protein	0	0	0	0	0	0	0	0	0	0	0	0	0	0	0	0	0	0	0	0	0	0	0	12.7835	0	0	0	0	0	0	0	0	0	0	12.3597	0	0	0	0	0	0	0	0	0	0
UniRef90_B9V3Z8	Bile salt hydrolase	0	0	0	3.67892	1.49816	0	0	0	0	0	2.18862	0	0	0	0	0	0	0	0	0	0	0	0	0	0	0	0	0	0	0	0	0	0	0	0	0	0	0	0	0	0	0	0	0	0
UniRef90_C0ERS1	Choloylglycine hydrolase	0	0	0	0	0	0	0	0	0	0	0	0	0	0	0	0	0	0	0	0	0	0	0	3.05264	8.71222	0	0	0	0	0	0	6.70942	0	0	5.95882	0	0	0	3.78008	0	4.1318	0	0	3.76918	4.57244
UniRef90_C2FA86	Linear amide C-N hydrolase, choloylglycine hydrolase family protein	0	0	0	17.8888	0	0	7.36037	0	1.93552	0	1.48723	0	0	0	0	0	0	0	0	4.46965	0	0	0	0	0	0	0	0	0	0	3.74639	0	0	0	0	0	0	0	0	0	0	0	0	0	0
UniRef90_C2GUJ9	Bile acid transporter	0	0	0	0	0	0	1.71679	0	0	14.1115	0	0	0	0	0	0	3.57597	4.48444	0	0	0	0	7.70851	0	3.47577	0	28.1109	0	0	0	0	5.16228	0	0	0	0	7.42548	3.70499	2.63531	0	4.59195	0	0	0	0
UniRef90_C4FBF0	Bile acid 7-dehydroxylase 1/3	0	0	0	0	0	0	0	0	0	0	0	0	0	0	0	0	0	0	0	0	0	0	0	0	0	0	0	0	0	0	0	0	0	0	0	0	0	0	0	0	4.3303	0	0	0	0
UniRef90_C4FC65	Sodium bile acid symporter family protein	0	0	0	0	0	0	0	0	0	0	0	0	0	0	0	0	0	0	0	0	0	0	0	0	0	0	0	0	0	0	0	0	0	0	0	0	0	0	0	0	2.37271	0	0	0	0
UniRef90_C7GEM1	Linear amide C-N hydrolase, choloylglycine hydrolase family protein (Fragment)	0	0	0	0	0	0	0	0	0	0	0	0	0	0	0	0	3.65679	0	0	0	0	0	0	0	0	0	0	0	0	0	0	0	0	0	0	0	0	0	0	0	0	0	0	0	0
UniRef90_C8CGI4	Mobile element protein	0	26.206	0	0	14.3843	36.5663	0	0	0	0	0	0	0	0	0	0	0	0	0	0	42.8256	0	0	0	0	0	0	0	0	0	0	0	0	0	0	0	0	0	0	0	0	0	0	0	0
UniRef90_C8CGK1	Mobile element protein	81.2895	0	18.4668	33.619	4.72686	31.1426	2.65099	94.0492	0	0	0	0	0	0	0	0	0	0	0	0	26.0737	0	6.88295	0	0	0	0	0	0	22.3623	0	0	0	0	0	0	0	0	0	0	0	0	0	0	0
UniRef90_C8WGQ3	3-beta-hydroxycholanate 3-dehydrogenase (NAD(+)) 2	0	0	0	0	0	0	0	0	0	0	0	0	0	0	0	0	0	2.15985	0	4.51264	0	0	10.9802	0	0	0	4.11876	0	4.61924	0	3.76399	0	0	0	0	0	8.96928	0	0	3.15702	0	0	10.7735	0	0
UniRef90_C8WJW0	3-beta-hydroxycholanate 3-dehydrogenase (NAD(+)) 1	0	0	0	0	0	0	0	0	0	0	0	0	0	0	0	0	0	0	0	0	0	0	9.27942	0	0	0	4.13722	0	3.09643	0	0	3.75163	0	0	0	4.0767	5.90136	0	0	7.8352	0	0	11.8229	0	0
UniRef90_C8WMP0	3-alpha-hydroxycholanate dehydrogenase (NAD(+))	0	0	0	0	0	0	0	0	0	2.27215	0	0	0	0	0	0	0	0	0	0	0	0	7.67771	0	0	0	2.71424	0	6.22696	0	0	5.00029	0	0	0	0	0	0	6.14427	6.21326	0	0	8.53987	0	0
UniRef90_C9CPT8	Bile salt hydrolase	0	24.0721	0	0	0	0	0	0	0	0	0	0	0	0	0	0	0	0	0	0	0	0	0	0	0	0	0	0	0	0	0	0	0	0	0	0	0	0	0	0	0	0	0	0	0
UniRef90_D0T9F4	Linear amide C-N hydrolase, choloylglycine hydrolase family protein	0	0	0	0	0	0	0	0	0	0	0	0	0	0	0	0	0	0	0	0	0	0	0	0	0	0	0	0	0	0	0	0	0	0	0	0	0	0	0	0	0	0	0	0	3.14279
UniRef90_D0TIB2	Linear amide C-N hydrolase, choloylglycine hydrolase family protein	0	0	0	0	0	0	0	0	0	0	0	0	0	0	0	0	2.93229	0	0	0	0	0	0	0	0	0	0	0	0	0	0	0	0	0	0	0	0	0	0	0	0	3.60126	0	0	2.85676
UniRef90_D1BMK7	Bile acid:sodium symporter	0	0	0	0	0	0	0	5.57344	0	0	7.213	0	0	0	0	0	0	0	0	0	0	0	0	0	0	0	0	0	0	0	0	0	0	0	0	0	0	0	0	0	0	0	0	0	0
UniRef90_D2EJ68	3-alpha-(Or 20-beta)-hydroxysteroid dehydrogenase	0	0	0	0	0	0	39.023	0	0	0	0	0	0	0	0	0	0	0	0	0	0	0	0	0	0	0	0	0	0	0	0	0	0	0	0	0	0	0	0	0	0	0	0	0	0
UniRef90_D3AAQ5	Linear amide C-N hydrolase, choloylglycine hydrolase family protein	0	2.85719	0	0	0	0	0	0	0	0	0	0	0	0	0	0	0	0	0	0	0	0	0	0	0	0	0	0	0	0	0	0	0	0	0	0	0	0	0	0	0	0	0	0	0
UniRef90_D3R554	Choloylglycine hydrolase	0	0	0	0	0	0	0	0	0	0	0	0	0	0	0	0	0	2.47085	0	0	0	0	0	0	0	0	0	0	0	0	0	0	0	0	0	0	0	0	0	0	0	0	0	0	0
UniRef90_D4MY99	Bile acid transporter	0	0	0	0	0	0	0	0	0	0	0	0	0	0	0	0	2.93716	15.3495	0	0	7.53892	20.4786	0	18.6975	19.2173	32.4955	0	0	15.5035	8.99403	26.8483	18.0021	4.85228	5.92241	11.1485	19.1848	0	11.5433	8.14012	13.413	12.6219	25.0049	1.59197	5.83296	7.29333
UniRef90_D4N0V8	Choloylglycine hydrolase	0	0	0	0	0	0	0	0	0	0	0	0	0	0	0	0	0	1.60696	0	0	2.3746	4.83096	0	8.98219	3.85187	4.55851	0	0	8.26906	1.85849	5.91421	1.96097	0	0	0	5.97361	0	4.05909	2.88185	3.54137	2.51782	9.77685	1.64452	2.49652	0
UniRef90_D4V4K2	Linear amide C-N hydrolase, choloylglycine hydrolase family protein	0	0	0	0	0	0	0	0	0	7.05213	0	0	0	0	0	0	8.4296	0	0	6.37969	0	0	0	0	0	3.30234	0	0	10.6619	0	0	2.64187	0	5.38192	0	0	8.5321	0	0	0	2.32837	0	0	0	4.1918
UniRef90_D7ISX3	Choloylglycine hydrolase	0	0	0	0	0	0	0	0	0	0	0	0	0	0	0	0	2.04718	0	0	0	0	0	0	0	0	0	0	0	0	0	0	0	0	0	0	0	0	0	0	0	0	0	0	0	0
UniRef90_D9Y4K6	Bile acid transporter	0	3.95762	0	0	0	0	1.94359	0	0	0	0	0	0	0	0	0	0	0	0	0	0	0	0	0	0	0	0	0	0	0	0	0	0	0	0	0	0	0	0	0	0	0	0	0	0
UniRef90_E0NH66	Linear amide C-N hydrolase, choloylglycine hydrolase family protein	1.5498	3.74536	0	0	0	0	0	0	0	0	0	0	0	0	0	0	0	0	0	0	0	0	0	0	0	0	0	0	0	0	0	0	0	0	0	0	0	0	0	0	0	0	0	0	0
UniRef90_E0Q6H0	Linear amide C-N hydrolase, choloylglycine hydrolase family protein	0	13.9584	0	0	0	0	0	0	0	0	0	0	0	0	0	0	0	0	0	0	0	0	0	0	0	0	0	0	0	0	0	0	0	0	0	0	0	0	0	0	0	0	0	0	0
UniRef90_E1L8H8	Bile acid transporter	0	0	0	0	1.80723	0	0	0	0	0	0	0	0	0	0	0	0	0	0	0	0	0	0	0	0	0	0	0	0	0	0	0	0	0	0	0	0	0	0	0	0	0	0	0	0
UniRef90_E2Z9D8	Bile acid transporter	0	0	0	0	0	0	3.96879	4.05785	3.67432	0	2.38011	0	0	0	0	0	0	0	0	0	0	0	0	0	0	0	0	0	0	0	0	0	0	0	0	0	0	0	0	0	0	0	0	0	0
UniRef90_E2ZC38	Bile acid transporter	0	0	0	0	0	0	5.6555	5.2638	0	0	0	0	0	0	0	0	0	0	0	0	0	0	0	0	0	0	0	0	0	0	0	0	0	0	0	0	0	0	0	0	0	0	0	0	0
UniRef90_E2ZLY5	Bile acid transporter	0	0	0	0	0	0	0	0	0	0	0	0	0	0	0	0	28.6703	0	0	8.43721	16.9888	49.68	0	0	0	0	0	0	3.65528	14.2858	22.3364	22.4206	8.01404	3.25485	0	0	0	14.5372	1.939	0	2.60961	27.0824	1.73886	0	3.12862
UniRef90_E5KIY0	Mobile element protein	54.7728	0	24.697	4.56017	0	3.63098	7.63388	16.2099	0	0	7.1449	0	5.53717	0	0	0	0	0	0	0	0	0	0	0	0	0	0	0	0	0	0	0	0	0	0	0	0	0	0	0	0	0	0	0	0
UniRef90_E7GCZ0	7-alpha-hydroxysteroid dehydrogenase	0	0	0	0	0	0	0	0	0	0	0	0	0	0	0	0	0	0	0	3.09202	0	0	0	0	0	0	0	0	0	0	0	0	0	0	0	0	0	0	0	0	0	0	0	0	0
UniRef90_F0HP21	Bile acid transporter	0	0	0	0	0	0	0	0	0	2.6237	0	0	0	0	0	0	0	0	0	0	0	0	5.94688	0	0	0	0	0	7.08353	0	0	0	0	0	0	0	0	0	1.92463	0	0	0	10.6633	0	0
UniRef90_F3MX49	Choloylglycine hydrolase (Fragment)	0	0	0	0	0	0	15.9992	0	1.32878	0	7.38316	0	2.06354	0	0	0	0	0	0	0	0	0	0	0	0	0	0	0	0	0	0	0	0	0	0	0	0	0	0	0	0	0	0	0	0
UniRef90_F3PHE3	Sodium bile acid symporter family protein	0	0	0	0	0	0	0	0	0	0	0	0	0	0	0	0	0	0	0	0	0	0	0	0	0	0	0	0	0	0	0	0	0	0	0	0	5.6424	0	0	0	0	0	0	0	0
UniRef90_F8I0M8	3-beta hydroxysteroid dehydrogenase/isomerase	0	0	0	0	0	0	0	0	12.9491	0	0	0	0	0	0	0	0	0	0	0	0	0	0	0	0	0	0	0	0	0	0	0	0	0	0	0	0	0	0	0	0	0	0	0	0
UniRef90_F9ZBF4	Bile acid:sodium symporter	0	0	0	0	0	0	0	0	0	0	0	0	0	0	0	0	1.68453	0	0	0	0	0	0	0	0	0	0	0	0	0	0	0	0	3.33692	0	0	0	0	0	0	0	0	0	0	0
UniRef90_G0VLF3	Bile acid:sodium symporter	0	0	9.31836	0	0	0	0	0	0	0	0	0	0	0	0	0	0	0	27.589	0	0	0	0	0	0	0	0	2.99086	0	0	0	0	0	0	0	0	0	0	0	0	0	0	0	0	0
UniRef90_G1CCY4	Mobile element protein	6.99163	0	0	0	0	4.90389	7.99806	10.5255	4.40869	0	2.58127	0	2.85469	0	9.67875	2.03138	0	0	0	0	0	0	0	0	0	0	8.95741	0	0	0	0	0	0	0	0	0	5.64352	0	0	0	0	0	0	0	0
UniRef90_G2SXA1	L-carnitine dehydratase/bile acid-inducible protein F	0	0	0	0	0	0	0	0	0	0	0	0	0	0	0	0	0	0	0	0	0	0	0	0	0	0	0	0	0	0	0	0	0	0	0	2.44146	0	0	0	0	0	0	0	1.92142	0
UniRef90_G2SXA2	L-carnitine dehydratase/bile acid-inducible protein F	0	0	0	0	0	0	0	0	0	0	0	0	0	0	0	0	0	0	0	0	0	0	0	0	0	0	0	0	0	0	0	3.25875	0	0	0	2.58959	0	0	2.43509	0	0	0	2.08642	0	0
UniRef90_G4Q8R1	BASS-family bile acid-sodium transporter	0	0	7.46845	0	0	0	0	0	0	0	0	0	0	0	0	0	0	0	102.812	0	0	0	3.97219	0	0	0	0	26.6218	0	0	10.6693	0	0	0	0	0	0	0	0	0	0	2.1123	0	0	0
UniRef90_G4XR38	Bile salt hydrolase	0	0	0	0	2.47346	0	54.6125	5.25032	4.81874	0	14.0824	0	3.66795	0	0	7.88967	0	0	0	0	0	0	0	0	0	0	0	0	0	0	0	0	0	0	0	0	0	0	0	0	0	0	0	0	0
UniRef90_G9PTU4	Bile acid transporter	0	0	0	0	0	0	0	0	0	0	0	0	19.6473	0	0	0	0	0	0	0	0	0	0	0	0	0	0	0	0	0	0	0	0	0	0	4.93613	0	0	0	0	0	0	0	0	0
UniRef90_G9RS49	Bile acid transporter	0	0	0	0	0	0	0	0	0	0	0	0	0	0	0	0	0	0	0	0	0	0	0	0	0	0	0	0	0	0	0	0	0	0	0	0	0	0	0	0	0	0	0	5.24152	0
UniRef90_H1PVI2	Bile acid transporter	0	0	0	0	0	0	0	0	0	0	0	0	8.98721	0	0	0	0	0	0	0	0	0	0	0	0	0	0	0	0	0	0	0	0	0	0	0	0	0	0	0	0	0	0	0	0
UniRef90_I6NJN5	Mobile element protein	0	0	0	0	0	0	0	18.1316	0	0	0	0	0	0	0	0	0	0	0	0	0	0	0	0	0	0	0	0	0	0	0	0	0	0	0	0	0	0	0	0	0	0	0	0	0
UniRef90_I7KGM7	Mobile element protein	0	0	0	0	0	0	0	0	0	0	0	0	0	0	0	0	0	0	0	0	0	0	0	0	0	0	0	0	0	0	0	0	0	11.3354	0	0	0	0	0	0	0	0	0	0	0
UniRef90_J7H3P9	Bile salt hydrolase	0	0	0	0	0	0	4.80454	0	0	0	0	0	0	0	0	0	0	0	0	0	0	0	0	0	0	0	0	0	0	0	0	0	0	0	0	0	0	0	0	0	0	0	0	0	0
UniRef90_K1JHB9	Bile acid transporter	0	0	0	0	0	0	0	0	0	0	0	0	0	0	0	0	0	0	30.4454	0	0	0	0	0	0	0	0	11.8754	0	0	0	0	0	0	0	0	0	0	0	0	0	0	0	0	0
UniRef90_L0R377	Mobile element protein	3.01538	0	0	0	0	0	0	7.34435	0	0	0	0	0	0	5.51035	0	0	0	0	0	0	0	0	0	0	0	0	0	0	0	0	0	0	0	0	0	0	0	0	0	0	0	0	0	0
UniRef90_M7D073	Mobile element protein	0	2.18015	0	0	0	0	0	0	0	0	0	0	0	0	0	0	0	0	0	0	0	0	0	0	0	0	0	0	0	0	0	0	0	0	0	0	0	0	0	0	0	0	0	0	0
UniRef90_P0AET9	7-alpha-hydroxysteroid dehydrogenase	0	0	0	2.62947	1.35347	0	0	0	0	20.1778	0	0	0	0	16.7943	0	0	0	0	0	0	0	0	0	0	0	0	0	0	0	0	0	0	0	0	0	0	0	0	0	0	0	0	0	0
UniRef90_P19337	3alpha-hydroxy bile acid-CoA-ester 3-dehydrogenase 2	0	0	0	0	0	0	0	0	0	0	0	0	0	0	0	0	0	0	0	0	0	0	0	0	0	0	4.38141	0	0	0	0	0	0	0	0	0	0	0	0	3.3288	0	0	0	0	0
UniRef90_P19409	Bile acid-coenzyme A ligase	0	0	0	0	0	0	0	0	0	0	0	0	0	0	0	0	0	0	0	0	0	0	0	0	0	0	6.9961	0	2.76953	0	0	0	0	0	0	0	15.9241	0	0	2.83226	0	0	1.92732	0	0
UniRef90_P19410	Probable oxidoreductase BaiCD	0	0	0	0	0	0	0	0	0	0	0	0	0	0	0	0	0	0	0	0	0	0	1.7316	0	0	0	6.58136	0	0	0	0	0	0	0	0	0	9.98813	0	0	0	0	0	0	0	0
UniRef90_P19412	Bile acid 7-alpha dehydratase	0	0	0	0	0	0	0	0	0	0	0	0	0	0	0	0	0	0	0	0	0	0	2.81901	0	0	0	9.38923	0	5.41664	0	0	6.23433	0	0	0	0	9.82509	0	0	0	0	0	0	0	0
UniRef90_P19413	Bile acid-CoA transferase	0	0	0	0	0	0	0	0	0	0	0	0	0	0	0	0	0	0	0	0	0	0	0	0	0	0	9.31188	0	0	0	0	0	0	0	0	0	5.18834	0	0	2.601	0	0	0	0	0
UniRef90_P32369	Bile acid transporter	0	0	0	0	0	0	0	0	0	0	0	0	0	0	0	0	0	0	0	0	0	0	0	0	0	0	7.58807	0	1.54042	0	0	1.25818	0	0	0	0	9.14314	0	0	2.31614	0	0	3.24317	0	0
UniRef90_P32371	Bile acid-inducible operon protein I (Fragment)	0	0	0	0	0	0	0	0	0	0	0	0	0	0	0	0	0	0	0	0	0	0	5.02071	0	0	0	16.727	0	0	0	4.02477	0	0	0	0	0	11.3322	0	0	4.90031	0	0	0	0	0
UniRef90_Q7WTI4	Mobile element protein	0	5.18863	0	0	0	0	0	0	0	0	0	0	0	0	3.99019	0	0	0	0	0	0	0	0	0	0	0	0	0	0	0	0	0	0	0	0	0	0	0	0	0	0	0	0	0	0
UniRef90_Q849X1	Mobile element protein	0	13.3544	0	0	0	0	0	0	0	0	0	0	2.92714	0	0	0	0	0	0	0	0	0	0	0	0	0	0	0	0	0	0	0	0	0	0	0	0	0	0	0	0	0	0	0	0
UniRef90_Q88SP0	Bile salt hydrolase	0	0	0	0	0	0	0	0	0	0	1.51157	0	0	0	0	0	0	0	0	0	0	0	0	0	0	0	0	0	0	0	0	0	0	0	0	0	0	0	0	0	0	0	0	0	0
UniRef90_Q9S3U5	7-alpha-hydroxysteroid dehydrogenase	0	0	0	0	0	0	0	0	0	2.27044	0	0	0	0	0	0	4.99145	0	0	0	0	0	4.44495	0	0	0	0	0	0	0	0	0	0	6.03049	0	0	0	0	0	0	0	0	0	0	8.1758
UniRef90_R0B3E0	Choloylglycine hydrolase	0	1.66503	4.04971	0	0	0	0	0	0	0	0	0	0	0	0	0	0	0	0	3.96561	0	0	0	0	9.57855	0	0	0	2.02951	0	0	0	0	0	0	0	0	0	0	2.05283	0	0	0	0	0
UniRef90_R5ASX6	Bile acid transporter	0	0	0	0	0	0	0	0	0	0	0	0	0	0	0	0	0	4.7675	0	0	0	0	0	0	0	0	0	0	0	0	0	0	0	0	0	7.07447	0	0	4.38828	0	0	0	0	0	0
UniRef90_R5AT43	BaiL	0	0	0	0	0	0	0	0	0	0	0	0	0	0	0	0	0	5.57764	0	0	0	0	0	0	0	0	0	0	0	0	0	0	0	0	0	8.01235	0	0	1.71211	0	0	0	0	0	0
UniRef90_R5AWZ9	BaiK	0	0	0	0	0	0	0	0	0	0	0	0	0	0	0	0	0	2.22848	0	0	0	0	0	0	0	0	0	0	0	0	0	0	0	0	0	11.6455	0	0	1.31826	0	0	0	0	0	0
UniRef90_R5B4U2	Bile acid-inducible operon protein CD	0	0	0	0	0	0	0	0	0	0	0	0	0	0	0	0	0	2.62633	0	0	0	0	0	0	0	0	0	0	0	0	0	0	0	0	0	8.31406	0	0	4.10837	0	0	0	0	0	0
UniRef90_R5D9B7	Bile acid transporter	0	0	0	0	0	0	0	0	0	0	0	0	0	0	0	0	2.23695	0	0	0	2.2928	0	0	0	0	0	0	0	0	1.17674	2.72621	2.64715	0	0	0	4.42287	0	3.77727	3.57751	0	0	1.87696	0	4.64596	5.81518
UniRef90_R5FK90	Bile acid:sodium symporter	0	0	0	0	0	0	0	0	0	0	0	0	0	0	0	0	0	0	0	0	0	0	0	0	0	0	0	0	0	0	0	0	7.77537	0	0	0	0	0	0	0	0	0	0	0	0
UniRef90_R5ILU6	Choloylglycine hydrolase	0	0	0	0	0	0	0	0	0	0	0	0	0	0	0	0	0	0	0	0	0	0	0	0	0	4.4823	0	0	0	0	0	0	0	0	0	0	0	0	0	0	0	0	0	0	0
UniRef90_R5JKQ3	Choloylglycine hydrolase family Linear amide C-N hydrolase	0	0	0	0	0	0	0	0	0	0	0	0	0	0	0	0	0	0	0	0	0	0	0	0	0	0	0	0	0	0	0	0	0	0	0	7.86917	1.97723	0	0	0	0	0	0	0	0
UniRef90_R5MKG7	Choloylglycine hydrolase	0	0	0	0	0	0	0	0	0	0	0	0	0	0	0	0	0	0	0	0	0	0	0	0	0	0	0	0	0	0	0	0	0	4.57617	0	0	0	0	0	0	0	0	0	0	15.3385
UniRef90_R5R1G0	Choloylglycine hydrolase	0	0	0	0	0	0	0	0	0	0	0	17.2739	0	0	0	0	0	0	0	0	0	0	0	0	0	0	0	0	0	0	0	0	0	0	0	0	0	0	0	0	0	0	0	0	0
UniRef90_R5RNH3	Bile acid transporter	0	0	0	0	0	0	0	0	0	0	0	42.4481	0	0	0	0	0	2.32508	0	0	0	0	0	0	47.6044	0	5.1056	0	0	0	0	0	0	15.9194	9.77179	0	0	0	4.52975	0	3.20074	0	0	0	14.7396
UniRef90_R5UBG4	Linear amide C-N hydrolase choloylglycine hydrolase family protein	0	0	0	0	0	0	0	0	0	0	0	7.92668	0	38.6979	0	0	0	0	0	5.31064	0	0	0	0	0	0	0	0	0	0	0	0	0	0	0	4.35408	10.9258	0	0	3.2407	0	0	0	0	0
UniRef90_R5XMX6	Bile acid transporter	0	0	0	0	0	0	0	0	0	0	0	0	0	0	0	0	0	0	0	0	0	0	0	0	0	0	0	0	0	0	0	0	0	0	0	0	0	0	0	0	0	0	2.5098	0	0
UniRef90_R5Y229	Bile acid transporter	0	0	0	0	0	0	0	0	0	0	0	0	0	0	0	0	0	0	0	0	3.52242	7.53221	3.40633	19.7519	0	5.68154	0	0	0	2.91203	8.26967	2.66737	8.55919	0	0	4.34175	0	7.50381	1.87863	0	2.40724	0	1.53684	0	0
UniRef90_R5Z511	Choloylglycine hydrolase	0	0	0	0	0	0	0	0	0	0	0	0	0	0	0	0	0	0	0	0	0	0	0	3.04933	0	0	0	0	0	0	0	0	0	0	0	0	0	0	0	0	0	0	0	0	0
UniRef90_R6BZT4	Choloylglycine hydrolase	0	0	0	0	0	0	0	0	0	0	0	0	0	0	0	0	0	0	0	0	3.69534	0	0	8.88484	0	0	0	0	0	0	0	0	3.75695	0	0	0	0	0	0	0	0	0	0	0	0
UniRef90_R6I9M0	L-carnitine dehydratase/bile acid-inducible protein F	0	0	0	0	0	0	0	0	0	0	0	0	0	0	0	0	0	0	0	0	0	0	0	0	0	0	0	0	0	0	0	0	0	0	0	0	0	0	0	22.1241	0	0	0	0	0
UniRef90_R6IBX4	Bile acid transporter	0	0	3.73866	0	0	0	0	0	0.974825	1.73328	0	0	6.10973	0	0	0	3.79074	0	5.76046	0	0	2.90928	0	0	0	2.39322	0	5.34718	0	0	0	0	0	0	0	0	0	7.96536	0	0	0	0	0	0	0
UniRef90_R6J6V6	L-carnitine dehydratase/bile acid-inducible protein F	0	0	0	0	0	0	0	0	1.55095	0	0	0	8.98077	0	0	0	3.64434	0	1.80475	0	0	0	0	0	0	0	0	2.87994	0	0	0	0	0	0	0	0	0	4.63914	0	0	0	0	0	0	0
UniRef90_R6LDI7	Linear amide C-N hydrolase choloylglycine hydrolase family protein	0	0	0	0	0	0	0	0	0	0	0	0	0	0	0	0	0	0	0	8.41254	0	0	0	0	0	4.16082	0	0	2.12372	0	0	0	0	2.77457	0	8.41002	5.24858	0	1.76071	0	0	0	0	0	9.82889
UniRef90_R6MLY5	Choloylglycine hydrolase	0	0	0	0	0	0	0	0	0	0	0	0	0	0	0	0	0	0	0	0	0	1.96942	0	3.11398	0	0	0	0	0	0	0	2.87317	0	0	0	0	0	0	0	0	0	0	0	0	0
UniRef90_R6RWB1	Choloylglycine hydrolase	0	0	0	0	0	0	0	0	0	0	0	0	0	0	0	0	0	0	0	0	0	0	0	0	2.44383	0	0	0	0	0	0	0	0	0	0	0	0	0	0	0	0	0	0	0	0
UniRef90_R6WN40	Bile acid 7-dehydroxylase 1/3	0	0	0	0	0	0	0	0	0	0	0	0	0	0	0	0	0	0	0	0	0	0	0	0	27.5608	0	0	0	0	0	0	0	0	0	44.5968	0	0	0	0	0	4.68379	0	0	0	0
UniRef90_R6XMF4	Transporter bile acid/Na+ symporter family	0	0	0	0	0	0	0	0	0	0	0	0	0	0	0	0	0	0	9.55714	0	0	0	0	0	0	0	0	20.7696	0	0	0	0	0	0	0	0	0	0	0	0	0	0	0	0	0
UniRef90_R7AD75	Bile salt hydrolase	0	0	0	0	0	0	0	0	0	0	0	0	0	0	0	0	0	0	0	3.60255	0	0	0	0	0	0	0	0	8.53288	0	0	0	0	0	0	0	0	8.45936	3.591	0	1.76345	0	0	0	0
UniRef90_R7AI02	L-carnitine dehydratase/bile acid-inducible protein F	0	0	0	0	0	0	0	0	0	8.66562	0	0	0	0	0	0	0	4.90284	0	4.18634	0	0	0	0	0	0	0	0	16.021	0	0	0	0	0	0	0	0	12.9941	0	5.98052	1.80919	0	0	0	0
UniRef90_R7B6R4	7-alpha-hydroxysteroid dehydrogenase	0	0	0	0	0	0	0	0	0	3.45938	0	0	0	0	0	0	0	3.91043	0	6.30874	0	0	0	0	0	0	0	0	14.3724	0	0	0	0	0	0	0	0	0	0	0	0	0	0	0	0
UniRef90_R7DP25	Linear amide C-N hydrolase choloylglycine hydrolase family protein	0	0	0	0	0	0	0	0	0	0	0	0	0	0	0	0	2.89715	0	0	0	0	0	0	0	0	0	0	0	0	0	0	0	0	0	0	0	0	0	0	0	0	0	0	0	0
UniRef90_R7NJY1	Bile acid 7-dehydroxylase 1/3	0	0	0	0	0	0	0	0	0	0	0	0	0	0	0	0	2.07471	0	0	0	0	0	0	0	0	0	0	0	0	0	0	0	0	0	0	0	0	8.23102	0	0	0	0	0	0	0
UniRef90_R9HXG2	BASS family bile acid:Na+ symporter	0	0	0	0	0	0	0	0	0	4.38831	0	0	0	0	0	0	5.64742	3.35608	0	0	0	0	0	0	0	8.40764	0	0	3.61903	0	0	0	0	0	0	8.00518	4.71067	5.99732	0	4.93465	0	0	0	83.185	0
UniRef90_S0GIE7	Choloylglycine hydrolase	0	0	0	0	0	0	0	0	0	0	0	0	0	0	0	0	0	0	0	0	0	0	0	0	0	0	0	0	0	0	0	0	0	12.1101	0	0	0	0	0	0	0	0	0	0	0
UniRef90_S4ZL45	Mobile element protein	0	0	0	0	0	0	0	0	105.173	0	0	0	0	0	0	0	0	0	0	0	0	0	0	0	0	0	0	0	0	0	0	0	0	0	0	0	0	0	0	0	0	0	0	0	0
UniRef90_S4ZPX1	Mobile element protein	0	0	0	295.499	0	0	0	0	42.6537	0	0	0	0	0	0	0	0	0	0	0	0	0	0	0	0	0	0	0	0	0	0	0	0	0	0	0	0	0	0	0	0	0	0	0	0
UniRef90_S5MMR3	Mobile element protein	0	0	0	0	0	0	0	0	0	0	0	0	0	8.10076	0	0	0	0	0	0	0	0	0	0	0	0	0	0	0	0	0	0	0	0	0	0	0	0	0	0	0	0	0	0	0
UniRef90_T0UCM7	Mobile element protein	0	0	0	0	0	0	0	0	0	0	0	0	0	8.13514	0	0	0	0	0	0	0	0	0	0	0	0	0	0	0	0	0	0	0	0	0	0	0	0	0	0	0	0	0	0	0
UniRef90_T0VL23	Choloylglycine hydrolase	0	0	0	0	0	17.2016	0	0	0	0	0	0	0	0	0	0	0	0	0	0	0	0	0	0	0	0	0	0	0	0	0	0	0	0	0	0	0	0	0	0	0	0	0	0	0
UniRef90_T2FM59	Mobile element protein	32.2393	0	0	0	0	0	17.636	0	4.53763	0	6.97355	0	0	0	0	0	0	0	0	0	0	0	0	0	0	0	0	0	0	0	0	0	11.4214	0	0	0	0	0	0	0	0	0	0	0	0
UniRef90_T2NQS0	Bile acid transporter	0	29.8853	0	0	0	0	0	0	0	0	0	0	0	0	0	0	0	0	0	0	0	0	0	0	0	0	0	0	0	0	0	0	0	0	0	0	0	0	0	0	0	0	0	0	0
UniRef90_T4B2B6	Sodium Bile acid symporter family protein	0	0	0	0	0	0	0	0	0	0	0	0	0	0	0	0	3.77884	0	0	0	0	0	0	0	0	0	11.0679	0	0	0	0	0	0	0	0	0	0	0	0	0	0	0	0	0	0
UniRef90_T4BVW9	Bile acid-CoA hydrolase	0	0	0	0	0	0	0	0	0	0	0	0	0	0	0	0	0	3.07725	0	2.69379	0	0	6.43245	0	0	0	2.47895	0	4.36824	0	0	2.94362	0	0	0	0	2.61378	0	5.11785	5.41893	0	0	11.4233	0	0
UniRef90_U2JCL9	Bile acid transporter	0	0	0	0	0	0	0	0	0	0	0	0	0	0	0	0	0	0	0	0	0	0	0	0	0	4.92728	0	0	0	0	0	0	0	0	0	0	0	0	0	0	0	0	0	0	0
UniRef90_U2NW51	Mobile element protein	0	0	0	0	0	0	0	10.2047	1.08534	0	0	0	0	0	0	0	0	0	0	0	0	0	0	0	0	0	0	0	0	0	0	0	0	0	0	0	0	0	0	0	0	0	0	0	0
UniRef90_U5QUT5	Mobile element protein	13.6276	4.35623	0	6.70791	0	0	0	9.07843	10.3745	0	3.47753	0	0	0	5.05424	0	0	0	0	0	2.79306	0	0	0	0	0	0	0	0	0	0	0	0	0	0	0	0	0	0	0	0	0	0	0	0
UniRef90_U6ETR4	Mobile element protein	0	0	0	0	0	0	0	0	3.02509	0	0	0	0	0	0	0	0	0	0	0	0	0	0	0	0	0	0	0	0	0	0	0	0	0	0	0	0	0	0	0	0	0	0	0	0
UniRef90_UPI000410B0C6	Mobile element protein	0	0	0	35.4769	0	0	0	0	0	0	0	0	0	0	0	0	0	0	0	0	0	0	0	0	0	0	0	0	0	0	0	0	0	0	0	0	0	0	0	0	0	0	0	0	0
UniRef90_UPI00059AAF2F	choloylglycine hydrolase family protein	0	0	0	0	0	0	0	0	0	0	0	0	0	0	0	5.86403	0	0	0	0	0	0	0	0	0	0	0	0	0	0	0	0	0	0	0	0	0	0	0	0	0	0	0	0	0
UniRef90_UPI00094F3474	bile acid:sodium symporter family protein	0	0	0	0	6.74185	0	0	0	0	0	0	0	0	0	0	0	0	0	0	0	0	0	0	0	0	0	0	0	0	0	0	0	0	0	0	0	0	0	0	0	0	0	0	0	0
UniRef90_UPI0009837F20	bile acid:sodium symporter family protein	2.33944	0	0	0	2.39122	2.92748	0	6.79224	6.07009	0	4.73921	0	0	0	0	0	0	0	0	0	0	0	0	0	0	0	0	0	0	0	0	0	0	0	0	0	0	0	0	0	0	0	0	0	0
UniRef90_UPI000C763D96	bile acid:sodium symporter family protein	0	0	0	0	0	0	0	0	0	0	0	0	0	0	0	0	0	0	0	0	0	0	0	0	10.7806	0	0	0	0	0	0	0	0	0	0	0	0	0	0	0	0	0	0	0	0
UniRef90_UPI000CDE2215	bile acid:sodium symporter family protein	0	0	0	0	0.794022	4.92599	0	2.25525	0	0	0	0	0	2.44771	8.31231	0	0	0	0	0	0	0	0	0	0	0	0	0	0	0	0	0	0	0	0	0	0	0	0	0	0	0	0	0	0
UniRef90_UPI000E35029C	7-alpha-hydroxysteroid dehydrogenase	0	2.20166	8.70006	25.0933	8.3548	2.66713	0	0	0	0	0	0	1.80071	0	0	9.11683	0	0	0	0	16.3589	0	0	0	0	0	0	9.70427	0	6.84937	0	0	0	0	0	0	0	0	0	0	0	0	0	0	0
UniRef90_UPI000E49DF45	bile acid:sodium symporter family protein	0	0	0	0	0	0	0	0	0	0	6.51445	0	0	0	0	0	0	0	0	0	0	0	0	0	0	0	0	0	0	0	0	0	0	0	0	0	0	0	0	0	0	0	0	0	0
UniRef90_V5RQQ4	Mobile element protein	0	0	0	0	0	5.46834	0	0	0	0	0	0	0	0	0	0	0	0	0	0	0	0	0	0	0	0	0	0	0	0	0	0	0	0	0	0	0	0	0	0	0	0	0	0	0
UniRef90_W0FFP3	Mobile element protein	1.84104	0	0	0	0	25.6815	2.78533	5.48565	0	0	0	0	0	0	5.40883	0	0	0	0	0	0	0	0	0	0	0	0	0	0	0	0	0	0	0	0	0	0	0	0	0	0	0	0	0	0
UniRef90_W0FKW3	Mobile element protein	2.16795	0	0	0	0	0	0	10.4264	0	0	0	0	0	0	0	0	0	0	0	0	0	0	0	0	0	0	0	0	0	0	0	0	0	0	0	0	0	0	0	0	0	0	0	0	0
UniRef90_W0U3I8	Choloylglycine hydrolase	0	0	0	0	0	0	0	0	0	0	0	0	0	0	0	0	2.35557	0	0	0	0	0	0	0	0	0	0	0	0	0	0	0	0	0	0	7.59339	0	0	0	0	0	0	8.21611	0	4.67275
UniRef90_W1AQL8	Mobile element protein	1.79822	6.4652	0	0	0	4.08825	4.34667	0	0	0	0	0	0	0	0	1.87575	0	0	0	0	0	0	0	0	0	0	0	0	0	0	0	0	0	0	0	0	0	0	0	0	0	0	0	0	0
UniRef90_W1B624	Mobile element protein	0	0	0	0	0	0	0	0	0	8.29539	0	0	0	0	0	0	0	0	0	0	0	0	0	0	0	0	0	0	0	0	0	0	0	0	0	0	0	0	0	0	0	0	0	0	0
UniRef90_W1B693	Mobile element protein	0	0	0	0	8.94824	0	0	0	0	0	0	0	0	0	0	0	0	0	0	0	0	0	0	0	0	0	0	0	0	0	0	0	0	0	0	0	0	0	0	0	0	0	0	0	0
UniRef90_W1BAX7	Mobile element protein	0	0	0	0	13.0625	0	0	0	0	0	0	0	0	0	0	0	0	0	0	0	0.924429	0	0	0	0	0	0	0	0	0	0	0	0	0	0	0	0	0	0	0	0	0	0	0	0
UniRef90_W1BDL0	Mobile element protein	0	0	0	3.93684	0	0	0	0	0	0	0	0	0.954685	0	0	0	0	0	0	0	0	0	0	0	0	0	0	0	0	9.97329	0	0	0	0	0	0	0	0	0	0	5.14979	0	0	0	0
UniRef90_W1DDE6	Mobile element protein	0	0	5.17888	0	0	0	0	2.64699	20.6657	0	0	0	0	0	5.67313	3.35471	0	0	0	0	0	0	0	0	0	0	0	0	0.715236	0	0	0	0	0	0	0	0	0	0	0	0	0	0	0	0
UniRef90_W1DED2	Mobile element protein	1.79359	0	0	0	0	0	0	3.63673	0	0	0	0	0	0	0	0	0	0	0	0	0	0	0	0	0	0	0	0	0	0	0	0	0	0	0	0	0	0	0	0	0	0	0	0	0
UniRef90_W1DK88	Mobile element protein	2.71613	0	0	0	0	0	0	4.55252	0	0	0	0	0	0	2.40363	0	0	0	0	0	0	0	0	0	0	0	3.57794	0	0	0	0	0	0	0	0	0	0	0	0	0	0	0	0	0	0
UniRef90_W1DNP2	Mobile element protein	8.84102	0	3.37909	0	11.2463	0	0	9.51259	0	0	11.1898	0	0	0	0	0	0	0	0	0	0	0	0	0	0	0	0	0	0	0	0	0	0	0	0	0	0	0	0	0	0	0	0	0	0
UniRef90_W1DQB1	Mobile element protein	1.56737	0	0	0	0	5.07459	0	0	0	0	0	0	0	0	0	0	0	0	0	0	0	0	0	0	0	0	0	0	0	0	0	0	0	0	0	0	0	0	0	0	0	0	0	0	0
UniRef90_W1DSR5	Mobile element protein	0	0	0	0	0	0	0	7.59968	0	0	11.809	0	0	0	0	0	0	0	0	0	0	0	0	0	0	0	0	0	0	0	0	0	0	0	0	0	0	0	0	0	0	0	0	0	0
UniRef90_W1DTD8	Mobile element protein	0	0	0	0	0	0	0	2.35619	0	0	0	0	0	0	0	0	0	0	0	0	0	0	0	0	0	0	0	0	0	0	0	0	0	0	0	0	0	0	0	0	0	0	0	0	0
UniRef90_W1DVS8	Mobile element protein	3.61827	0	4.33094	0	0	9.47796	4.0776	6.4686	15.5963	0	0	0	0	0	0	0	0	0	0	0	0	0	0	0	0	0	0	0	0	0	0	0	0	0	0	0	0	0	0	0	0	0	0	0	0
UniRef90_W1DWS3	Mobile element protein	0	0	0	0	0	0	0	2.6139	0	0	0	0	0	0	0	0	0	0	0	0	0	0	0	0	0	0	0	0	0	0	0	0	0	0	0	0	0	0	0	0	0	0	0	0	0
UniRef90_W1DYK6	Mobile element protein	0	0	0	0	0	0	0	3.7011	0	0	0	0	0	0	0	0	0	0	0	0	0	0	0	0	0	0	0	0	0	0	0	0	0	0	0	0	0	0	0	0	0	0	0	0	0
UniRef90_W1DZ80	Mobile element protein	0	0	0	0	0	4.31756	0	8.76988	3.44689	0	2.31427	0	0	0	0	0	0	0	0	0	0	0	0	0	0	0	0	0	0	0	0	0	0	0	0	0	0	0	0	0	0	0	0	0	0
UniRef90_W1E042	Mobile element protein	0	0	0	0	0	0	6.11363	2.43154	0	0	5.07783	0	0	0	3.00996	0	0	0	0	0	0	0	0	0	0	0	0	0	0	0	0	0	0	0	0	0	0	0	0	0	0	0	0	0	0
UniRef90_W1E0G3	Mobile element protein	5.09694	0	0	0	0	2.03955	0	0	2.33319	0	0	0	0	0	0	0	0	0	0	0	0	0	0	0	0	0	0	0	0	0	0	0	0	0	0	0	0	0	0	0	0	0	0	0	0
UniRef90_W1E2Q1	Mobile element protein	15.8307	0	3.88142	1.45926	2.35877	0	0	1.11526	3.26842	0	0	0	0	0	0	0	0	0	0	0	0	0	0	0	0	0	0	0	0	0	0	0	0	0	0	0	0	0	0	0	0	0	0	0	0
UniRef90_W1E4Z7	Mobile element protein	0	0	0	0	0	0	0	7.33727	0	0	0	0	0	0	0	0	0	0	0	0	0	0	0	0	0	0	0	0	0	0	0	0	0	0	0	0	0	0	0	0	0	0	0	0	0
UniRef90_W1E652	Mobile element protein	0	0	0	0	11.7923	0	0	24.5093	60.7349	0	0	0	0	0	0	0	0	0	0	0	2.26105	0	0	0	0	0	0	0	0	0	0	0	0	0	0	0	0	0	0	0	0	0	0	0	0
UniRef90_W1E8R0	Mobile element protein	0	0	10.2922	0	0	0	18.8979	0	56.7628	0	0	0	8.4109	0	41.7199	0	0	0	0	0	0	0	0	0	0	0	0	0	0	0	0	0	0	0	0	0	0	0	0	0	0	0	0	0	0
UniRef90_W1EA27	Mobile element protein	4.83272	0	0	0	0	0	0	0	0	0	0	0	0	0	0	0	0	0	0	0	0	0	0	0	0	0	0	0	0	0	0	0	0	0	0	0	0	0	0	0	0	0	0	0	0
UniRef90_W1EAC3	Mobile element protein	0	0	0	0	6.61624	0	0	4.5296	3.64562	0	0	0	0	0	0	0	0	0	0	0	0	0	0	0	0	0	0	0	0	0	0	0	0	0	0	0	0	0	0	0	0	0	0	0	0
UniRef90_W1EE29	Mobile element protein	1.37261	0	0	0	0	0	15.4292	0.821658	0	0	0	0	0	0	11.126	0	0	0	0	0	0	0	0	0	0	0	0	0	0	0	0	0	0	0	0	0	0	0	0	0	0	0	0	0	0
UniRef90_W1EHW1	Mobile element protein	0	0	0	0	0	0	0	0	0	0	3.22183	0	0	0	0	0	0	0	0	0	0	0	0	0	0	0	0	0	0	0	0	0	0	0	0	0	0	0	0	0	0	0	0	0	0
UniRef90_W1EHX1	Mobile element protein	0	0	0	0	21.8598	0	0	0	0	0	0	0	0	0	0	0	0	0	0	0	3.60209	0	0	0	0	0	0	0	0	0	0	0	0	0	0	0	0	0	0	0	0	0	0	0	0
UniRef90_W1EI31	Mobile element protein	0	0	3.96626	0	0	0	0	0	0	0	0	0	0	0	0	0	0	0	0	0	0	0	0	0	0	0	0	0	0	0	0	0	0	0	0	0	0	0	0	0	0	0	0	0	0
UniRef90_W1F260	Mobile element protein	0	0	0	4.35167	0	0	0	0	0	0	0	0	0	0	0	0	0	0	0	0	0	0	0	0	0	0	0	0	0	0	0	0	0	0	0	0	0	0	0	0	0	0	0	0	0
UniRef90_W1F3U5	Mobile element protein	0	0	0	0	0	0	0	0	0	0	0	0	0	0	1.05297	0	0	0	0	0	0	0	0	0	0	0	0	0	0	0	0	0	0	0	0	0	0	0	0	0	0	0	0	0	0
UniRef90_W1F6G0	Mobile element protein	0	0	0	0	0	0	0	0	0	0	0	0	0	0	0	0	0	0	0	0	0	0	0	0	0	0	0	0	0	0	0	0	0	0	0	0	0	0	0	0	0	0.458291	0	0	0
UniRef90_W1G049	Mobile element protein	0	0	0	0	0	0	0	2.70695	0	0	0	0	0	0	0	0	0	0	0	0	0	0	0	0	0	0	0	0	0	0	0	0	0	0	0	0	0	0	0	0	0	0	0	0	0
UniRef90_W1G0Y1	Mobile element protein	6.24136	0	0	2.07281	0	0	0	5.40784	5.00968	0	0	0	0	0	23.4633	0	0	0	0	0	9.3582	0	0	0	0	0	0	0	0	13.138	0	0	0	0	0	0	0	0	0	0	0	0	0	0	0
UniRef90_W1G2U9	Mobile element protein	3.93169	0	0	0	0	0	0	0	0	0	0	0	0	0	0	0	0	0	0	0	0	0	0	0	0	0	0	0	0	0	0	0	0	0	0	0	0	0	0	0	0	0	0	0	0
UniRef90_W1G7J0	Mobile element protein	0	0	0	0	0	0.508079	0	0	0	0	0	0	0	0	0	0	0	0	0	0	0	0	0	0	0	0	0	0	0	0	0	0	0	0	0	0	0	0	0	0	0	0	0	0	0
UniRef90_W1GDW1	Mobile element protein	10.0857	0	0	19.483	1.82004	1.91297	0	0	0	0	0	0	2.83958	0	0	0	0	0	0	0	14.1134	0	0	0	0	0	0	0	0	17.2249	0	0	0	0	0	0	0	0	0	0	0	0	0	0	0
UniRef90_W1GFF2	Mobile element protein	0	0	0	0	2.4987	0	0	4.71242	2.17621	0	0	0	0	0	0	0	0	0	0	0	0	0	0	0	0	0	0	0	0	0	0	0	0	0	0	0	0	0	0	0	0	0	0	0	0
UniRef90_W1GT11	Mobile element protein	0	0	0	0	9.26368	4.58736	0	0	1.7553	0	0	0	0	0	0	0	0	0	0	0	0	0	0	0	0	0	0	0	0	0	0	0	0	0	0	0	0	0	0	0	0	0	0	0	0
UniRef90_W1GWD9	Mobile element protein	0	0	0	0	0	0	0	0	0.44799	0	0	0	0	0	0	0	0	0	0	0	0	0	0	0	0	0	0	0	0	0	0	0	0	0	0	0	0	1.11562	0	0	0	0	0	0	0
UniRef90_W1H101	Mobile element protein	0	0	0	0	0.585013	0	0	0	0	0	0	0	0	0	0	0	0	0	0	0	0	0	0	0	0	0	0	0	0	0	0	0	0	0	0	0	1.18092	0	0	0	0	0	0	0	0
UniRef90_W1H145	Mobile element protein	0	0	0	0	0	0	0	1.16822	0	0	0	0	0	0	0	0	0	0	0	0	0	0	0	0	0	0	0	0	0	0	0	0	0	0	0	0	0	0	0	0	0	0	0	0	0
UniRef90_W1H4Z0	Mobile element protein	0	0	33.8227	0	0	0	0	9.42503	1.01315	0	0	0	0	0	0	0	0	0	0	0	0	0	0	0	0	0	0	0	0	0	0	0	0	0	0	0	0	0	0	0	0	0	0	0	0
UniRef90_W1HBC4	DamX, an inner membrane protein involved in bile resistance	15.2534	0	8.67666	0	0.974163	2.50579	0	8.09942	3.70163	0	4.1626	0	0	0	0	0	0	0	0	0	0	0	0	0	0	0	0	0	0	0	0	0	0	0	0	0	0	0	0	0	0	0	0	0	0
UniRef90_W1HBS1	Mobile element protein	0	0	0	0	0	5.11523	0	1.24471	0	0	0	0	0	0	0	0	0	0	0	0	0	0	0	0	0	0	0	0	0	0	0	0	0	0	0	0	0	0	0	0	0	0	0	0	0
UniRef90_W1HGG9	Mobile element protein	3.37011	0	0	0	0	0	0	0	1.05318	0	0	0	0	0	0	0	0	0	0	0	0	0	0	0	0	0	0	0	0	0	0	0	0	0	0	0	0	0	0	0	0	0	0	0	0
UniRef90_W1HVR1	DamX, an inner membrane protein involved in bile resistance	0	0	0	0	0	0	0	1.23007	1.3044	2.04228	0	0	0	0	0	0	0	0	0	0	0	0	0	0	0	0	0	0	0	0	0	0	0	0	0	0	0	0	0	0	0	0	0	0	0
UniRef90_W1UQE5	Bile acid transporter	3.32773	0	0	0	2.13528	0	22.1134	8.79785	0	0	9.93264	0	0	17.7282	0	0	0	0	0	0	0	0	0	0	0	0	0	0	0	0	0	0	0	0	0	0	0	0	0	0	0	0	0	0	0
UniRef90_W1VK81	DNA-damage-inducibile protein	0	0	0	0	0	0	5.88899	0	0	0	0	0	0	0	0	0	0	0	0	0	0	0	0	0	0	0	0	0	0	0	0	0	0	0	0	0	0	0	0	0	0	0	0	0	0
UniRef90_W1WAF6	Bile acid transporter	0	0	0	0	0	0	6.94761	0	0	0	0	0	0	0	0	0	0	0	0	0	0	0	0	0	0	0	0	0	0	0	0	0	0	0	0	0	0	0	0	0	0	0	0	0	0
UniRef90_W1X0E0	CAIB/BAIF family protein (Fragment)	0	0	0	0	0	0	0	0	0	3.41752	0	0	0	0	5.78613	0	0	0	0	0	0	0	0	0	0	0	0	0	0	0	0	0	0	0	0	0	0	0	0	0	0	0	0	0	0
UniRef90_W4N9E4	Sodium/bile acid symporter family transporter	0	12.376	0	0	0	0	0	0	0	2.40568	0	0	0	0	0	0	2.80857	2.25784	0	0	0	0	32.1238	4.24754	0	38.9887	0	0	0	0	2.67548	0	0	0	0	0	0	0	2.58782	0	0	8.87481	0	0	15.4903

## Sheet: AMR Genes
UniRef	phylum	species	desc	genus	R1_1	R2_1	R3_1	R4_1	R5_1	R6_1	R7_1	R8_1	R9_1	R9_1B	R10_1	R11_1	R12_1	R13_1	R14_1	R15_1	R1_2	R2_2	R3_2	R4_2	R6_2	R7_2	R8_2	R9_2	R12_2	R13_2	R14_2	R3_3	R4_3	R6_3	R7_3	R8_3	R9_3	R10_3	R12_3	R13_3	R14_3	R1_4	R2_4	R4_4	R5_4	R7_4	R8_4	R9_4	R10_4
UniRef90_A0A010ZME9	Synergistota	Cloacibacillus evryensis	Multidrug resistance efflux pump	Cloacibacillus	0	0	0	0	0	0	0	0	0	0	0	0	27.7034	0	0	0	0	0	0	0	0	0	0	0	0	0	0	0	0	0	0	0	0	0	0	5.85038	0	0	0	0	0	0	0	0	0
UniRef90_A0A015S2V8	Bacteroidota	Bacteroides fragilis	Glyoxalase/Bleomycin resistance /Dioxygenase superfamily protein	Bacteroides	0	0	0	0	0	0	0	0	0	0	0	0	0	0	0	0	8.97408	0	0	0	0	0	12.8529	0	0	0	0	0	0	0	0	0	0	11.4908	0	0	0	0	0	0	0	0	0	0	5.91728
UniRef90_A0A062XAF6	Firmicutes	Lactobacillus animalis	Multidrug resistance protein	Lactobacillus	0	0	0	0	0	0	54.6555	0	0	0	131.133	0	0	0	0	0	0	0	0	0	0	0	0	0	0	0	0	0	0	0	0	0	0	0	0	0	0	0	0	0	0	0	0	0	0
UniRef90_A0A062XAZ8	Firmicutes	Lactobacillus animalis	Drug resistance MFS transporter, drug	Lactobacillus	0	0	0	0	0	0	47.7952	0	1.16223	0	120.229	0	0	0	0	0	0	0	0	0	0	0	0	0	0	0	0	0	0	0	0	0	0	0	0	0	0	0	0	0	0	0	0	0	0
UniRef90_A0A062XB29	Firmicutes	Lactobacillus animalis	Daunorubicin resistance ABC transporter, ATP-binding protein	Lactobacillus	0	0	0	0	0	0	59.5667	0	1.31221	0	113.203	0	0	0	0	0	0	0	0	0	0	0	0	0	0	0	0	0	0	0	0	0	0	0	0	0	0	0	0	0	0	0	0	0	0
UniRef90_A0A062XC26	Firmicutes	Lactobacillus animalis	Daunorubicin resistance ABC transporter, ATP-binding protein	Lactobacillus	0	0	0	0	0	0	17.5208	0	1.39289	0	51.7376	0	0	0	0	0	0	0	0	0	0	0	0	0	0	0	0	0	0	0	0	0	0	0	0	0	0	0	0	0	0	0	0	0	0
UniRef90_A0A062XF86	Firmicutes	Lactobacillus animalis	Drug resistance MFS transporter, drug	Lactobacillus	0	0	0	0	0	0	63.3319	0	1.36465	0	159.254	0	0	0	0	0	0	0	0	0	0	0	0	0	0	0	0	0	0	0	0	0	0	0	0	0	0	0	0	0	0	0	0	0	0
UniRef90_A0A073HSK4	Proteobacteria	Escherichia coli	Fosmidomycin resistance protein	Escherichia	0	0	0	2.04768	2.19914	0	0	0	0	4.67967	1.68418	0	0	0	16.7349	0	0	0	0	0	0	0	0	0	0	0	0	2.35885	0	2.6165	0	0	0	0	0	0	0	0	0	0	0	0	0	0	0
UniRef90_A0A073HSK4		Unclassified	Fosmidomycin resistance protein	unclassified	0	0	0	0	0	2.11133	0	0	0	0	0	0	0	0	0.89816	0	0	0	0	0	0	0	0	0	0	0	0	0	0	0	0	0	0	0	0	0	0	0	0	0	0	0	0	0	0
UniRef90_A0A073I9P2	Bacteroidota	Parabacteroides distasonis	MATE family multidrug resistance protein	Parabacteroides	0	0	0	0	0	0	0	0	0	0	0	0	0	0	0	0	1.10524	0	0	0	0	0	0	0	0	0	0	0	0	0	0	0	0	4.15987	0	0	0	0	0	0	0	0	1.73455	0	0
UniRef90_A0A074UF95		Unclassified	Multidrug resistance protein B (Fragment)	unclassified	0	0	0	0.576907	0	0	0	0.736039	0	0	0	0	0	0	0	0	0	0	0	0	0	0	0	0	0	0	0	0	0	0	0	0	0	0	0	0	0	0	0	0	0	0	0	0	0
UniRef90_A0A077ZE60	Firmicutes	Enterococcus avium	5-nitroimidazole antibiotic resistance protein	Enterococcus	0	21.9624	0	0	0	0	2.34889	0	0	0	0	0	0	0	0	0	0	0	0	0	0	0	0	0	0	0	0	0	0	0	0	0	0	0	0	0	0	0	0	0	0	0	0	0	0
UniRef90_A0A080HM76	Proteobacteria	Escherichia coli	Multidrug resistance MdtO domain protein (Fragment)	Escherichia	0	0	0	0	0.74771	1.38751	0	0	0	2.47748	1.11163	0	0	0	4.16296	0	0	0	0	0	3.86061	0	0	0	0	0	0	0	0	2.7055	0	0	0	0	0	0	0	0	0	0	0	0	0	0	0
UniRef90_A0A087B2G5	Actinobacteriota	Bifidobacterium catenulatum	Drug resistance transporter, EmrB/QacA subfamily	Bifidobacterium	0	0	0	0	0	0	0	0	0	0	0	0	0	0	0	0	0	0	0	0	0	0	0	0	0	0	0	0	0	0	4.34781	0	0	0	0	0	0	0	0	0	0	0	0	0	0
UniRef90_A0A087B5R3	Actinobacteriota	Bifidobacterium adolescentis	Multidrug resistance protein B	Bifidobacterium	0	0	0	0	0	0	0	0	0	0	0	0	0	0	0	0	0	0	0	0	0	0	4.32864	0	0	0	0	0	0	0	1.3925	0	0	0	0	0	0	0	0	0	0	0.710529	0	0	0
UniRef90_A0A087B5R3	Actinobacteriota	Bifidobacterium catenulatum	Multidrug resistance protein B	Bifidobacterium	0	0	0	0	0	0	0	0	0	0	0	0	0	0	0	0	0	0	0	0	0	0	0.877344	0	0	0	0	0	0	0	0.676009	0	0	0	0	0	0	0	0	0	0	1.38294	0	0	0
UniRef90_A0A087B5R3	Actinobacteriota	Bifidobacterium pseudocatenulatum	Multidrug resistance protein B	Bifidobacterium	0	0	0	0	0	0	0	0	0	2.43895	0	0	0	0	0	0	0	0	0	0	0	0	12.8039	0	0	0	0	0	0	0	0	0	0	0	2.11598	0	0	0	0	0	0	4.17565	0	0	12.0894
UniRef90_A0A087B774	Actinobacteriota	Bifidobacterium catenulatum	Tetracycline resistance protein TetP	Bifidobacterium	0	0	0	0	0	0	0	0	0	0	0	0	0	0	0	0	0	0	0	0	0	0	3.83182	0	0	0	0	0	0	0	0	0	0	0	0	0	0	0	0	0	0	2.63425	0	0	0
UniRef90_A0A087B774	Actinobacteriota	Bifidobacterium pseudocatenulatum	Tetracycline resistance protein TetP	Bifidobacterium	0	0	0	0	0	0	0	0	0	1.55761	0	0	0	0	0	0	0	0	0	0	0	0	3.82199	0	0	0	0	0	0	0	0	0	0	0	0	0	0	0	0	0	0	1.75001	1.8511	0	13.9399
UniRef90_A0A087DNZ6	Actinobacteriota	Bifidobacterium adolescentis	Lincomycin resistance protein LmrB	Bifidobacterium	0	0	0	0	0	0	0	0	0	0	0	0	0	0	0	0	1.51921	0	0	0	0	0	0	0	0	18.8815	0	0	0	0	0	0	0	0	0	0	0	0	1.82236	0	0	4.98453	0	0	0
UniRef90_A0A0A0FZ71	Proteobacteria	Escherichia coli	Multidrug resistance protein mdtC	Escherichia	0	0	3.933	0	2.14816	1.6469	0	0	0	7.90148	0	0	0	0	8.86372	0	0	0	2.8718	0	0	0	0	0	0	0	0	5.65843	0	2.02158	0	0	0	0	0	0	0	0	0	0	0	0	0	0	0
UniRef90_A0A0A0FZ71		Unclassified	Multidrug resistance protein mdtC	unclassified	0	0	0	0	0	0	0	0	0	0	0	0	0	1.81945	0	0	0	0	0	0	0	0	0	0	0	3.64668	0	0	0	0	0	0	0	0	0	0	0	0	0	0	0	0	0	0	0
UniRef90_A0A0A6ZWV1	Proteobacteria	Escherichia coli	Acriflavin resistance plasma membrane protein	Escherichia	0	0	0	0	1.14608	1.48246	0	0	0	3.20033	1.15358	0	0	3.46214	5.09792	0	0	0	0	0	2.26016	0	0	0	0	0	0	1.71621	0	1.88028	0	0	0	0	0	0	0	0	0	0	0	0	0	0	0
UniRef90_A0A0A6ZWV1		Unclassified	Acriflavin resistance plasma membrane protein	unclassified	0	0	0	0	0	0.424577	0	0	0	0	0	0	0	0	0	0	0	0	0	0	0	0	0	0	0	0	0	0	0	0	0	0	0	0	0	0	0	0	0	0	0	0	0	0	0
UniRef90_A0A0A6ZZN3		Unclassified	Acriflavin resistance plasma membrane protein	unclassified	0	0	0	0	0	0	0	0	2.96436	0	0	0	0	1.1215	0	0	0	0	4.64341	0	0	0	0	0	0	0	0	0	0	0	0	0	0	0	0	0	0	0	0	0	0	0	0	0	0
UniRef90_A0A0B2XL24	Firmicutes	Lactobacillus curvatus	Daunorubicin resistance ABC transporter, ATP-binding family protein	Lactobacillus	0	0	0	0	0	0	0	0	3.91319	0	0	0	0	0	0	0	0	0	0	0	0	0	0	0	0	0	0	0	0	0	0	0	0	0	0	0	0	0	0	0	0	0	0	0	0
UniRef90_A0A0B2XLK5	Firmicutes	Lactobacillus curvatus	Glyoxalase Bleomycin resistance Dioxygenase superfamily protein	Lactobacillus	0	0	0	0	0	0	0	0	7.80538	0	0	0	0	0	0	0	0	0	0	0	0	0	0	0	0	0	0	0	0	0	0	0	0	0	0	0	0	0	0	0	0	0	0	0	0
UniRef90_A0A0C2UJR1	Actinobacteriota	Bifidobacterium adolescentis	Lincomycin resistance protein LmrB (Fragment)	Bifidobacterium	0	0	0	0	0	0	0	0	0	0	0	0	0	0	0	0	0	3.42578	0	0	0	0	0	0	0	21.2959	0	0	0	0	0	0	0	0	0	0	0	0	0	0	0	0	0	0	0
UniRef90_A0A0C2Z1R9	Actinobacteriota	Bifidobacterium adolescentis	Lincomycin resistance protein LmrB (Fragment)	Bifidobacterium	0	0	0	0	0	0	0	0	0	0	0	0	0	0	0	0	0	0	0	0	0	0	0	0	0	5.51916	0	0	0	0	0	0	0	0	0	0	0	0	0	0	0	0	0	0	0
UniRef90_A0A0C9QBZ5	Firmicutes	Lactobacillus casei_group	Glyoxalase/bleomycin resistance protein/dioxygenase	Lactobacillus	0	0	0	24.3743	0	0	6.73216	0	7.48293	0	2.72719	0	0	0	0	0	0	0	0	3.99407	0	0	0	0	0	0	0	0	0	0	0	0	0	0	0	0	0	0	0	0	0	0	0	0	0
UniRef90_A0A0C9QGG5	Firmicutes	Lactobacillus casei_group	5-nitroimidazole antibiotic resistance protein	Lactobacillus	0	0	0	9.01613	0	0	12.7595	0	4.06226	0	4.7627	0	0	0	0	0	0	0	0	0	0	0	0	0	0	0	0	0	0	0	7.86746	0	0	0	0	0	0	0	0	0	0	0	0	0	0
UniRef90_A0A0D8J2I2	Firmicutes_A	Ruthenibacterium lactatiformans	Glyoxalase/bleomycin resistance/dioxygenase family protein	Ruthenibacterium	0	3.7028	0	0	0	0	0	0	0	8.78547	0	0	0	0	0	0	0	0	0	0	0	0	0	0	0	0	8.00383	0	0	0	0	0	0	11.1459	0	0	18.2063	0	0	0	0	0	0	4.76741	0
UniRef90_A0A0E1CG61	Proteobacteria	Klebsiella pneumoniae	Multidrug resistance efflux pump	Klebsiella	7.90809	0	0	0	5.08356	0	0	0	4.84702	0	0	0	0	0	0	0	0	0	0	0	0	0	0	0	0	0	0	0	0	0	0	0	0	0	0	0	0	0	0	0	0	0	0	0	0
UniRef90_A0A0E1CG61		Unclassified	Multidrug resistance efflux pump	unclassified	0	0	0	2.53836	0	0	0	0	0	0	0	0	4.82942	0	0	0	0	0	0	0	0	0	0	0	0	0	0	0	0	0	0	0	0	0	0	0	0	0	0	0	0	0	0	0	0
UniRef90_A0A0E1LJ40	Proteobacteria	Escherichia coli	Multidrug resistance protein, SMR family	Escherichia	0	0	12.7621	12.2379	13.8936	0	0	0	0	4.21366	0	0	0	0	0	0	0	0	16.6865	0	4.78203	0	0	0	0	0	0	23.8217	0	5.35705	0	0	0	0	0	0	0	0	0	0	0	0	0	0	0
UniRef90_A0A0E1LJ40	Proteobacteria	Escherichia fergusonii	Multidrug resistance protein, SMR family	Escherichia	0	0	6.86147	6.60888	5.08146	0	0	1.76466	0	6.16126	2.75001	0	0	0	9.66711	4.55672	0	0	4.22217	0	10.2877	0	4.06203	0	0	8.5429	0	12.7329	0	4.08666	0	0	0	0	0	0	0	0	0	0	0	0	0	0	0
UniRef90_A0A0E9DUI9	Actinobacteriota	Actinomyces turicensis	Multidrug resistance protein MdtL	Actinomyces	1.1279	0	0	0	0	0	0	0	0	0	0	0	0	0	0	0	0	0	0	0	0	0	0	0	0	0	0	0	0	0	0	0	0	0	0	0	0	0	0	0	0	0	0	0	0
UniRef90_A0A0E9FB76	Firmicutes	Streptococcus viridans	Multiple antibiotic resistance protein marR	Streptococcus	0	5.21662	0	0	0	0	0	0	0	0	0	0	0	0	0	0	0	0	0	0	0	0	0	0	0	0	0	0	0	0	0	0	0	0	0	0	0	0	0	0	0	0	0	0	0
UniRef90_A0A0F0CEB9	Firmicutes_A	Hungatella hathewayi	Daunorubicin/doxorubicin resistance ATP-binding protein DrrA	Hungatella	0	2.89812	0	0	0	0	0	0	0	0	0	1.786	0	0	0	0	0	0	0	0	0	0	0	0	5.05048	0	0	0	2.34938	0	0	0	0	0	0	0	0	0	0	3.61973	0	0	0	0	0
UniRef90_A0A0F0CEB9	Firmicutes	Clostridium clostridioforme	Daunorubicin/doxorubicin resistance ATP-binding protein DrrA	Lachnoclostridium	0	0	10.7767	0	0	0	0	0	0	0	0	3.49969	0	0	0	0	0	0	0	0	0	0	0	0	0	0	0	0	0	0	0	0	0	0	0	0	0	0	0	0	0	0	0	0	0
UniRef90_A0A0F3H3E8	Firmicutes	Streptococcus parasanguinis	Tetracycline resistance protein TetL	Streptococcus	0	0	0	0	0	0	4.47978	0	0	0	0	0	0	0	0	0	0	0	0	0	0	0	0	0	0	0	0	0	0	0	0	0	0	0	0	0	0	0	0	0	0	0	1.65024	0	0
UniRef90_A0A0F5IKD8	Bacteroidota	Parabacteroides goldsteinii	Drug resistance transporter, Bcr/CflA subfamily	Parabacteroides	0	0	0	0	0	0	0	0	0	0	0	0	0	0	0	0	0	0	0	0	0	0	0	0	0	0	0	0	0	0	0	0	0	8.48089	0	0	0	0	0	0	0	0	0	0	0
UniRef90_A0A0F5J6P1	Bacteroidota	Parabacteroides goldsteinii	Drug	Parabacteroides	0	0	0	0	0	0	0	0	0	0	0	7.27504	0	0	0	0	0	0	0	0	0	0	0	0	0	0	0	0	0	0	0	0	0	0	0	0	0	0	0	0	0	0	0	0	0
UniRef90_A0A0F5JRS1	Bacteroidota	Parabacteroides goldsteinii	Drug	Parabacteroides	0	0	0	0	0	0	0	0	0	0	0	0	0	0	0	0	0	0	0	0	0	0	0	0	0	0	0	0	0	0	0	0	0	13.2361	0	0	0	0	0	0	0	0	0	0	0
UniRef90_A0A0F6RF38		Unclassified	Multidrug resistance protein MdtA	unclassified	0	0	0	3.64486	0	8.06232	0	5.67269	0	0	0	0	0	0	6.64396	0	0	0	0	0	0	0	0	0	0	0	0	0	0	0	0	0	0	0	0	0	0	0	0	0	0	0	0	0	0
UniRef90_A0A0F7J814	Proteobacteria	Salmonella enterica	Multidrug resistance outer membrane protein MdtQ	Salmonella	0	0	0	0	0	0	0	0	0	0	0	0	0	0	0	6.38266	0	0	0	0	0	0	0	0	0	0	0	0	0	0	0	0	0	0	0	0	0	0	0	0	0	0	0	0	0
UniRef90_A0A0F7JCY4	Proteobacteria	Salmonella enterica	Chloramphenicol resistance	Salmonella	0	0	0	0	0	0	0	0	0	0	0	0	0	10.3091	0	2.7151	0	0	0	0	0	0	0	0	0	0	0	0	0	0	0	0	0	0	0	0	0	0	0	0	0	0	0	0	0
UniRef90_A0A0G3SB04	Proteobacteria	Klebsiella michiganensis	Acriflavin resistance protein AcrA	Klebsiella	0	0	0	0	0	0	2.43946	6.56562	0.423993	0	0	0	0	0	1.61953	0	0	0	0	0	0	0	0	0	0	0	0	0	0	0	0	0	0	0	0	0	0	0	0	0	0	0	0	0	0
UniRef90_A0A0G3SB04	Proteobacteria	Klebsiella oxytoca	Acriflavin resistance protein AcrA	Klebsiella	0	0	0	0	0	0	0.792749	7.47183	0.846726	0	0	0	0	0	0.8298	0	0	0	0	0	0	0	0	0	0	0	0	0	0	0	0	0	0	0	0	0	0	0	0	0	0	0	0	0	0
UniRef90_A0A0G3SB04	Proteobacteria	Klebsiella pneumoniae	Acriflavin resistance protein AcrA	Klebsiella	0	0	0	0	0	0	0	1.8624	0	0	0	0	0	0	0	0	0	0	0	0	0	0	0	0	0	0	0	0	0	0	0	0	0	0	0	0	0	0	0	0	0	0	0	0	0
UniRef90_A0A0G3SBT8	Proteobacteria	Klebsiella michiganensis	Bleomycin resistance protein	Klebsiella	0	0	0	2.28009	0	0	6.85624	14.774	1.67928	0	7.69008	0	0	0	2.95727	0	0	0	0	0	0	0	0	0	0	0	0	0	0	0	0	0	0	0	0	0	0	0	0	0	0	0	0	0	0
UniRef90_A0A0G3SBT8	Proteobacteria	Klebsiella oxytoca	Bleomycin resistance protein	Klebsiella	0	0	0	12.8896	1.83515	20.0676	0	0	1.77724	0	0	0	84.1083	24.9699	0	98.5741	0	0	0	0	0	0	0	0	0	0	0	0	0	0	0	0	0	0	0	0	0	0	0	0	0	0	0	0	0
UniRef90_A0A0G3SBT8	Proteobacteria	Klebsiella pneumoniae	Bleomycin resistance protein	Klebsiella	0	3.39423	0	0	0	0	0	6.53303	0	0	0	0	0	0	0	0	0	0	0	0	0	0	0	0	0	0	0	0	0	0	0	0	0	0	0	0	0	0	0	0	0	0	0	0	0
UniRef90_A0A0G3SC02	Proteobacteria	Klebsiella michiganensis	Beta-lactam resistance protein	Klebsiella	0	0	0	0	0	0	0	115.859	0	0	0	0	0	0	0	0	0	0	0	0	0	0	0	0	0	0	0	0	0	0	0	0	0	0	0	0	0	0	0	0	0	0	0	0	0
UniRef90_A0A0G3SC02	Proteobacteria	Klebsiella oxytoca	Beta-lactam resistance protein	Klebsiella	0	0	0	0	0	0	9.47654	69.704	0	0	0	0	0	0	119.136	0	0	0	0	0	0	0	0	0	0	0	0	0	0	0	0	0	0	0	0	0	0	0	0	0	0	0	0	0	0
UniRef90_A0A0G4QD53	Proteobacteria	Klebsiella pneumoniae	Bicyclomycin resistance protein	Klebsiella	0	1.55104	0	0	0	0	0	0	0	0	0	0	0	0	0	0	0	0	0	0	0	0	0	0	0	0	0	0	0	0	0	0	0	0	0	0	0	0	0	0	0	0	0	0	0
UniRef90_A0A0G9FIY2	Firmicutes	Lactobacillus plantarum	Efflux pump antibiotic resistance protein	Lactobacillus	0	0	0	1.28326	0	0	0	0	0	0	2.06867	0	0	0	0	0	0	0	0	0	0	0	0	0	0	0	0	0	0	0	0	0	0	0	0	0	0	0	0	0	0	0	0	0	0
UniRef90_A0A0H1RJF6	Firmicutes	Lactococcus lactis	Multidrug resistance protein	Lactococcus	0	0	0	0	0	0	0	0	0	0	0	0	0	0	0	0	0	0	0	0	0	0	0	0	0	0	0	0	0	0	0	0	0	0	0	0	2.99119	0	0	0	0	0	0	0	0
UniRef90_A0A0H1RKZ8	Firmicutes	Lactococcus lactis	Drug resistance MFS transporter, drug	Lactococcus	0	0	0	0	0	0	0	4.59049	0	0	0	0	0	0	0	0	0	0	0	0	0	0	0	0	0	0	0	0	0	0	0	0	0	0	0	0	5.61268	0	0	0	0	0	0	0	0
UniRef90_A0A0H3H5W8	Proteobacteria	Klebsiella michiganensis	Multidrug resistance protein MdtL	Klebsiella	0	0	0	0	0	0	3.12067	20.7019	3.24616	0	4.97481	0	0	0	10.2638	0	0	0	0	0	0	0	0	0	0	0	0	0	0	0	0	0	0	0	0	0	0	0	0	0	0	0	0	0	0
UniRef90_A0A0H3H5W8	Proteobacteria	Klebsiella oxytoca	Multidrug resistance protein MdtL	Klebsiella	0	0	0	17.5528	7.60083	24.2815	0	0	4.3871	0	0.591587	0	106.598	45.1146	0	96.1625	0	0	0	0	0	0	0	0	0	0	0	0	0	0	0	0	0	0	0	0	0	0	0	0	0	0	0	0	0
UniRef90_A0A0H3H5W8	Proteobacteria	Klebsiella pneumoniae	Multidrug resistance protein MdtL	Klebsiella	0	0	0	0	0	0.513571	0	6.33265	0.409345	0	0	0	0	0	0	0	0	0	0	0	0	0	0	0	0	0	0	0	0	0	0	0	0	0	0	0	0	0	0	0	0	0	0	0	0
UniRef90_A0A0H3HD72	Proteobacteria	Klebsiella michiganensis	Bcr/CflA subfamily drug resistance transporter	Klebsiella	0	0	0	0	0	0	3.19062	4.59491	0.839823	0	3.2627	0	0	0	2.41908	0	0	0	0	0	0	0	0	0	0	0	0	0	0	0	0	0	0	0	0	0	0	0	0	0	0	0	0	0	0
UniRef90_A0A0H3HD72	Proteobacteria	Klebsiella oxytoca	Bcr/CflA subfamily drug resistance transporter	Klebsiella	0	0	0	1.62451	0	0	2.38568	2.08753	0.406226	0	0	0	0	0	3.30757	0	0	0	0	0	0	0	0	0	0	0	0	0	0	0	0	0	0	0	0	0	0	0	0	0	0	0	0	0	0
UniRef90_A0A0H6U7Q0	Proteobacteria	Escherichia coli	Aminoglycoside/hydroxyurea antibiotic resistance kinase	Escherichia	0	0	7.80796	0	4.27577	0	0	0	0	0	0	0	0	0	0	0	0	0	0	0	0	0	0	0	0	0	0	0	0	0	0	0	0	0	0	0	2.44867	0	0	0	0	0	0	0	0
UniRef90_A0A0H8CD30	Proteobacteria	Escherichia coli	Drug resistance MFS transporter, membrane fusion protein (MFP) subunit EmrK	Escherichia	0	3.32496	11.841	23.5087	18.4912	20.2672	3.44962	0	0	0	0	0	9.0359	0	0	0	2.67099	0	9.00964	0	42.3936	0	0	0	0	0	0	14.8203	0	25.2116	0	0	0	0	0	0	0	0	0	0	0	0	0	0	0
UniRef90_A0A0H8S7F0	Proteobacteria	Escherichia coli	Aminoglycoside/hydroxyurea antibiotic resistance kinase	Escherichia	0	0	3.13932	0	2.17867	0	0	0	0	0	0	0	0	0	0	3.32276	0	0	0	0	0	0	0	0	0	0	0	0	0	0	0	0	0	0	0	0	0	0	0	0	0	0	0	0	0
UniRef90_A0A0H8S7F0	Proteobacteria	Klebsiella pneumoniae	Aminoglycoside/hydroxyurea antibiotic resistance kinase	Klebsiella	0	0	4.79763	0	0	0	0	0	0	0	0	0	0	0	0	0	0	0	0	0	0	0	0	0	0	0	0	0	0	0	0	0	0	0	0	0	0	0	0	0	0	0	0	0	0
UniRef90_A0A0I1BQ81	Proteobacteria	Escherichia coli	Multidrug resistance protein MdtN	Escherichia	0	0	0	2.58447	0	0	0	0	0	7.81535	7.0107	0	0	6.66353	21.2982	0	0	0	0	0	0	0	0	0	0	0	0	0	0	0	0	0	0	0	0	0	0	0	0	0	0	0	0	0	0
UniRef90_A0A0I1S8A1		Unclassified	Fosmidomycin resistance protein	unclassified	0	0	0	0	0	0	0	0	0	0	0	0	0.7425	0	0.919935	0	0	0	0	0	0	0	0	0	0	0	0	0	0	0	0	0	0	0	0	0	0	0	0	0	0	0	0	0	0
UniRef90_A0A0I1S8D3		Unclassified	Fosmidomycin resistance protein	unclassified	0	0	0	0	0	0	0	0	0	0	0	0	0	11.1775	0	0	0	0	0	0	0	0	0	0	0	0	0	0	0	0	0	0	0	0	0	0	0	0	0	0	0	0	0	0	0
UniRef90_A0A0I1ZYP1		Unclassified	Acriflavine resistance protein A	unclassified	0	0	0	0	0	0	0	0	0	0	0	0	0	0	0	0	0	0	0	0	0	0	0	0	0	2.36778	0	0	0	0	0	0	0	0	0	0	0	0	0	0	0	0	0	0	0
UniRef90_A0A0J4WDJ0	Proteobacteria	Klebsiella pneumoniae	Drug resistance MFS transporter drug	Klebsiella	0	0	0	0	0	2.42815	0	0	0	0	0	0	0	0	0	0	0	0	0	0	0	0	0	0	0	0	0	0	0	0	0	0	0	0	0	0	0	0	0	0	0	0	0	0	0
UniRef90_A0A0J4WDJ0	Proteobacteria	Klebsiella quasipneumoniae	Drug resistance MFS transporter drug	Klebsiella	0	0	0	0	0	2.81438	0	0	0	0	0	0	0	0	0	0	0	0	0	0	0	0	0	0	0	0	0	0	0	0	0	0	0	0	0	0	0	0	0	0	0	0	0	0	0
UniRef90_A0A0J4XYV9	Proteobacteria	Klebsiella pneumoniae	Glyoxalase/bleomycin resistance protein/dioxygenase	Klebsiella	0	0	0	0	0	5.58887	0	0	0	0	0	0	0	0	0	0	0	0	0	0	0	0	0	0	0	0	0	0	0	0	0	0	0	0	0	0	0	0	0	0	0	0	0	0	0
UniRef90_A0A0J6CBT5	Bacteroidota	Parabacteroides goldsteinii	Acriflavine resistance protein B (Fragment)	Parabacteroides	0	0	0	0	0	0	0	0	0	0	0	7.52737	0	0	0	0	0	0	0	0	0	0	0	0	0	0	0	0	0	0	0	0	0	6.43993	0	0	0	0	0	0	0	0	0	0	0
UniRef90_A0A0J8Z0Q2		Unclassified	Nitroimidazole resistance protein	unclassified	0	0	0	0	0	0	0	0	0	0	0	0	0	0	0	0	0	0	0	0	0	0	0	0	0	0	0	0	0	0	0	0	0	5.6554	0	0	0	0	0	0	0	0	0	0	0
UniRef90_A0A0K2HN88	Bacteroidota	Bacteroides dorei	Acriflavin resistance protein	Bacteroides	0	0	0	0	0	0	0	0	0	0	0	0	0	0	0	0	7.94735	0	0	0	0	0	0	0	0	0	0	0	0	0	0	0	0	0	0	0	0	4.71058	0	0	0	0	0	0	0
UniRef90_A0A0K2HN88	Bacteroidota	Bacteroides vulgatus	Acriflavin resistance protein	Bacteroides	0	0	0	0	0	0	0	0	0	9.49158	0	0	0	0	0	0	0	0	0	11.0917	0	0	0	0	0	12.176	0	0	16.6782	0	4.61144	3.03901	0	0	0	7.20055	3.72045	0	0	0	0	2.31479	0	0	0
UniRef90_A0A0K3GZF4	Proteobacteria	Escherichia coli	Multidrug resistance protein MdtG	Escherichia	0	0	0	0	2.61679	0	0	0	0	1.48717	0	0	0	0	0	0	0	0	0	0	1.05729	0	0	0	0	0	0	0	0	0	0	0	0	0	0	0	0	0	0	0	0	0	0	0	0
UniRef90_A0A0K3M7R1	Proteobacteria	Escherichia coli	Multidrug resistance protein MdtN	Escherichia	0	0	0	0	2.58637	0	0	0	0	0	0	0	0	0	0	0	0	0	0	0	0	0	0	0	0	0	0	0	0	0	0	0	0	0	0	0	0	0	0	0	0	0	0	0	0
UniRef90_A0A0K4AUM6	Proteobacteria	Escherichia coli	Multidrug resistance protein MdtN	Escherichia	0	0	0	0	0	0	0	0	0	0	0	0	0	0	7.65626	0	0	0	0	0	0	0	0	0	0	4.80921	0	0	0	0	0	0	0	0	0	0	0	0	0	0	0	0	0	0	0
UniRef90_A0A0K4V3L1	Proteobacteria	Escherichia coli	Multidrug resistance protein	Escherichia	0	2.01547	4.02558	13.5306	12.062	9.74164	0	0	0	0	0	0	2.49485	0	5.10484	2.54342	0	0	8.60442	0	14.6946	0	2.46139	0	0	0	0	11.1264	0	9.92982	0	0	0	0	0	0	0	0	0	0	1.77558	0	0	0	0
UniRef90_A0A0K9NA73		Unclassified	Putative glyoxalase/bleomycin resistance protein/dioxygenase	unclassified	0	0	0	0	0	0	0	0	0	0	0	0	0	0	0	0	0	0	0	0	0	0	16.6917	0	0	0	0	0	0	0	0	0	0	0	0	0	0	0	0	0	0	0	0	0	0
UniRef90_A0A0K9NGB0	Firmicutes	Clostridium hylemonae	Acriflavin resistance protein	Lachnoclostridium	0	0	0	0	0	0	0	0	0	0	0	0	0	0	0	0	0	0	0	7.00377	0	0	0	0	0	0	0	0	0	0	0	0	0	0	0	0	0	0	0	0	0	0	0	0	0
UniRef90_A0A0L0LRG5	Actinobacteriota	Bifidobacterium breve	Lincomycin resistance protein LmrB	Bifidobacterium	0	0	0	0	0	0	1.69991	0	0	0	0	0	0	0	0	0	0	0	0	0	0	0	0	0	0	0	0	0	0	0	0	0	0	0	0	0	0	0	0	0	0	0	0	0	0
UniRef90_A0A0L0LRT5	Actinobacteriota	Bifidobacterium breve	Lincomycin resistance protein LmrB	Bifidobacterium	0	0	0	0	0	0	31.1227	0	0	0	0	0	0	0	0	0	0	0	0	0	0	0	0	0	0	0	0	0	0	0	0	0	0	0	0	0	0	0	0	0	0	0	0	0	0
UniRef90_A0A0L7ADJ7	Proteobacteria	Escherichia coli	Multiple antibiotic resistance protein MarB	Escherichia	0	0	10.8411	4.30883	5.89693	0	0	0	0	5.23698	0	0	0	0	0	0	0	0	0	0	20.9574	0	0	0	0	0	0	35.8709	0	13.3588	0	0	0	0	0	0	0	0	0	0	0	0	0	0	0
UniRef90_A0A0M2ZMK3	Firmicutes	Lactobacillus rhamnosus	Drug resistance MFS transporter, drug	Lactobacillus	0	0	0	0	0	0	0	0	0.546143	0	0	0	0	0	0	1.85703	0	0	0	0	0	0	0	0	0	0	0	0	0	0	0	0	0	0	0	0	0	0	0	0	0	0	0	0	0
UniRef90_A0A0M2ZMK3	Firmicutes	Lactococcus lactis	Drug resistance MFS transporter, drug	Lactococcus	0	0	0	0	0	0	0	0	0.528547	0	0	0	0	0	0	0	0	0	0	0	0	0	0	0	0	0	0	0	0	0	0	0	0	0	0	0	0	0	0	0	0	0	0	0	0
UniRef90_A0A0M3T617	Actinobacteriota	Bifidobacterium longum	Drug resistance MFS transporter, drug	Bifidobacterium	0	0	0	0	0	0	0	0	0	13.0334	0	0	0	0	0	0	4.08905	4.24719	0	0	0	0	3.54203	0	0	2.77959	24.3218	0	0	0	0	2.2152	0	0	0	0	4.74194	0	3.29732	0	0	0	0	0	5.44078
UniRef90_A0A0M4HZX3	Firmicutes	Streptococcus thermophilus	Glycopeptide antibiotics resistance protein	Streptococcus	0	0	0	0	0	0	0	0	5.53341	0	0	0	0	0	0	0	0	2.93052	0	0	0	1.90295	2.35561	0	0	0	0	0	0	0	0	0	0	0	2.73142	0	2.27058	0	1.75305	0	0	0	0	0	0
UniRef90_A0A0M4N479	Actinobacteriota	Bifidobacterium longum	Lincomycin resistance protein LmrB domain protein	Bifidobacterium	0	0	0	0	0	0	0	0	0	5.25575	0	0	0	0	0	0	2.38378	8.68517	0	0	0	2.97676	3.0707	0	0	7.24391	25.2315	0	0	0	0	0	3.45884	0	4.49362	0	16.3417	0	8.65036	0	4.41625	0	0	0	0
UniRef90_A0A0M4NCV3	Actinobacteriota	Bifidobacterium longum	Multidrug resistance protein	Bifidobacterium	0	0	0	0	0	0	0	0	0	0	0	0	0	0	0	0	0	0	0	0	0	0	0	0	0	0	0	0	0	0	0	0	0	3.13358	0	0	0	0	0	0	0	0	0	0	3.1939
UniRef90_A0A0M5LDE0	Actinobacteriota	Bifidobacterium longum	Lincomycin-resistance protein	Bifidobacterium	0	0	0	0	0	0	0	0	0	0	0	0	0	0	0	0	0	0	0	0	0	0	0	0	0	0	0	0	0	0	0	0	0	4.31251	0	0	0	0	0	0	0	0	0	0	0
UniRef90_A0A0M6WCY9	Firmicutes_A	Roseburia faecis	Methicillin resistance regulatory protein mecI	Roseburia	0	0	0	0	0	0	0	0	0	0	0	0	0	0	0	0	0	0	0	0	0	0	0	0	0	0	0	0	0	0	0	3.27355	8.54229	0	0	0	0	0	0	0	0	0	0	0	0
UniRef90_A0A0M6WF57	Firmicutes_A	Roseburia faecis	Uncharacterized vancomycin resistance protein	Roseburia	0	0	0	0	0	0	0	0	0	0	0	0	0	0	0	0	0	0	0	0	0	3.25519	0	0	0	0	0	0	0	0	0	0	3.51645	0	3.23802	0	0	0	0	0	0	0	0	0	0
UniRef90_A0A0M6WHN9	Firmicutes_A	Roseburia faecis	Methicillin resistance mecR1 protein	Roseburia	0	0	0	0	0	0	0	0	0	0	0	0	0	0	0	0	0	0	0	0	0	0	0	0	0	0	0	0	0	0	0	1.79804	0	0	0	0	0	0	0	0	0	0	0	0	0
UniRef90_A0A0M6WN18	Firmicutes_A	Roseburia faecis	MATE family multidrug resistance protein	Roseburia	0	0	0	0	0	0	0	0	0	0	0	0	0	0	0	0	0	0	0	0	0	2.02259	0	0	0	0	0	0	0	0	0	0	0	0	0	0	0	0	0	0	0	0	0	0	0
UniRef90_A0A0M6WTH9	Firmicutes_A	Roseburia inulinivorans	Uncharacterized vancomycin resistance protein	Roseburia	0	0	0	0	0	0	0	0	0	0	0	0	0	0	0	0	0	0	0	0	0	2.31223	0	0	0	0	0	0	0	1.46347	0	4.48716	0	0	7.72752	4.54905	0	0	0	0	0	0	1.45841	0	0
UniRef90_A0A0M6WVN4	Firmicutes_A	Roseburia inulinivorans	Antirepressor regulating drug resistance, predicted signal transduction N-terminal membrane component	Roseburia	0	0	0	0	0	0	0	0	0	0	0	0	0	0	0	0	0	0	0	0	0	0	0	0	0	0	0	0	0	0	0	0	0	0	0	2.7608	0	0	0	0	0	0	0	0	0
UniRef90_A0A0M6WY54	Firmicutes_A	Blautia obeum	MATE family multidrug resistance protein	Blautia	0	0	0	0	0	0	0	0	0	0	0	0	0	0	0	0	0	0.560999	0	0	0.426369	0	0	1.05707	0	0	0	0	1.62344	2.59801	0	1.28214	0.861315	2.11966	1.02344	0	0	0	0.658826	0	0	0	0.544326	0	0
UniRef90_A0A0M6WY54	Firmicutes_A	Ruminococcus torques	MATE family multidrug resistance protein	Blautia	0	0	0	0	0	0	0	0	0	0	0	0	0	0	0	0	0	0.564205	0	0	0.83004	0	0	2.11328	0	1.65346	0	0	0.812053	2.13376	5.27744	8.45044	3.46827	4.14624	0	0	0	0	0.63297	0	0	0	2.21804	0	0
UniRef90_A0A0M6WY54	Firmicutes	Coprococcus comes	MATE family multidrug resistance protein	Coprococcus	0	0	0	0	0	0	0	0	0	0	0	0	0	0	0	0	0	1.62554	0	0	0.414197	0	0	0	0	0.784147	0	0	0	2.1635	0	0	0	0	0	0	0	0	1.92194	0	2.31774	0	0	0	0
UniRef90_A0A0M6WY54	Firmicutes_A	Roseburia faecis	MATE family multidrug resistance protein	Roseburia	0	0	0	0	0	0	0	0	0	0	0	0	0	0	0	0	0	1.65111	0	0	0	0	0	0	0	0	0	0	0	0	0	1.93176	0	0	2.05359	0	0	0	0	0	0	0	0	0	0
UniRef90_A0A0M6WYM9	Firmicutes_A	Roseburia faecis	Glycopeptide antibiotics resistance protein	Roseburia	0	0	0	0	0	0	0	0	0	0	0	0	0	0	0	0	0	0	0	0	0	3.60208	0	0	0	0	0	0	0	0	0	3.68462	2.64844	0	0	0	0	0	0	0	0	0	0	0	0
UniRef90_A0A0M6X0Y0	Firmicutes_A	Roseburia inulinivorans	MATE family multidrug resistance protein	Roseburia	0	0	0	0	0	0	0	0	0	0	0	0	0	0	0	0	0	0	0	0	0	1.37883	0	0	6.07949	0	0	0	0	2.59951	1.36996	0	0	0	9.17106	0	0	0	0	0	0	0	0	0	0
UniRef90_A0A0N7IEX6	Bacteroidota	Bacteroides cellulosilyticus	Multidrug resistance protein NorM	Bacteroides	0	0	0	0	0	0	0	0	0	0	0	0	0	0	0	0	0	0	0	0	0	0	0	0	0	0	0	0	0	0	0	0	0	0	0	0	0	0	0	0	0	0	0.657813	0	0
UniRef90_A0A0N7IEX6	Bacteroidota	Bacteroides intestinalis	Multidrug resistance protein NorM	Bacteroides	0	0	0	0	0	0	0	0	0	0	0	0	0	0	0	0	0	0	0	0	0	0	0	0	0	0	0	0	0	0	0	0	0	0	0	0	0	0	0	0	0	0	1.15636	0	0
UniRef90_A0A0P0F4L8	Bacteroidota	Bacteroides thetaiotaomicron	Multidrug resistance protein NorM	Bacteroides	0	0	0	0	0	0	0	0	0	0	0	0	0	0	0	0	0	0	0	0	0	0	0	0	0	0	0	0	5.62217	0	0	0	0	0	0	0	0	4.15459	0	0	0	0	1.72074	0	0
UniRef90_A0A0P0FCH8	Bacteroidota	Bacteroides thetaiotaomicron	Multidrug resistance protein NorM	Bacteroides	0	0	0	0	0	0	0	0	0	0	0	0	0	0	0	0	0	0	0	0	0	0	0	0	0	0	0	0	2.51786	0	0	0	0	0	0	0	0	0	0	0	0	0	0	0	0
UniRef90_A0A0P0FE12	Bacteroidota	Bacteroides thetaiotaomicron	Multidrug resistance protein MdtN	Bacteroides	0	0	0	0	0	0	0	0	0	0	0	6.09321	0	0	0	0	0	0	0	0	0	0	0	0	0	0	0	0	2.05478	0	0	0	0	0	0	0	0	0	0	0	0	0	0	0	0
UniRef90_A0A0P0FHB2	Bacteroidota	Bacteroides faecis	5-nitroimidazole antibiotic resistance protein	Bacteroides	0	0	0	0	0	0	0	0	0	0	0	0	0	0	0	0	0	0	0	0	0	0	0	0	0	0	0	0	0	0	0	0	0	0	0	3.88315	0	0	0	0	0	0	0	0	0
UniRef90_A0A0P0FHB2	Bacteroidota	Bacteroides thetaiotaomicron	5-nitroimidazole antibiotic resistance protein	Bacteroides	0	0	0	0	0	0	0	0	0	0	0	12.4847	0	0	0	0	1.97352	0	0	2.9196	0	0	0	0	0	0	0	0	0	0	0	0	0	3.87967	0	0	0	0	0	0	0	0	0	0	0
UniRef90_A0A0P0FLY9	Bacteroidota	Bacteroides cellulosilyticus	Multidrug resistance protein MexB	Bacteroides	0	0	0	0	0	0	0	0	0	0	0	0	0	0	0	0	0	0	0	0	0	0	0	0	0	0	0	0	0	0	0	0	0	0	0	0	0	1.76683	0	0	0	0	2.87918	0	0
UniRef90_A0A0P0FLY9	Bacteroidota	Bacteroides clarus	Multidrug resistance protein MexB	Bacteroides	0	0	0	0	0	0	0	0	0	0	0	0	0	0	0	0	0	0	0	0	0	0	0	0	0	0	0	0	0	0	0	0	0	0	0	0	2.73797	0	0	0	0	0	0	0	0
UniRef90_A0A0P0FLY9	Bacteroidota	Bacteroides eggerthii	Multidrug resistance protein MexB	Bacteroides	0	0	0	0	0	0	0	0	0	0	0	0	0	0	0	0	0	0	0	0	0	0	0	0	0	0	0	0	0	0	0	0	0	0	0	0	2.73497	0	0	0	0	0	0	0	0
UniRef90_A0A0P0FLY9	Bacteroidota	Bacteroides intestinalis	Multidrug resistance protein MexB	Bacteroides	0	0	0	0	0	0	0	0	0	0	0	0	0	0	0	0	3.64973	0	0	0	0	0	0	0	0	0	0	0	0	0	0	0	0	0	0	0	0	7.64249	0	0	0	0	0.241358	0	0
UniRef90_A0A0P0FLY9	Bacteroidota	Bacteroides stercorirosoris	Multidrug resistance protein MexB	Bacteroides	0	0	0	0	0	0	0	0	0	0	0	0	0	0	0	0	0	0	0	0	0	0	0	0	0	0	0	0	0	0	0	0	0	0	0	0	0	0	0	0	0	0	0.48048	0	0
UniRef90_A0A0P0FLY9	Bacteroidota	Bacteroides stercoris	Multidrug resistance protein MexB	Bacteroides	0	0	0	0	0	0	0	0	0	0	0	0	0	0	0	0	0	0.951436	0	9.15849	1.78492	0	0	0	0	2.77186	0	0	1.35884	0	0	0	0	7.13856	0	2.25228	0	0	0	0.347849	0	0	0	1.77876	14.0582
UniRef90_A0A0P0FLY9	Bacteroidota	Bacteroides uniformis	Multidrug resistance protein MexB	Bacteroides	0	0	0	0	0	0	0	0	0	2.28003	0	0	0	0	0	0	6.18737	1.19709	0	1.69244	0	0	0	0	0	3.11997	0	0	6.15943	0	0	0	3.78433	0.440246	0	9.44733	4.48419	5.84422	0	3.4845	0	0	0	68.3455	0.447492
UniRef90_A0A0P0FX72	Bacteroidota	Bacteroides cellulosilyticus	Multidrug resistance protein MdtK	Bacteroides	0	0	0	0	0	0	0	0	0	0	0	0	0	0	0	0	0	0	0	0	0	0	0	0	0	0	0	0	0	0	0	0	0	0	0	0	0	0	0	0	0	0	1.19143	0	0
UniRef90_A0A0P0G980	Bacteroidota	Bacteroides cellulosilyticus	Multidrug resistance protein MexA	Bacteroides	0	0	0	0	0	0	0	0	0	0	0	0	0	0	0	0	0	0	0	0	0	0	0	0	0	0	0	0	0	0	0	0	0	0	0	0	0	0	0	0	0	0	3.74967	0	0
UniRef90_A0A0P0G980	Bacteroidota	Bacteroides intestinalis	Multidrug resistance protein MexA	Bacteroides	0	0	0	0	0	0	0	0	0	0	0	0	0	0	0	0	4.19195	0	0	0	0	0	0	0	0	0	0	0	0	0	0	0	0	0	0	0	0	6.00069	0	0	0	0	0	0	0
UniRef90_A0A0P0GM61	Bacteroidota	Bacteroides cellulosilyticus	Multidrug resistance protein MdtC	Bacteroides	0	0	0	0	0	0	0	0	0	0	0	0	0	0	0	0	0	0	0	0	0	0	0	0	0	0	0	0	0	0	0	1.40121	0	0	0	0	0	0.581038	0	0	0	0	1.4327	0	0
UniRef90_A0A0P0GM61	Bacteroidota	Bacteroides intestinalis	Multidrug resistance protein MdtC	Bacteroides	0	0	0	0	0	0	0	0	0	0	0	0	0	0	0	0	3.61733	0	0	0	0	0	0	0	0	0	0	0	0	0	0	0	0	0	0	0	0	5.20927	0	0	0	0	0	0	0
UniRef90_A0A0P0GM61	Bacteroidota	Bacteroides stercorirosoris	Multidrug resistance protein MdtC	Bacteroides	0	0	0	0	0	0	0	0	0	0	0	0	0	0	0	0	0	0	0	0	0	0	0	0	0	0	0	0	0	0	0	0.55501	0	0	0	0	0	0	0	0	0	0	0.946445	0	0
UniRef90_A0A0P0GMS5	Bacteroidota	Bacteroides cellulosilyticus	Multidrug resistance protein MexB	Bacteroides	0	0	0	0	0	0	0	0	0	0	0	0	0	0	0	0	0	0	0	0	0	0	0	0	0	0	0	0	0	0	0	0	0	0	0	0	0	0	0	0	0	0	1.67866	0	0
UniRef90_A0A0P0GMS5	Bacteroidota	Bacteroides intestinalis	Multidrug resistance protein MexB	Bacteroides	0	0	0	0	0	0	0	0	0	0	0	0	0	0	0	0	0	0	0	0	0	0	0	0	0	0	0	0	0	0	0	0	0	0	0	0	0	0	0	0	0	0	1.43813	0	0
UniRef90_A0A0P0GRB9	Bacteroidota	Bacteroides cellulosilyticus	Multidrug resistance protein MdtC	Bacteroides	0	0	0	0	0	0	0	0	0	0	0	0	0	0	0	0	0	0	0	0	0	0	0	0	0	0	0	0	0	0	0	0.525804	0	0	0	0	0	0	0	0	0	0	2.74842	0	0
UniRef90_A0A0P0GRB9	Bacteroidota	Bacteroides intestinalis	Multidrug resistance protein MdtC	Bacteroides	0	0	0	0	0	0	0	0	0	0	0	0	0	0	0	0	4.14547	0	0	0	0	0	0	0	0	0	0	0	0	0	0	0.268111	0	0	0	0	0	7.83168	0	0	0	0	0.460632	0	0
UniRef90_A0A0P0GRB9	Bacteroidota	Bacteroides stercorirosoris	Multidrug resistance protein MdtC	Bacteroides	0	0	0	0	0	0	0	0	0	0	0	0	0	0	0	0	0	0	0	0	0	0	0	0	0	0	0	0	0	0	0	1.06042	0	0	0	0	0	0	0	0	0	0	1.15162	0	0
UniRef90_A0A0P0GRB9	Bacteroidota	Bacteroides uniformis	Multidrug resistance protein MdtC	Bacteroides	0	0	0	0	0	0	0	0	0	1.20884	0	0	0	0	0	0	10.493	1.13808	0	0	0	0	0	0	0	4.98511	0	0	3.26045	0	0	0	0	0	0	9.86136	7.54204	8.96062	0	0	0	0	0	75.1243	0
UniRef90_A0A0P0GRU2	Bacteroidota	Bacteroides cellulosilyticus	Multidrug resistance protein NorM	Bacteroides	0	0	0	0	0	0	0	0	0	0	0	0	0	0	0	0	0	0	0	0	0	0	0	0	0	0	0	0	0	0	0	0	0	0	0	0	0	1.42226	0	0	0	0	2.86853	0	0
UniRef90_A0A0P0GRU2	Bacteroidota	Bacteroides intestinalis	Multidrug resistance protein NorM	Bacteroides	0	0	0	0	0	0	0	0	0	0	0	0	0	0	0	0	4.43503	0	0	0	0	0	0	0	0	0	0	0	0	0	0	0	0	0	0	0	0	5.66788	0	0	0	0	0	0	0
UniRef90_A0A0P0GRU2	Bacteroidota	Bacteroides stercorirosoris	Multidrug resistance protein NorM	Bacteroides	0	0	0	0	0	0	0	0	0	0	0	0	0	0	0	0	0	0	0	0	0	0	1.71615	0	0	0	0	0	0	0	0	0	0	0	0	0	0	0	0	0	0	0	0	0	0
UniRef90_A0A0R1X162	Firmicutes	Lactobacillus curvatus	Drug resistance MFS transporter, drug H+ antiporter-1 family protein	Lactobacillus	0	0	0	0	0	0	0	0	6.69165	0	0	0	0	0	0	0	0	0	0	0	0	0	0	0	0	0	0	0	0	0	0	0	0	0	0	0	0	0	0	0	0	0	0	0	0
UniRef90_A0A0R2A1P8	Firmicutes	Lactobacillus animalis	Multidrug resistance protein B	Lactobacillus	0	0	0	0	0	0	57.8282	0	0	0	109.651	0	0	0	0	0	0	0	0	0	0	0	0	0	0	0	0	0	0	0	0	0	0	0	0	0	0	0	0	0	0	0	0	0	0
UniRef90_A0A0R2BGA1	Firmicutes	Lactobacillus dextrinicus	Drug resistance MFS transporter, drug H+ antiporter-1 family protein	Lactobacillus	0	0	0	0	0	0	0	0	15.5023	0	0	0	0	0	0	0	0	0	0	0	0	0	0	0	0	0	0	0	0	0	0	0	0	0	0	0	0	0	0	0	0	0	0	0	0
UniRef90_A0A0R2BGD2	Firmicutes	Lactobacillus dextrinicus	SMR family small multidrug resistance protein	Lactobacillus	0	0	0	0	0	0	0	0	15.4547	0	0	0	0	0	0	0	0	0	0	0	0	0	0	0	0	0	0	0	0	0	0	0	0	0	0	0	0	0	0	0	0	0	0	0	0
UniRef90_A0A0R2BIT4	Firmicutes	Lactobacillus dextrinicus	Multidrug resistance protein	Lactobacillus	0	0	0	0	0	0	0	0	15.0789	0	0	0	0	0	0	0	0	0	0	0	0	0	0	0	0	0	0	0	0	0	0	0	0	0	0	0	0	0	0	0	0	0	0	0	0
UniRef90_A0A0R2BQZ2	Firmicutes	Lactobacillus dextrinicus	Multidrug resistance ABC superfamily ATP binding cassette transporter, membrane protein	Lactobacillus	0	0	0	0	0	0	0	0	22.4313	0	0	0	0	0	0	0	0	0	0	0	0	0	0	0	0	0	0	0	0	0	0	0	0	0	0	0	0	0	0	0	0	0	0	0	0
UniRef90_A0A0R2DR42	Firmicutes	Lactobacillus casei_group	Lincomycin resistance protein LmrB	Lactobacillus	0	0	0	7.60634	0	0	5.15108	0	2.67969	1.84849	0	0	0	0	0	0	0	0	0	0	0	0	0	0	0	0	0	0	0	0	0	0	0	0	0	0	0	0	0	0	0	0	0	0	0
UniRef90_A0A0R2DTX6	Firmicutes	Lactobacillus casei_group	Lincomycin resistance protein LmrB	Lactobacillus	0	0	0	4.82933	0	0	0	0	3.22817	0	0	0	0	0	0	0	0	0	0	0	0	0	0	0	0	0	0	0	0	0	0	0	0	0	0	0	0	0	0	0	0	0	0	0	0
UniRef90_A0A0R2DXA9	Firmicutes	Lactobacillus casei_group	Efflux pump antibiotic resistance protein	Lactobacillus	0	0	0	4.15747	0	0	0	0	1.35948	0	0	0	0	0	0	0	0	0	0	0	0	0	0	0	0	0	0	0	0	0	0	0	0	0	0	0	0	0	0	0	0	0	0	0	0
UniRef90_A0A0R2DXE4	Firmicutes	Lactobacillus casei_group	Efflux pump antibiotic resistance protein	Lactobacillus	0	0	0	6.92985	0	0	0	0	1.10216	0	0	0	0	0	0	0	0	0	0	0	0	0	0	0	0	0	0	0	0	0	0	0	0	0	0	0	0	0	0	0	0	0	0	0	0
UniRef90_A0A0T5XH21		Unclassified	Multidrug resistance protein MdtK	unclassified	0	0	0	0	0	0	0	0.89164	0	0	0	0	0	0	0	0	0	0	0	0	0	0	0	0	0	0	0	0	0	0	0	0	0	0	0	0	0	0	0	0	0	0	0	0	0
UniRef90_A0A0T5XHY2	Proteobacteria	Escherichia coli	Quinolone resistance protein	Escherichia	0	0	0	0	0	0	0	0	0	0	0	0	0	0	0	0	0	0	0	0	0	0	0	0	0	0	4.26854	0	0	0	0	0	0	0	0	0	0	0	0	0	0	0	0	0	0
UniRef90_A0A0T5XHY2	Proteobacteria	Klebsiella oxytoca	Quinolone resistance protein	Klebsiella	0	0	0	0	0	0	0	0	0	0	0	0	0	0	0	0	0	0	0	0	0	0	0	0	0	0	2.11588	0	0	0	0	0	0	0	0	0	0	0	0	0	0	0	0	0	0
UniRef90_A0A0T5XKJ7	Proteobacteria	Enterobacter cloacae	Multidrug resistance protein MdtA	Enterobacter	0	0	0	0	0	0	0	0	0	0	0	0	0	0	0	0	0	0	0	0	0	0	0	0	0	0	1.66498	0	0	0	0	0	0	0	0	0	0	0	0	0	0	0	0	0	0
UniRef90_A0A0T5XKJ7	Proteobacteria	Klebsiella oxytoca	Multidrug resistance protein MdtA	Klebsiella	0	0	0	0	0	0	0	0	0	0	0	0	0	0	0	0	0	0	0	0	0	0	0	0	0	0	2.54665	0	0	0	0	0	0	0	0	0	0	0	0	0	0	0	0	0	0
UniRef90_A0A0T5XNJ2	Proteobacteria	Enterobacter cloacae	Multidrug resistance protein D	Enterobacter	0	0	0	0	0	0	0	0	0	0	0	0	0	0	0	0	0	0	0	0	0	0	0	0	0	0	0.831108	0	0	0	0	0	0	0	0	0	0	0	0	0	0	0	0	0	0
UniRef90_A0A0T5XNJ2	Proteobacteria	Escherichia coli	Multidrug resistance protein D	Escherichia	0	0	0	0	0	0	0	0	0	0	0	0	0	0	0	0	0	0	0	0	0	0	0	0	0	0	1.74198	0	0	0	0	0	0	0	0	0	0	0	0	0	0	0	0	0	0
UniRef90_A0A0T5XNJ2	Proteobacteria	Klebsiella oxytoca	Multidrug resistance protein D	Klebsiella	0	0	0	0	0	0	0	0	0	0	0	0	0	0	0	0	0	0	0	0	0	0	0	0	0	0	1.6939	0	0	0	0	0	0	0	0	0	0	0	0	0	0	0	0	0	0
UniRef90_A0A0T7RPW0		Unclassified	Acriflavin resistance protein A	unclassified	0	0	0	3.0975	0	0	0	0	0	0	0	0	0	5.12354	6.33882	0	0	0	0	0	0	0	0	0	0	0	0	0	0	0	0	0	0	0	0	0	0	0	0	0	0	0	0	0	0
UniRef90_A0A0T7T7G0	Firmicutes	Streptococcus pneumoniae	Tetracycline resistance protein TetM	Streptococcus	0	0	0	0	0	0	0	0	0	0	0	0	0	0	0	0	0	0	0	0	0	7.4419	0	0	0	0	0	0	0	6.7976	0	0	0	0	0	0	0	0	0	0	0	0	0	0	0
UniRef90_A0A0T7T7G0		Unclassified	Tetracycline resistance protein TetM	unclassified	0	0	0	0	0	0	0	0	0	0	0	0	0	0	0	0	0	0	0	0	0	0	5.26406	0	5.34659	0	0	0	0	0	0	0	0	0	0	0	0	0	0	0	0	0	0	0	0
UniRef90_A0A0T9WDY0	Proteobacteria	Klebsiella pneumoniae	Fosmidomycin resistance protein	Klebsiella	0	0	0	0	18.3331	0	0	8.27661	1.65968	0	3.37053	0	0	0	0	0	0	0	0	0	0	0	0	0	0	0	0	0	0	0	0	0	0	0	0	0	0	0	0	0	0	0	0	0	0
UniRef90_A0A0T9WED3		Unclassified	Multidrug resistance protein MdtH	unclassified	0	0	0	0	0	1.28846	0	0	0	0	0	0	0	3.26832	2.63342	0	0	0	0	0	0	0	0	0	0	0	0	0	0	0	0	0	0	0	0	0	0	0	0	0	0	0	0	0	0
UniRef90_A0A0T9X870		Unclassified	Fosmidomycin resistance protein	unclassified	0	0	0	0	0	0	0	0	0	0	0	0	0	0	0.693338	0	0	0	0	0	0	0	0	0	0	0	0	0	0	0	0	0	0	0	0	0	0	0	0	0	0	0	0	0	0
UniRef90_A0A0T9X9M4		Unclassified	Acriflavin resistance protein A	unclassified	0	0	0	0	0	0	0	0	0	0	0	0	3.30994	3.37285	0	0	0	0	0	0	0	0	0	0	0	0	0	0	0	0	0	0	0	0	0	0	0	0	0	0	0	0	0	0	0
UniRef90_A0A0T9XDP9	Proteobacteria	Salmonella enterica	Multidrug resistance protein MdtH	Salmonella	0	0	0	0	0	0	0	0	0	0	0	0	0	0	0	4.97469	0	0	0	0	0	0	0	0	0	0	0	0	0	0	0	0	0	0	0	0	0	0	0	0	0	0	0	0	0
UniRef90_A0A0T9XDP9		Unclassified	Multidrug resistance protein MdtH	unclassified	0	0	0	0	0	0	0	0	0	0	0	0	1.85688	0	0	0	0	0	0	0	0	0	0	0	0	0	0	0	0	0	0	0	0	0	0	0	0	0	0	0	0	0	0	0	0
UniRef90_A0A0T9XQT7	Proteobacteria	Salmonella enterica	Acriflavin resistance protein E	Salmonella	0	0	0	0	0	0	0	0	0	0	0	0	0	0	0	6.05557	0	0	0	0	0	0	0	0	0	0	0	0	0	0	0	0	0	0	0	0	0	0	0	0	0	0	0	0	0
UniRef90_A0A0U2YRK0		Unclassified	MRP_assoc_pro multi drug resistance-associated protein	unclassified	0	0	0	0	0	0	0	0	0	0	0	0	0	0	0	0	0	0	0	0	0	0	0	0	0	0	0	0	0	0	0	0	0	0	0	0	0	0	0	7.88639	0	0	0	0	0
UniRef90_A0A0V8B195	Firmicutes	Lactococcus lactis	Inner membrane component of tripartite multidrug resistance system	Lactococcus	0	0	0	0	0	0	0	0	0	0	0	0	0	0	0	0	0	0	0	0	0	0	0	0	0	0	1.61777	0	0	0	0	0	0	0	0	0	0	0	0	0	0	0	0	0	0
UniRef90_A0A0V8CWM8		Unclassified	Quinolone resistance protein	unclassified	0	0	0	0	0	0	0	0	0	0	0	0	0	0	0	0	0	0	0	0	0	0	0	0	0	0	6.09108	0	0	0	0	0	0	0	0	0	0	0	0	0	0	0	0	0	0
UniRef90_A0A0V8DDB1	Firmicutes	Lactococcus lactis	Drug resistance transporter EmrB/QacA subfamily	Lactococcus	0	0	0	0	0	0	0	0	1.75646	0	0	0	0	0	0	0	0	0	0	0	0	0	0	0	0	0	1.82824	0	0	0	0	0	0	0	0	0	2.07597	0	0	0	0	0	0	0	0
UniRef90_A0A0V8EWA7	Firmicutes	Lactococcus lactis	Integral membrane protein transport and binding protein multidrug resistance	Lactococcus	0	0	0	0	0	0	0	0	0	0	0	0	0	0	0	0	0	0	0	0	0	0	0	0	0	0	6.11231	0	0	0	0	0	0	0	0	0	6.76613	0	0	0	0	0	0	0	0
UniRef90_A0A0V8EWI4	Firmicutes	Lactococcus lactis	Integral membrane protein transport and binding protein multidrug resistance	Lactococcus	0	0	0	0	0	0	0	0	0	0	0	0	0	0	0	0	0	0	0	0	0	0	0	0	0	0	0	0	0	0	0	0	0	0	0	0	8.05691	0	0	0	0	0	0	0	0
UniRef90_A0A0X8G3C1	Firmicutes	Turicibacter sanguinis	Vanomycin resistance protein VanB	Turicibacter	0	0	0	0	0	0	0	0	0	0	0	0	0	0	0	0	0	0	0	1.73508	0	0	0	0	0	0	0	0	0	0	0	0	0	0	0	0	0	0	0	0	0	0	0	0	0
UniRef90_A0A0Y7JKF6	Firmicutes	Streptococcus pneumoniae	Daunorubicin/doxorubicin resistance ATP-binding protein DrrA	Streptococcus	0	0	0	0	0	0	0	0	0	0	0	0	0	0	0	0	0	0	0	0	0	0	0	0	0	0	0	0	0	0	0	0	0	0	0	0	0	0	0	0	0	0	1.73381	0	0
UniRef90_A0A0Z8E5K9		Unclassified	Tetracycline resistance protein tetM	unclassified	0	0	0	0	0	0	0	0	0	0	0	0	0	0	0	0	0	0	0	0	0	0	0	0	4.74987	0	0	0	0	0	0	0	0	0	0	0	0	0	0	0	0	0	0	0	0
UniRef90_A0A120A3H9	Bacteroidota	Bacteroides cellulosilyticus	Drug resistance transporter, EmrB/QacA subfamily	Bacteroides	0	0	0	0	0	0	0	0	0	0	0	0	0	0	0	0	0	0	0	0	0	0	0	0	0	0	0	0	0	0	0	0.559119	0	0	0	0	0	0	0	0	0	0	1.42649	0	0
UniRef90_A0A120A3H9	Bacteroidota	Bacteroides intestinalis	Drug resistance transporter, EmrB/QacA subfamily	Bacteroides	0	0	0	0	0	0	0	0	0	0	0	0	0	0	0	0	3.19458	0	0	0	0	0	0	0	0	0	0	0	0	0	0	0	0	0	0	0	0	0	0	0	0	0	0	0	0
UniRef90_A0A120A3H9	Bacteroidota	Bacteroides stercorirosoris	Drug resistance transporter, EmrB/QacA subfamily	Bacteroides	0	0	0	0	0	0	0	0	0	0	0	0	0	0	0	0	0	0	0	0	0	0	0	0	0	0	0	0	0	0	0	1.11785	0	0	0	0	0	0	0	0	0	0	0.480222	0	0
UniRef90_A0A125MFV0	Bacteroidota	Bacteroides stercoris	Glyoxalase/bleomycin resistance protein/dioxygenase superfamily protein	Bacteroides	0	0	0	0	0	0	0	0	0	0	0	0	0	0	0	0	0	5.18122	0	0	0	0	0	0	0	0	0	0	3.97581	0	0	0	0	5.23522	0	0	0	0	0	0	0	0	0	8.36928	9.83158
UniRef90_A0A125U768	Firmicutes	Lactobacillus casei_group	Multidrug resistance protein	Lactobacillus	0	3.81232	0	28.6983	0	0	9.06707	1.95651	5.50677	1.37299	1.2268	0	0	0	0	0	0	0	0	5.54396	0	1.53876	0	0	0	0	0	0	0	0	0	0	0	0	0	0	0	0	0	0	0	0	0	0	0
UniRef90_A0A125UBA1	Firmicutes	Lactobacillus casei_group	5-nitroimidazole antibiotic resistance protein	Lactobacillus	0	0	0	24.0716	0	0	0	0	6.54783	0	4.29577	0	0	0	0	0	0	0	0	0	0	0	0	0	0	0	0	0	0	0	0	0	0	0	0	0	0	0	0	0	0	0	0	0	0
UniRef90_A0A127SKN5	Proteobacteria	Escherichia coli	Aminoglycoside/hydroxyurea antibiotic resistance kinase (Fragment)	Escherichia	0	0	7.44579	0	0	0	0	0	0	0	0	0	0	0	0	0	0	0	0	0	0	0	0	0	0	0	0	0	0	0	0	0	0	0	0	0	0	0	0	0	0	0	0	0	0
UniRef90_A0A133L296	Actinobacteriota	Bifidobacterium adolescentis	Drug resistance MFS transporter, drug	Bifidobacterium	0	0	0	0	0	0	0	0	0	0	0	0	0	0	0	0	3.13154	5.40671	0	0	0	3.0282	10.1197	0	0	34.0965	0	0	0	0	2.13496	6.34152	0	0	0	3.40586	0	0	5.48067	0	0	3.00047	0	0	0
UniRef90_A0A133L296	Actinobacteriota	Bifidobacterium bifidum	Drug resistance MFS transporter, drug	Bifidobacterium	0	0	0	0	0	0	0	0	0	13.3549	0	0	0	0	0	0	0	0	3.1367	0	0	2.16979	16.037	0	0	0	0	0	0	0	0.863658	9.31155	0	0	0	0	0	0	0	0	0	4.71984	24.7275	0	0
UniRef90_A0A133L296	Actinobacteriota	Bifidobacterium breve	Drug resistance MFS transporter, drug	Bifidobacterium	0	0	0	0	0	0	4.7302	0	0	0	0	0	0	0	0	0	0	0	0	0	0	0	0	0	0	0	0	0	0	0	0	0	0	0	0	0	0	0	0	0	0	0	0	0	0
UniRef90_A0A133L296	Actinobacteriota	Bifidobacterium catenulatum	Drug resistance MFS transporter, drug	Bifidobacterium	0	0	0	0	0	0	0	0	0	0	0	0	0	0	0	0	0	0	0	0	0	0	8.50966	0	0	0	0	0	0	0	0.849562	0	0	0	0	0	0	0	0	0	0	3.88979	0	0	0
UniRef90_A0A133L296	Actinobacteriota	Bifidobacterium longum	Drug resistance MFS transporter, drug	Bifidobacterium	0	0	0	0	0	0	0	0	0	13.325	0	0	0	0	0	0	1.04553	3.24365	0	0	0	1.30712	4.24977	2.69117	0.557637	5.21579	24.5798	0	0	0	1.72823	1.6729	0	2.7024	0	1.35592	9.33389	5.3239	2.93072	0	0	2.55315	7.60101	0	2.07615
UniRef90_A0A133L296	Actinobacteriota	Bifidobacterium pseudocatenulatum	Drug resistance MFS transporter, drug	Bifidobacterium	0	0	0	0	0	0	0	0	0	2.67466	0	0	0	0	0	0	0	0	0	0	0	0	7.50923	3.34276	1.11383	0	0	0	0	0	0	1.26452	0	0	0	0	0	0	0	0	0	1.71985	5.08947	0	9.59053
UniRef90_A0A133S665	Firmicutes_C	Veillonella atypica	Drug resistance transporter, Bcr/CflA subfamily	Veillonella	0	0	0	0	3.76185	0	19.2627	0	0	0	0	0	0	0	0	3.21304	0	0	0	0	0	0	0	0	0	0	0	0	0	0	0	0	0	0	0	0	0	0	0	0	0	0	0	0	0
UniRef90_A0A134C0C4	Firmicutes_C	Veillonella parvula	Drug resistance transporter, Bcr/CflA subfamily	Veillonella	10.5111	0	0	0	0	0	0	6.29417	0	0	4.97382	0	0	14.0013	0	0	0	0	0	0	0	0	0	0	0	0	0	0	0	0	0	0	0	0	0	0	0	0	0	0	0	0	0	0	0
UniRef90_A0A139K081	Bacteroidota	Bacteroides caccae	Multidrug resistance protein, SMR family	Bacteroides	0	0	0	0	0	0	0	0	0	0	0	0	0	0	0	0	0	3.77678	0	4.50605	0	0	4.1436	0	0	0	0	0	9.93214	0	3.97156	0	0	7.12333	0	5.89469	0	9.2524	0	0	0	0	0	0	7.24301
UniRef90_A0A139K081	Bacteroidota	Bacteroides faecis	Multidrug resistance protein, SMR family	Bacteroides	0	0	0	0	0	0	0	0	0	0	0	0	0	0	0	0	0	0	0	0	0	0	0	0	0	0	0	0	0	0	0	0	0	0	0	7.15094	0	0	0	0	0	0	0	0	0
UniRef90_A0A139K081	Bacteroidota	Bacteroides thetaiotaomicron	Multidrug resistance protein, SMR family	Bacteroides	0	0	0	0	0	0	0	0	0	0	0	8.17852	0	0	0	0	3.63429	0	0	0	0	0	0	0	0	0	0	0	4.17627	0	0	0	0	0	0	0	0	0	0	0	0	0	3.24317	0	0
UniRef90_A0A139K1S8	Bacteroidota	Bacteroides clarus	Acriflavin resistance protein	Bacteroides	0	0	0	0	0	0	0	0	0	0	0	0	0	0	0	0	0	0	0	0	0	0	0	0	0	0	0	0	0	0	0	0	0	0	0	0	3.0351	0	0	0	0	0	0	0	0
UniRef90_A0A139K1S8	Bacteroidota	Bacteroides stercoris	Acriflavin resistance protein	Bacteroides	0	0	0	0	0	0	0	0	0	0	0	0	0	0	0	0	0	0.422206	0	8.98749	1.41869	0	0	0	0	2.43875	0	0	1.51841	0	0	0	0	5.52724	0	1.19801	0	0	0.492686	0.920522	0	0	0	1.90746	14.4664
UniRef90_A0A139K1S8	Bacteroidota	Bacteroides uniformis	Acriflavin resistance protein	Bacteroides	0	0	0	0	0	0	0	0	0	3.34583	0	0	0	0	0	0	7.2765	1.67871	0	1.78672	0.795529	0	0	0	0	6.43823	0	0	3.31607	0	0	0	2.66309	0.397793	0	4.39111	9.37466	3.61229	0.976696	2.13658	0	0	0	83.4313	0.404477
UniRef90_A0A139MYI0	Firmicutes	Streptococcus pneumoniae	Daunorubicin resistance ATP-binding protein drrA	Streptococcus	0	0	0	0	0	0	1.60401	0	0	0	0	0	0	0	0	0	0	0	0	0	0	0	0	0	0	0	0	0	0	0	0	0	0	0	0	0	0	0	0	0	0	0	0	0	0
UniRef90_A0A139TTI2		Unclassified	Multidrug resistance protein, SMR family	unclassified	0	0	0	0	0	0	0	0	0	0	0	0	0	0	0	0	0	0	0	0	0	0	0	0	0	0	0	0	0	0	0	0	0	0	0	0	0	0	0	0	0	0	11.8595	0	0
UniRef90_A0A143ZVD5		Unclassified	Daunorubicin/doxorubicin resistance ATP-binding protein DrrA	unclassified	0	0	0	0	0	0	0	0	0	0	0	0	0	0	0	0	0	0	0	0	0	0	0	0	6.12887	0	0	0	0	0	0	0	0	0	0	0	0	0	0	0	0	0	0	0	0
UniRef90_A0A149NJA2	Bacteroidota	Bacteroides fragilis	Bicyclomycin resistance protein	Bacteroides	0	0	0	0	0	0	0	0	0	0	0	0	0	0	0	0	0	0	0	0	0	0	4.90723	0	0	0	0	0	0	0	0	0	0	4.99315	0	0	0	0	0	0	0	0	0	0	8.75908
UniRef90_A0A155IG90	Proteobacteria	Escherichia coli	Multidrug resistance protein MdtM	Escherichia	0	0	0	14.3836	0	0	0	0	0	0	0	0	0	0	0	75.8884	0	0	0	0	0	0	0	0	0	0	0	0	0	0	0	0	0	0	0	0	0	0	0	0	0	0	0	0	0
UniRef90_A0A156CX41	Proteobacteria	Citrobacter freundii	Glyoxalase/Bleomycin resistance protein/Dioxygenase superfamily	Citrobacter	0	0	0	0	0	0	3.35146	0	0	0	0	0	0	0	0	0	0	0	0	0	0	0	0	0	0	0	0	0	0	0	0	0	0	0	0	0	0	0	0	0	0	0	0	0	0
UniRef90_A0A157LN52	Proteobacteria	Enterobacter cloacae	Multidrug resistance protein mdtD	Enterobacter	0	0	0	0	0	0	0	0	0	0	0	0	0	0	0	0	0	0	0	0	0	0	0	0	0	0	1.41808	0	0	0	0	0	0	0	0	0	0	0	0	0	0	0	0	0	0
UniRef90_A0A157LN52	Proteobacteria	Escherichia coli	Multidrug resistance protein mdtD	Escherichia	0	0	0	0	0	0	0	0	0	0	0	0	0	0	0	0	0	0	0	0	0	0	0	0	0	0	2.10089	0	0	0	0	0	0	0	0	0	0	0	0	0	0	0	0	0	0
UniRef90_A0A157LN52	Proteobacteria	Klebsiella oxytoca	Multidrug resistance protein mdtD	Klebsiella	0	0	0	0	0	0	0	0	0	0	0	0	0	0	0	0	0	0	0	0	0	0	0	0	0	0	6.3356	0	0	0	0	0	0	0	0	0	0	0	0	0	0	0	0	0	0
UniRef90_A0A157TL68	Proteobacteria	Klebsiella pneumoniae	Bifunctional polymyxin resistance protein ArnA	Klebsiella	2.15215	0	0	0	2.75722	0	0	1.32303	6.23946	0	2.75058	0	0	0	0	0	0	0	0	0	0	0	0	0	0	0	0	0	0	0	0	0	0	0	0	0	0	0	0	0	0	0	0	0	0
UniRef90_A0A160XCK4	Firmicutes_A	Clostridioides difficile	Methicillin resistance regulatory protein mecI	Clostridioides	0	0	0	0	0	0	0	0	0	0	0	22.4727	0	0	0	0	0	0	0	0	0	0	0	0	0	0	0	0	0	0	0	0	0	0	0	0	0	0	0	0	0	0	0	0	0
UniRef90_A0A163Y0G7	Proteobacteria	Klebsiella oxytoca	Tripartite multidrug resistance system inner membrane protein	Klebsiella	0	0	0	0	0	0	0	0	0	0	0	0	0	0	0	0	0	0	0	0	0	0	0	0	0	0	0	0	0	0	0	0	1.05938	0	0	0	0	0	0	0	0	0	0	0	0
UniRef90_A0A163Y0G7	Proteobacteria	Kluyvera cryocrescens	Tripartite multidrug resistance system inner membrane protein	Kluyvera	0	0	0	0	0	0	0	0	0	0	0	0	0	0	0	0	0	0	0	0	0	0	0	0	0	0	0	0	0	0	0	0	2.32162	0	0	0	0	0	0	0	0	0	0	0	0
UniRef90_A0A163YN29	Proteobacteria	Klebsiella michiganensis	Fosfomycin resistance protein FosA	Klebsiella	0	0	0	3.28528	0	0	0	0	0	0	0	0	0	0	0	0	0	0	0	0	0	0	0	0	0	0	0	0	0	0	0	0	0	0	0	0	0	0	0	0	0	0	0	0	0
UniRef90_A0A163YN29	Proteobacteria	Klebsiella oxytoca	Fosfomycin resistance protein FosA	Klebsiella	0	0	0	3.63606	2.94357	30.902	0	0	4.26065	0	0	0	145.339	60.5572	5.3778	67.0819	0	0	0	0	0	0	0	0	0	0	0	0	0	0	0	0	0	0	0	0	0	0	0	0	0	0	0	0	0
UniRef90_A0A163Z2C1	Proteobacteria	Kluyvera cryocrescens	Multidrug resistance secretion protein	Kluyvera	0	0	0	0	0	0	0	0	1.41217	0	0	0	0	0	0	0	0	0	0	0	0	0	0	0	0	0	0	0	0	0	0	0	3.65782	0	0	0	0	0	0	0	0	0	0	0	0
UniRef90_A0A166VWF9	Firmicutes	Lactococcus lactis	Inner membrane component of tripartite multidrug resistance system	Lactococcus	0	0	0	0	0	0	0	0	0	0	0	0	0	0	0	0	0	0	0	0	0	0	0	0	0	0	3.51913	0	0	0	0	0	0	0	0	0	3.13557	0	0	0	0	0	0	0	0
UniRef90_A0A173QUT5	Firmicutes_A	Anaerostipes hadrus	Daunorubicin/doxorubicin resistance ATP-binding protein DrrA	Anaerostipes	0	0	0	0	0	0	0	0	0	0	0	0	0	0	0	0	0	0	0	0	0	0	0	8.61502	0	0	0	0	8.03798	2.24605	0	0	0	0	5.30987	0	0	7.08001	0	12.2615	9.74904	0	0	4.24624	0
UniRef90_A0A173RAK9	Firmicutes	Eubacterium rectale	Uncharacterized vancomycin resistance protein	Lachnospiraceae_unclassified	0	0	0	0	0	0	0	0	0	0	0	0	0	0	0	0	3.4136	1.76653	0	0	2.94074	8.59479	0	0	0	3.63324	5.60032	0	0	9.12127	5.06068	4.52413	0	0	0	0	9.23254	0	0	0	3.61674	11.0167	0	0	0
UniRef90_A0A173RK36	Firmicutes	Coprococcus comes	Daunorubicin/doxorubicin resistance ATP-binding protein DrrA	Coprococcus	0	0	0	0	0	0	0	0	0	0	0	0	0	0	0	0	0	2.55982	3.20723	0	0	0	0	0	0	7.04688	0	0	0	0	0	0	0	0	0	0	0	0	2.98668	0	0	0	0	0	0
UniRef90_A0A173RQT2	Firmicutes_A	Blautia hydrogenotrophica	Antiseptic resistance protein	Blautia	0	0	0	0	0	0	0	0	0	0	0	0	0	0	0	0	0	0	0	2.71479	0	0	0	0	0	0	0	0	0	0	0	0	0	0	0	0	0	0	0	0	0	0	0	0	0
UniRef90_A0A173RSZ8	Firmicutes_A	Blautia hydrogenotrophica	Tetracycline resistance protein tetM	Blautia	0	0	0	0	0	0	0	0	0	0	0	0	0	0	0	0	0	0	0	0	0	0	0	0	2.47894	0	0	0	2.32165	0	0	0	0	0	2.42496	0	1.95009	0	0	0	0	0	0	0	0
UniRef90_A0A173RTG9	Bacteroidota	Parabacteroides distasonis	Multidrug resistance protein mexA	Parabacteroides	0	0	0	0	0	0	0	0	0	0	0	0	0	0	0	0	0	0	0	0	0	0	0	0	0	0	0	0	0	0	4.41249	0	0	0	0	0	2.15435	0	0	0	0	1.76739	0	3.36996	0
UniRef90_A0A173RYA7	Firmicutes	Turicibacter sanguinis	Multidrug resistance protein B	Turicibacter	0	0	0	0	0	0	0	0	0	0	0	0	0	0	0	0	0	0	0	3.08446	0	0	0	0	0	0	0	0	0	0	0	0	0	0	0	0	0	0	0	0	0	0	0	0	0
UniRef90_A0A173S3E6	Firmicutes_A	Eubacterium ramulus	Daunorubicin/doxorubicin resistance ATP-binding protein DrrA	Eubacterium	0	0	0	0	0	0	0	0	0	0	0	0	0	0	0	0	0	0	0	0	0	0	0	5.55304	0	0	0	0	0	0	0	0	0	0	0	0	0	0	0	0	0	0	0	0	0
UniRef90_A0A173S4X7	Firmicutes_A	Blautia hydrogenotrophica	Multiple antibiotic resistance protein marR	Blautia	0	0	0	0	0	0	0	0	0	0	0	0	0	0	0	0	0	0	0	6.93458	0	0	0	0	4.15614	0	0	0	0	0	0	0	0	0	0	0	0	0	0	0	0	0	0	0	0
UniRef90_A0A173S6W7	Firmicutes_A	Blautia hydrogenotrophica	Daunorubicin/doxorubicin resistance ATP-binding protein DrrA	Blautia	0	0	0	0	0	0	0	0	0	0	0	0	0	0	0	0	0	0	0	0	0	0	0	0	0	0	0	0	0	0	0	0	0	0	0	0	0	0	0	1.80906	0	0	0	0	0
UniRef90_A0A173SCV3	Firmicutes_A	Anaerostipes hadrus	Methicillin resistance mecR1 protein	Anaerostipes	0	0	0	0	0	0	0	0	0	0	0	0	0	0	0	0	0	0	0	0	0	3.08925	0	0	0	0	0	0	0	0	6.22434	0	0	0	0	0	0	0	0	0	2.61158	0	0	0	0
UniRef90_A0A173SDN9	Firmicutes_A	Roseburia intestinalis	Tetracycline resistance protein tetM from transposon Tn916	Roseburia	0	0	0	0	0	0	0	0	0	0	0	0	0	0	0	0	0	0	0	0	0	0	0	0	0	0	0	0	0	0	0	0	8.87858	0	0	0	3.46512	0	0	0	0	3.19534	0	0	0
UniRef90_A0A173SLI6	Firmicutes_A	Blautia hydrogenotrophica	Multidrug resistance protein B	Blautia	0	0	0	0	0	0	0	0	0	0	0	0	0	0	0	0	0	0	0	0	0	0	0	0	2.50543	0	0	0	2.32008	0	0	0	0	0	0	0	0	0	0	0	0	0	0	0	0
UniRef90_A0A173SP13	Firmicutes	Eubacterium rectale	Daunorubicin/doxorubicin resistance ATP-binding protein DrrA	Lachnospiraceae_unclassified	0	0	0	0	0	0	0	0	0	0	0	0	0	0	0	0	0	0	0	0	0	15.4046	0	9.06957	0	18.4294	0	0	0	0	13.9606	15.9433	3.95792	0	0	0	0	20.7609	6.83561	0	0	26.4089	1.70528	0	0
UniRef90_A0A173SZ75	Firmicutes_A	Roseburia faecis	Tetracycline resistance protein tetM	Roseburia	0	0	0	0	0	0	0	0	0	0	0	0	0	0	0	0	0	0	0	0	1.01316	0	0	0	0	0	0	0	0	0	0	2.2118	0	0	0	0	0	0	0	0	0	0	0	0	0
UniRef90_A0A173SZ85	Firmicutes_A	Blautia hydrogenotrophica	Uncharacterized vancomycin resistance protein	Blautia	0	0	0	0	0	0	0	0	0	0	0	0	0	0	0	0	0	0	0	0	0	0	0	0	3.04519	0	0	0	0	0	0	0	0	0	0	0	2.2755	0	0	0	0	0	0	0	0
UniRef90_A0A173TC37	Firmicutes_A	Eubacterium hallii	Uncharacterized vancomycin resistance protein	Eubacterium	0	0	0	0	0	0	0	0	0	0	0	0	0	0	0	0	0	5.13404	0	0	0	0	0	9.51984	0	4.44189	0	0	0	0	0	10.7653	4.85375	0	0	0	0	0	3.54202	0	0	0	0	5.39809	3.92566
UniRef90_A0A173TCL9	Firmicutes_A	Roseburia inulinivorans	Vancomycin resistance protein	Roseburia	0	0	0	0	0	0	0	0	0	0	0	0	0	0	0	0	0	0	0	0	0	2.20947	0	0	5.87414	0	0	0	0	0	0	0	0	0	0	3.7124	0	0	0	0	0	0	0	0	0
UniRef90_A0A173TLH4	Firmicutes_A	Eubacterium hallii	Methicillin resistance mecR1 protein	Eubacterium	0	0	0	0	0	0	0	0	0	0	0	0	0	0	0	0	0	0	0	0	0	0	0	0	0	0	0	0	0	0	0	4.65774	3.16119	0	0	0	0	0	0	0	0	0	0	0	0
UniRef90_A0A173TLV9	Firmicutes_A	Ruminococcus torques	Multidrug resistance ABC transporter ATP-binding and permease protein	Blautia	0	0	0	0	0	0	0	0	0	0	0	0	0	0	0	0	0	0	0	0	0	0	0	0	0	4.3089	0	0	0	0	0	0	0	0	0	0	0	0	2.93702	0	4.29913	0	0	0	0
UniRef90_A0A173TLV9	Firmicutes	Eubacterium rectale	Multidrug resistance ABC transporter ATP-binding and permease protein	Lachnospiraceae_unclassified	0	0	0	0	0	0	0	0	0	0	0	0	0	0	0	0	0	0	0	0	0	0	0	0	0	1.82647	0	0	0	0	0	0	2.01801	0	0	0	0	0	2.43184	0	15.4827	0	0	0	0
UniRef90_A0A173TNT2	Firmicutes	Eubacterium rectale	Daunorubicin/doxorubicin resistance ATP-binding protein DrrA	Lachnospiraceae_unclassified	0	0	0	0	0	0	0	0	0	0	0	0	0	0	0	0	0	0	0	0	0	0	0	12.0702	0	0	0	0	0	0	0	0	0	0	0	0	0	24.6641	0	0	1.86799	0	0	0	5.23913
UniRef90_A0A173TNT8	Firmicutes	Turicibacter sanguinis	Multidrug resistance ABC transporter ATP-binding and permease protein	Turicibacter	0	0	0	0	0	0	0	0	0	0	0	0	0	0	0	0	0	0	0	1.87214	0	0	0	0	0	0	0	0	0	0	0	0	0	0	0	0	0	0	0	0	0	0	0	0	0
UniRef90_A0A173TTP7	Firmicutes	Turicibacter sanguinis	Daunorubicin/doxorubicin resistance ATP-binding protein DrrA	Turicibacter	0	0	0	0	0	0	0	0	0	2.81751	0	0	0	0	0	0	0	0	0	0	0	0	0	0	0	0	0	0	0	0	0	0	0	0	0	0	0	0	0	0	0	0	0	0	0
UniRef90_A0A173TTU0	Firmicutes_A	Blautia hydrogenotrophica	Daunorubicin/doxorubicin resistance ATP-binding protein DrrA	Blautia	0	0	0	0	0	0	0	0	0	0	0	0	0	0	0	0	0	0	0	0	0	0	0	0	4.41279	0	0	0	0	0	0	0	0	0	0	0	0	0	0	0	0	0	0	0	0
UniRef90_A0A173U0B7	Firmicutes	Turicibacter sanguinis	Tetracycline resistance protein, class C	Turicibacter	0	0	0	0	0	0	0	0	0	1.41267	0	0	0	0	0	0	0	0	0	0	0	0	0	0	0	0	0	0	0	0	0	0	0	0	0	0	0	0	0	0	0	0	0	0	0
UniRef90_A0A173U7G2	Firmicutes_A	Faecalibacterium prausnitzii	Daunorubicin/doxorubicin resistance ATP-binding protein DrrA	Faecalibacterium	0	0	0	0	0	0	0	0	0	0	0	0	0	0	0	0	11.4584	1.76539	0	0	7.9552	17.7352	3.82374	0	0	0	0	0	0	9.98746	16.5728	14.2177	4.11219	0	0	0	0	10.5859	0	0	0	20.4666	0	0	0
UniRef90_A0A173UCM1	Firmicutes_A	Roseburia inulinivorans	Daunorubicin/doxorubicin resistance ATP-binding protein DrrA	Roseburia	0	0	0	0	0	0	0	0	0	0	0	0	0	0	0	0	0	0	0	0	1.42511	3.33348	0	0	13.8829	0	0	0	0	0	3.38405	0	0	0	6.85093	0	0	0	2.15992	0	0	0	0	0	0
UniRef90_A0A173UW04	Firmicutes_A	Eubacterium hallii	Uncharacterized vancomycin resistance protein	Eubacterium	0	0	0	0	0	0	0	0	0	0	0	0	0	0	0	0	0	4.769	0	0	0	0	0	4.89098	0	3.08887	0	0	0	0	0	8.09518	0	3.04572	0	0	0	5.18595	5.51268	0	0	0	0	4.0082	5.06815
UniRef90_A0A173UXL7	Firmicutes_A	Blautia hydrogenotrophica	Daunorubicin resistance ABC transporter membrane protein	Blautia	0	0	0	0	0	0	0	0	0	0	0	0	0	0	0	0	0	2.33369	0	3.32605	0	0	0	0	3.71045	0	0	0	0	0	0	0	0	4.32713	0	0	0	0	0	1.75864	0	0	0	0	0
UniRef90_A0A173V5I7	Firmicutes_A	Roseburia intestinalis	Uncharacterized vancomycin resistance protein	Roseburia	0	0	0	0	0	0	0	0	0	0	0	0	0	0	0	0	0	0	0	0	0	2.88862	0	0	0	0	0	0	0	0	0	0	11.9765	0	0	0	10.9093	0	0	0	0	8.10818	0	0	0
UniRef90_A0A173V5L7	Actinobacteriota	Bifidobacterium longum	Daunorubicin/doxorubicin resistance ATP-binding protein DrrA	Bifidobacterium	0	0	0	0	0	0	0	0	0	0	0	0	0	0	0	0	0	1.17743	0	0	0	0	0	0	0	0	0	0	0	0	0	0	0	0	0	0	0	0	1.26198	0	0	0	0	0	0
UniRef90_A0A173V5L7	Firmicutes_A	Blautia obeum	Daunorubicin/doxorubicin resistance ATP-binding protein DrrA	Blautia	0	0	0	0	0	0	0	0	0	0	0	0	0	0	0	0	0	9.3095	0	0	0	0	0	0	0	0	0	0	0	0	0	0	0	2.21695	0	0	0	2.99199	12.4769	0	0	0	1.22977	1.67318	11.6204
UniRef90_A0A173V5L7	Firmicutes_A	Ruminococcus torques	Daunorubicin/doxorubicin resistance ATP-binding protein DrrA	Blautia	0	0	0	0	0	0	0	0	0	0	0	0	0	0	0	0	0	3.41507	0	0	0	2.89967	0	0	0	0	0	0	0	0	0	0	0	6.60185	0	0	0	0	16.4793	0	0	0	0	0	4.22979
UniRef90_A0A173V5L7	Firmicutes	Coprococcus comes	Daunorubicin/doxorubicin resistance ATP-binding protein DrrA	Coprococcus	0	0	0	0	0	0	0	0	0	0	0	0	0	0	0	0	0	2.38233	1.76482	0	0	0	0	0	0	0	0	0	0	0	0	0	0	0	0	0	0	0	16.6956	0	0	0	0	0	0
UniRef90_A0A173V5L7	Firmicutes_A	Dorea longicatena	Daunorubicin/doxorubicin resistance ATP-binding protein DrrA	Dorea	0	0	0	0	0	0	0	0	0	0	0	0	0	0	0	0	0	0	0	0	0	0	0	0	0	0	0	0	0	0	0	0	0	4.16854	0	0	0	5.90245	12.5707	0	0	0	1.22545	1.83491	9.11622
UniRef90_A0A173V5L7		Unclassified	Daunorubicin/doxorubicin resistance ATP-binding protein DrrA	unclassified	0	0	0	0	0	0	0	0	0	0	0	11.1792	0	0	0	0	0	0	0	0	0	0	23.1619	0	0	0	0	0	0	0	0	0	0	0	0	0	0	0	0	9.76735	0	0	0	0	0
UniRef90_A0A173V826	Firmicutes_A	Dorea longicatena	Daunorubicin/doxorubicin resistance ATP-binding protein DrrA	Dorea	0	0	0	0	0	0	0	0	0	0	0	0	0	0	0	0	3.35698	0	0	0	5.23384	10.3815	3.82896	20.5155	0	11.12	0	0	0	1.99189	20.4533	8.12928	12.2455	0	0	4.91832	0	8.30412	0	0	7.01458	9.20628	2.57813	3.94179	0
UniRef90_A0A173V9K9	Firmicutes	Eubacterium rectale	Daunorubicin/doxorubicin resistance ATP-binding protein DrrA	Lachnospiraceae_unclassified	0	0	0	0	0	0	0	0	0	0	0	0	0	0	0	0	0	0	0	0	0	20.6653	0	4.65417	0	0	12.0815	0	0	0	25.3686	2.80914	3.59493	0	0	0	48.2818	17.4485	0	0	0	34.5295	0	0	0
UniRef90_A0A173VC75	Bacteroidota	Bacteroides faecis	Bcr/CflA subfamily drug resistance transporter	Bacteroides	0	0	0	0	0	0	0	0	0	0	0	0	0	0	0	0	0	0	0	0	0	0	0	0	0	0	0	0	0	0	0	0	0	0	0	3.6636	0	0	0	0	0	0	0	0	0
UniRef90_A0A173VC75	Bacteroidota	Bacteroides thetaiotaomicron	Bcr/CflA subfamily drug resistance transporter	Bacteroides	0	0	0	0	0	0	0	0	0	0	0	0	0	0	0	0	3.11852	0	0	0	0	0	0	0	0	0	0	0	0	0	0	0	0	0	0	0	0	0	0	0	0	0	0	0	0
UniRef90_A0A173VD66	Bacteroidota	Bacteroides faecis	AcrB/AcrD/AcrF family multidrug resistance protein	Bacteroides	0	0	0	0	0	0	0	0	0	0	0	0	0	0	0	0	0	0	0	0	0	0	0	0	0	0	0	0	0	0	0	0	0	0	0	1.26919	0	0	0	0	0	0	0	0	0
UniRef90_A0A173VD66	Bacteroidota	Bacteroides fragilis	AcrB/AcrD/AcrF family multidrug resistance protein	Bacteroides	0	0	0	0	0	0	0	0	0	0	0	0	0	0	0	0	0	0	0	0	0	0	0	0	0	0	0	0	0	0	0	0	0	1.67778	0	0	0	0	0	0	0	0	0	0	0
UniRef90_A0A173VD66	Bacteroidota	Bacteroides ovatus	AcrB/AcrD/AcrF family multidrug resistance protein	Bacteroides	0	0	0	0	0	0	0	0	0	1.19856	0	0	0	0	0	0	6.0709	0	0	1.91887	0	0	0	0	0	0	0	0	0	0	1.34853	0	0	0	0	0.853783	0	0	0	0	0	0	0	0.680959	0
UniRef90_A0A173VD66	Bacteroidota	Bacteroides thetaiotaomicron	AcrB/AcrD/AcrF family multidrug resistance protein	Bacteroides	0	0	0	0	0	0	0	0	0	0	0	0	0	0	0	0	1.3067	0	0	2.25248	0	0	0	0	0	0	0	0	3.88362	0	0.539136	0	0	1.2765	0	0	0	0	0	0	0	0	0	0	0
UniRef90_A0A173VD66	Bacteroidota	Bacteroides xylanisolvens	AcrB/AcrD/AcrF family multidrug resistance protein	Bacteroides	0	0	0	0	0	0	0	0	0	0	0	0	0	0	0	0	0.649652	0	0	0	0	0	0	0	0	0	0	0	0	0	1.6085	0	0	0	0	1.27061	0	0	0	0	0	0	0	3.0539	0
UniRef90_A0A173VNK9	Bacteroidota	Parabacteroides distasonis	Sulfonamide resistance protein	Parabacteroides	0	0	0	0	0	0	0	0	0	0	0	0	0	0	0	0	2.5612	0	0	0	0	0	0	0	0	0	0	0	0	0	1.5682	0	0	4.87007	0	0	0	0	0	0	0	0	0	0	2.5675
UniRef90_A0A173VSE8	Firmicutes_A	Ruminococcus gnavus	Daunorubicin/doxorubicin resistance ATP-binding protein DrrA	Blautia	0	0	0	0	0	0	0	0	0	0	0	0	0	0	0	0	0	0	0	0	0	0	0	0	0	0	0	0	0	0	1.0391	0	0	0	0	0	0	0	0	0	4.38895	0	0	0	1.51137
UniRef90_A0A173VSE8	Firmicutes_A	Ruminococcus torques	Daunorubicin/doxorubicin resistance ATP-binding protein DrrA	Blautia	0	0	0	0	0	0	0	0	0	0	0	0	0	0	0	0	0.836573	0	0	0	0	3.04545	0	4.4521	0	0	0	0	0	0	0	3.99608	9.22428	1.61333	0	0	0	2.00523	0	3.75281	6.05651	0	0	0	4.68256
UniRef90_A0A173VSE8	Firmicutes	Coprococcus comes	Daunorubicin/doxorubicin resistance ATP-binding protein DrrA	Coprococcus	0	0	0	0	0	0	0	0	0	0	0	0	0	0	0	0	0	0	0	0	0	0	0	0	0	0	0	0	0	0	0	0	0	0	0	0	0	0	0	0	3.50991	0	0	0	0
UniRef90_A0A173VSE8	Firmicutes_A	Dorea formicigenerans	Daunorubicin/doxorubicin resistance ATP-binding protein DrrA	Dorea	0	0	0	0	0	0	0	0	0	0	0	0	0	0	0	0	1.60367	0	0	0	0	1.95202	0	3.19949	0	0	0	0	0	0	0.988138	2.02222	6.74771	1.63971	0	0	0	2.14144	0	0	0	0	0	0	1.66726
UniRef90_A0A173VSE8	Firmicutes_A	Roseburia inulinivorans	Daunorubicin/doxorubicin resistance ATP-binding protein DrrA	Roseburia	0	0	0	0	0	0	0	0	0	0	0	0	0	0	0	0	0	0	0	0	0	1.00059	0	0	0	0	0	0	0	0	2.00528	2.91197	0	0	0	0	0	0	0	0	0	0	0	0	0
UniRef90_A0A173WE20	Bacteroidota	Alistipes finegoldii	Multidrug resistance protein B	Alistipes	0	0	0	0	0	0	0	0	0	0	0	0	0	38.9744	0	0	0	0	0	4.40491	0	0	0	0	0	0	0	0	0	0	0	0	0	0	0	0	5.91878	0	0	4.46907	0	0	0	0	0
UniRef90_A0A173WH75	Firmicutes	Turicibacter sanguinis	Multidrug resistance protein MdtN	Turicibacter	0	0	0	0	0	0	0	0	0	0	0	0	0	0	0	0	0	0	0	2.45549	0	0	0	0	0	0	0	0	0	0	0	0	0	0	0	0	0	0	0	0	0	0	0	0	0
UniRef90_A0A173WJ67	Bacteroidota	Alistipes finegoldii	Multiple antibiotic resistance protein marA	Alistipes	0	0	0	0	0	0	0	0	0	0	0	0	0	43.1953	0	0	0	0.808364	0	0	0	0	0	0	0	0	1.06025	0	1.11932	0	0	0	0	0	0	0	9.01058	0	0	4.65046	0	0	0	0	0
UniRef90_A0A173WJ67	Bacteroidota	Alistipes onderdonkii	Multiple antibiotic resistance protein marA	Alistipes	0	0	0	0	0	0	0	0	0	0	0	0	0	15.6769	0	0	0	0.828718	0	0	0	0	0	0	0	0	1.00618	0	3.52058	0	0	0	0	0	0	4.5864	3.52439	0	0	0	0	0	0	0	0
UniRef90_A0A173X0A1	Actinobacteriota	Collinsella aerofaciens	Antiseptic resistance protein	Collinsella	0	0	0	0	0	0	0	0	0	0	0	0	0	0	0	0	4.54604	18.4637	7.64264	8.19472	0	0	0	0	0	17.6092	0	0	12.9229	0.829161	0	0	0	0	0	3.9866	0	5.21257	14.8087	14.5454	8.72823	0	0	4.78298	0
UniRef90_A0A173XAN5	Firmicutes_A	Blautia obeum	Multidrug resistance protein MdtN	Blautia	0	13.5036	0	0	0	0	1.7603	0	0	0	0	0	0	0	0	0	4.80154	10.4396	0	2.08429	2.22582	1.78398	0	2.71296	4.55488	4.26487	38.8981	0	0	3.46635	1.74838	0	4.63872	0.914785	17.0322	5.64584	2.82257	12.2921	6.94605	0	12.7865	0	0	0	0
UniRef90_A0A173XAN5	Firmicutes_A	Blautia wexlerae	Multidrug resistance protein MdtN	Blautia	0	11.1601	0	0	0	0	1.19357	0	0	0	0	0	0	0	0	0	2.38349	6.92162	0	2.10784	1.49939	0	0	2.76184	5.30239	5.07676	18.8147	0	0	3.06486	1.77775	0	3.13872	2.77342	17.0247	6.56342	2.83653	3.58015	5.80121	0	11.6359	0	0	0	0
UniRef90_A0A173XBI2	Firmicutes_A	Ruminococcus torques	Multidrug resistance ABC transporter ATP-binding and permease protein	Blautia	0	0	0	0	0	0	0	0	0	0	0	0	0	0	0	0	0.791996	2.50853	0	0	0	0	0	6.99136	0	10.4611	0	0	0	0	0	0	0	0	0	2.39244	7.30098	0	2.48523	0	0	0	0	0	0
UniRef90_A0A173XBI2	Firmicutes	Eubacterium rectale	Multidrug resistance ABC transporter ATP-binding and permease protein	Lachnospiraceae_unclassified	0	0	0	0	0	0	0	0	0	0	0	0	0	0	0	0	0.803298	3.37365	0	0	0	0	0	4.72682	0	10.3753	0	0	0	0	0	0	0	0	0	2.38286	10.295	0	1.47671	0	0	0	0	0	0
UniRef90_A0A173YGS4	Firmicutes_A	Faecalibacterium prausnitzii	Daunorubicin/doxorubicin resistance ATP-binding protein DrrA	Faecalibacterium	0	0	0	0	0	0	0	0	0	0	0	0	0	0	0	0	7.49455	1.89557	0	0	7.94538	0	0	0	0	0	0	0	0	8.98792	0	0	4.43338	0	0	0	0	9.73868	2.30566	0	0	0	0	0	0
UniRef90_A0A173ZFV5	Firmicutes_A	Ruminococcus torques	Daunorubicin/doxorubicin resistance ATP-binding protein DrrA	Blautia	0	0	0	0	0	0	0	0	0	0	0	0	0	0	0	0	0	0	0	0	0	0	0	0	0	0	21.6088	0	0	0	0	0	0	0	0	0	34.879	0	0	0	0	0	0	0	0
UniRef90_A0A173ZH30	Firmicutes_A	Anaerostipes hadrus	Methicillin resistance mecR1 protein	Anaerostipes	0	0	0	0	0	0	0	0	0	0	0	0	0	0	0	0	0	0	0	0	0	0	0	0	0	2.9424	0	0	2.87644	0	0	0	0	0	0	0	0	0	0	0	0	3.19494	0	0	0
UniRef90_A0A173ZQW1	Actinobacteriota	Collinsella aerofaciens	Daunorubicin/doxorubicin resistance ATP-binding protein DrrA	Collinsella	0	0	0	0	0	0	0	0	0	11.7462	0	0	0	0	0	0	8.51759	15.877	11.5108	7.70016	4.30943	10.6212	18.0523	0	0	17.7024	0	0	7.99743	6.14712	10.6575	0	0	0	0	6.20518	0	0	21.0773	22.5931	13.7839	10.5387	19.1439	6.72331	0
UniRef90_A0A174AWL8	Firmicutes_A	Dorea longicatena	Multidrug resistance ABC transporter ATP-binding and permease protein	Dorea	0	0	0	0	0	0	0	0	0	0	0	0	0	0	0	0	7.14659	0	0	0	1.57967	6.47657	3.10203	5.40776	0	16.9189	0	0	0	2.24315	23.3464	11.1789	7.18647	0	0	7.0015	0	11.24	0	0	5.95833	8.36727	3.75473	0	0
UniRef90_A0A174BA41	Firmicutes_A	Clostridioides difficile	Multidrug resistance ABC transporter ATP-binding/permease protein BmrA	Clostridioides	0	0	0	0	0	0	0	0	0	7.31553	0	0	0	0	0	0	0	0	0	0	0	0	0	0	0	0	0	0	2.9063	0	0	0	0	0	0	0	0	0	0	9.88771	0	0	0	0	0
UniRef90_A0A174BA41	Firmicutes	Faecalicatena contorta	Multidrug resistance ABC transporter ATP-binding/permease protein BmrA	Faecalicatena	0	0	0	0	0	0	0	0	0	0	0	0	0	0	0	0	0	2.00916	0	0	0	0	0	0	0	0	0	0	0	0	0	0	0	0	0	0	0	0	0	0	0	0	0	0	0
UniRef90_A0A174BKA5	Actinobacteriota	Collinsella aerofaciens	Daunorubicin/doxorubicin resistance ATP-binding protein DrrA	Collinsella	0	0	0	0	0	0	0	0	0	3.66736	0	0	0	0	0	0	7.41492	8.67643	8.58901	3.67717	1.90492	4.15259	11.4911	0	11.9359	10.1026	0	0	11.1446	0	6.12458	4.07708	0	3.14673	9.25881	0	0	6.28746	12.0039	6.27571	2.6773	8.19195	12.2304	0	6.65033
UniRef90_A0A174BRQ7	Bacteroidota	Alistipes finegoldii	Multidrug resistance protein mexA	Alistipes	0	0	0	0	0	0	0	0	0	0	0	1.61627	0	32.8711	0	0	0	0	0	0	0	0	0	0	0	0	0	0	0	0	0	0	0	0	0	0	6.3239	0	0	0	0	0	0	0	0
UniRef90_A0A174BRQ7	Bacteroidota	Alistipes onderdonkii	Multidrug resistance protein mexA	Alistipes	0	0	0	0	0	0	0	0	0	0	0	1.5821	0	4.36457	0	0	0	0	0	0	0	0	0	0	0	0	0	0	0	0	0	0	0	0	0	4.41776	1.12506	0	0	6.61094	0	0	0	0	0
UniRef90_A0A174BT18	Firmicutes_A	Anaerostipes hadrus	Daunorubicin resistance ABC transporter membrane protein	Anaerostipes	0	0	0	0	0	0	0	0	0	0	0	0	0	0	0	0	0	2.68555	0	0	5.98367	10.8735	0	4.812	8.20659	5.14154	0	0	5.12424	3.57615	16.2183	1.01227	0	3.39516	3.31292	8.5992	0	2.27904	1.02858	2.56241	3.65657	9.75036	4.47264	5.51256	0
UniRef90_A0A174BT18	Firmicutes_A	Blautia obeum	Daunorubicin resistance ABC transporter membrane protein	Blautia	0	13.5742	0	0	0	0	0	0	0	0	0	0	0	0	0	0	0	7.16556	0	0	1.34679	5.33252	0	0	6.71511	12.7695	0	0	0	1.41635	3.21196	2.06855	0	1.65218	25.4527	1.62764	0	13.3345	6.26543	0	4.55983	1.08686	0	0	0
UniRef90_A0A174BT18	Firmicutes	Coprococcus catus	Daunorubicin resistance ABC transporter membrane protein	Coprococcus	0	0	0	0	0	0	0	0	0	0	0	0	0	0	0	0	0	1.82844	0	0	0	0	0	0	0	0	0	0	0	0	4.19467	0	0	0	0	0	0	0	2.13193	0	0.913459	1.06031	0	0	0
UniRef90_A0A174BT18	Firmicutes	Coprococcus comes	Daunorubicin resistance ABC transporter membrane protein	Coprococcus	0	0	0	0	0	0	0	0	0	0	0	0	0	0	0	0	0	0	0	0	0.644023	0	0	0	0	1.33377	0	0	0	0.686467	0	0	0	0	0	1.71062	0	0	0	0	0.850085	0	0	0	0
UniRef90_A0A174BT18	Firmicutes_A	Eubacterium hallii	Daunorubicin resistance ABC transporter membrane protein	Eubacterium	0	0	0	0	0	0	0	0	0	0	0	0	0	0	0	0	0	0	0	0	2.72708	0	0	6.51791	12.4489	2.43677	0	0	0	1.96322	0	0	0	0	6.53189	6.57032	0	0	1.06246	0	10.0928	3.15287	0	0	0
UniRef90_A0A174BT18	Firmicutes	Ruminococcus lactaris	Daunorubicin resistance ABC transporter membrane protein	Ruminococcus	0	0	0	0	0	0	0	0	0	0	0	0	0	0	0	0	0	0	0	0	0	0	0	0	0	0	0	0	0	0	0	0	0	0	0	0	0	2.24301	0	0	0	0	0	0	0
UniRef90_A0A174CAY8	Bacteroidota	Alistipes finegoldii	Methicillin resistance regulatory protein mecI	Alistipes	0	0	0	0	0	0	0	0	0	0	0	0	0	20.837	0	0	0	0	0	12.2841	0	0	0	0	0	0	0	0	3.26958	0	0	0	0	0	0	5.45259	15.5126	0	0	8.3947	0	0	0	0	0
UniRef90_A0A174CAY8	Bacteroidota	Alistipes onderdonkii	Methicillin resistance regulatory protein mecI	Alistipes	0	0	0	0	0	0	0	0	0	0	0	0	0	35.5659	0	0	0	0	0	0	0	0	0	0	0	0	0	0	0	0	0	0	0	0	0	0	6.66156	0	0	0	0	0	0	0	0
UniRef90_A0A174CC40	Actinobacteriota	Bifidobacterium pseudocatenulatum	Multidrug resistance protein	Bifidobacterium	0	0	0	0	0	0	0	0	0	0	0	0	0	0	0	0	0	0	0	0	0	0	0	27.5289	0	0	0	0	0	0	0	0	0	0	0	0	0	0	0	0	0	0	0	0	58.9098
UniRef90_A0A174CE04	Firmicutes_A	Fusicatenibacter saccharivorans	Uncharacterized vancomycin resistance protein	Fusicatenibacter	0	0	0	0	0	0	0	0	0	0	0	0	0	0	0	0	1.45773	0	0	0	0	12.7195	0	2.80017	0	0	0	0	0	2.10254	7.57422	3.52501	3.32693	0	0	0	0	0	0	0	0	4.65588	0	0	0
UniRef90_A0A174CRS4	Bacteroidota	Parabacteroides distasonis	Multidrug resistance protein B	Parabacteroides	0	0	0	0	0	0	0	0	0	0	0	0	0	0	0	0	0	0	0	0	0	0	0	0	0	0	0	0	0	0	0	0	0	2.6292	0	0	0	0	0	0	0	0	0	0	0
UniRef90_A0A174D6K7	Firmicutes_A	Ruminococcus torques	Multiple antibiotic resistance protein marA	Blautia	0	0	0	0	0	0	0	0	0	0	0	0	0	0	0	0	0	1.80105	0	5.47244	0	0	0	0	17.2796	0	2.41652	0	6.71035	0	0	0	0	0	7.0508	3.53345	0	0	0	2.72204	1.99767	2.29957	0	0	7.07363
UniRef90_A0A174DFS8	Firmicutes	Coprococcus comes	Uncharacterized vancomycin resistance protein	Coprococcus	0	0	0	0	0	0	0	0	0	0	0	0	0	0	0	0	0	0	0	0	0	0	0	0	0	2.92537	0	0	0	2.31594	0	0	0	0	0	2.79644	0	0	3.54032	0	5.65669	0	0	0	0
UniRef90_A0A174DG11	Firmicutes_A	Roseburia inulinivorans	Daunorubicin/doxorubicin resistance ATP-binding protein DrrA	Roseburia	0	0	0	0	0	0	0	0	0	0	0	0	0	0	0	0	0	0	0	0	0	0	0	0	5.30572	0	0	0	0	2.65632	3.15299	5.0611	0	0	7.88053	6.51507	0	0	0	0	0	0	0	0	0
UniRef90_A0A174DRN6	Firmicutes_A	Ruminococcus torques	Uncharacterized vancomycin resistance protein	Blautia	0	0	0	0	0	0	0	0	0	0	0	0	0	0	0	0	0	0	0	0	0	0	0	0	16.0087	0	6.48891	0	5.13166	0	1.64231	2.12934	0	4.26935	8.27147	2.56104	0	0	0	0	4.1267	0	0	0	8.57584
UniRef90_A0A174DT42	Firmicutes_A	Fusicatenibacter saccharivorans	Multidrug resistance protein MdtN	Fusicatenibacter	0	0	0	0	0	0	0	0	0	0	0	0	0	0	0	0	1.99191	3.14238	0	0	0	19.4523	0	17.5021	0	0	0	0	0	0	4.37783	3.63592	0	0	0	0	0	5.11489	1.82578	0	2.1457	2.48542	0	0	0
UniRef90_A0A174DTI0	Firmicutes_A	Clostridium disporicum	EamA-like transporter family/multidrug resistance efflux transporter	Clostridium	0	0	0	0	0	0	0	0	0	0	0	0	0	0	0	0	0	0	0	0	0	0	0	0	0	0	0	0	0	0	0	0	0	0	0	0	0	0	2.89774	0	0	0	0	0	0
UniRef90_A0A174DU19	Firmicutes_A	Clostridium disporicum	Glyoxalase/bleomycin resistance protein/dioxygenase	Clostridium	0	0	0	0	0	0	0	0	0	0	0	0	0	0	0	0	0	0	0	0	0	0	0	0	0	0	0	0	0	0	0	0	0	0	0	0	0	0	2.84948	0	0	0	0	0	0
UniRef90_A0A174DZ66	Bacteroidota	Bacteroides uniformis	Multidrug resistance outer membrane protein MdtQ	Bacteroides	0	0	0	0	0	0	0	0	0	1.62777	0	0	0	0	0	0	8.83872	2.05167	0	0	0	0	0	0	0	4.36256	0	0	0	0	0	0	0	0	0	7.61727	2.94412	0	0	0	0	0	0	88.7724	0
UniRef90_A0A174E5B9	Firmicutes_A	Ruminococcus torques	Uncharacterized vancomycin resistance protein	Blautia	0	0	0	0	0	0	0	0	0	0	0	0	0	0	0	0	1.75392	3.19884	0	0	7.85236	5.42251	0	12.5831	0	4.59003	3.59336	0	0	5.60155	5.42368	1.58518	5.05788	0	0	1.72027	13.7164	1.09906	2.1369	0	24.3288	11.2922	0	0	0
UniRef90_A0A174E5B9	Firmicutes	Eubacterium rectale	Uncharacterized vancomycin resistance protein	Lachnospiraceae_unclassified	0	0	0	0	0	0	0	0	0	0	0	0	0	0	0	0	3.4651	1.78427	0	0	3.42104	7.0911	0	5.81466	0	1.2782	1.7467	0	0	7.72914	5.40775	3.19299	3.5856	0	0	1.71574	12.3982	2.24745	5.28964	0	17.2237	12.9824	0	0	0
UniRef90_A0A174E950	Firmicutes_A	Fusicatenibacter saccharivorans	Uncharacterized vancomycin resistance protein	Fusicatenibacter	0	0	0	0	0	0	0	0	0	0	0	0	0	0	0	0	2.94154	1.54605	0	0	3.50966	24.7162	0	11.2467	0	2.27892	0	0	0	4.77289	10.4636	7.80068	2.46402	0	0	0	0	0	1.77951	0	5.79494	9.77389	0	0	0
UniRef90_A0A174ECW7	Firmicutes_A	Blautia obeum	Daunorubicin/doxorubicin resistance ATP-binding protein DrrA	Blautia	0	12.8609	0	0	0	0	0	0	0	0	0	0	0	0	0	0	3.46474	18.8385	0	2.07013	3.8374	7.97824	0	5.5035	6.76916	40.5654	51.8815	0	0	3.95382	4.32728	5.8966	4.71214	1.40169	37.0433	12.5248	6.13002	18.0754	9.33162	0	24.7739	6.85458	0	0	0
UniRef90_A0A174ECW7	Firmicutes_A	Blautia wexlerae	Daunorubicin/doxorubicin resistance ATP-binding protein DrrA	Blautia	0	14.6093	0	0	0	0	0	0	0	0	0	0	0	0	0	0	2.79357	5.09674	0	4.20478	4.38024	11.3807	3.32705	4.00053	1.14283	4.05214	17.1816	0	2.07295	8.50849	4.36053	6.82206	3.37328	4.07793	17.1252	1.31652	1.00509	10.7999	6.72554	0	11.236	7.03071	0	0	0
UniRef90_A0A174EDU8	Bacteroidota	Bacteroides uniformis	Fosmidomycin resistance protein	Bacteroides	0	0	0	0	0	0	0	0	0	1.38795	0	0	0	0	0	0	5.62581	0	0	0	0	0	0	0	0	1.92185	2.58404	0	2.76209	0	0	0	5.07755	0	0	5.95264	6.53587	9.64581	0	1.9173	2.00175	0	0	61.1409	0
UniRef90_A0A174EF17	Bacteroidota	Bacteroides uniformis	Acriflavin resistance protein	Bacteroides	0	0	0	0	0	0	0	0	0	2.3788	0	0	0	0	0	0	7.55989	1.56998	0	1.92521	0	0	0	0	0	7.84088	0	0	3.87805	0	0	0	0	0	0	8.05013	10.3733	9.38926	0	0	0	0	0	48.827	0
UniRef90_A0A174EM55	Firmicutes_A	Blautia obeum	Multidrug resistance protein MdtN	Blautia	0	12.0864	0	0	0	0	0	0	0	0	0	0	0	0	0	0	0.9853	11.3203	0	0.739195	1.54232	8.62949	0	0.932174	5.53025	11.9191	20.0687	0	0	6.40578	4.85663	2.42305	2.41505	2.83567	22.2368	7.75135	2.96738	8.85904	8.4173	0	4.63178	7.94	0	0	0
UniRef90_A0A174EM55	Firmicutes_A	Blautia wexlerae	Multidrug resistance protein MdtN	Blautia	0	7.26656	0	0	0	0	0	0	0	0	0	0	0	0	0	0	1.47136	5.58015	0	1.47344	1.53844	5.59332	0	1.89403	4.67174	7.4827	14.0914	0	0	3.51377	3.0152	2.41134	0	0	19.5571	2.93999	1.47544	10.0057	7.1866	0	13.061	3.66604	0	0	0
UniRef90_A0A174EQ26	Firmicutes_A	Fusicatenibacter saccharivorans	Multidrug resistance ABC transporter ATP-binding and permease protein	Fusicatenibacter	0	0	0	0	0	0	0	0	0	0	0	0	0	0	0	0	2.38458	4.98118	0	0	3.7783	18.6331	0	17.0339	0	1.84321	0	0	0	6.79739	6.40141	12.1417	0	0	0	0	0	6.12931	0	0	3.82763	10.4252	0	0	0
UniRef90_A0A174EQ72	Firmicutes_A	Blautia wexlerae	Uncharacterized vancomycin resistance protein	Blautia	0	0	0	0	0	0	0	0	0	0	0	0	0	0	0	0	0	0	0	0	0	5.10438	0	0	0	0	45.6344	0	0	2.45499	0	0	8.31694	0	0	0	6.83233	0	0	0	0	1.85408	0	0	0
UniRef90_A0A174EQZ0	Firmicutes_A	Blautia obeum	Multiple antibiotic resistance protein marA	Blautia	0	14.5398	0	0	0	0	0	0	0	0	0	0	0	0	0	0	3.65516	8.39508	0	0	4.23548	9.22307	0	1.80203	4.44763	18.3233	24.7401	0	0	3.64802	7.85703	8.87868	2.9736	0	25.308	8.88746	0	11.6288	3.34496	0	13.6304	8.95373	0	0	0
UniRef90_A0A174EQZ0	Firmicutes_A	Blautia wexlerae	Multiple antibiotic resistance protein marA	Blautia	0	19.0008	0	0	0	0	0	0	0	0	0	0	0	0	0	0	6.35994	8.64281	0	0	2.10796	11.247	0	1.80454	10.1278	30.1559	33.8096	0	0	7.26764	4.58643	5.41947	1.52922	0	28.739	5.26909	6.67258	9.04562	8.79901	0	16.4706	7.85393	0	0	0
UniRef90_A0A174F2R6	Firmicutes_A	Anaerostipes hadrus	Daunorubicin/doxorubicin resistance ATP-binding protein DrrA	Anaerostipes	0	0	0	0	0	0	0	0	0	0	0	0	0	0	0	0	0.891523	0.948081	0	0	0.676558	2.28354	0	5.01748	1.40181	8.15292	0	0	2.7269	2.13738	2.23594	5.27215	4.11718	0	8.40285	3.52575	0	2.18262	1.00927	0	11.4186	3.27708	0.922331	0	1.70369
UniRef90_A0A174F2R6	Firmicutes_A	Blautia obeum	Daunorubicin/doxorubicin resistance ATP-binding protein DrrA	Blautia	0	1.10832	0	0	0	0	0	0	0	0	0	0	0	0	0	0	0	0.940342	0	2.66722	0	3.32824	1.29944	1.75796	1.44758	1.37732	6.05686	0	2.60573	0.689107	1.04833	0	1.45611	0	5.00583	5.33167	1.35741	0	1.09417	2.67407	4.68919	1.08116	0	0	5.39787
UniRef90_A0A174F2R6	Firmicutes_A	Blautia sp_AF19_10LB	Daunorubicin/doxorubicin resistance ATP-binding protein DrrA	Blautia	0	0	0	0	0	0	0	0	0	0	0	0	0	0	0	0	0	0	0	0	0	0	0	0	0	0	0	0	0	0	0	0	0	0	5.0028	0	0	0	0	0	0	0	0	0	0
UniRef90_A0A174F2R6	Firmicutes_A	Blautia sp_N6H1_15	Daunorubicin/doxorubicin resistance ATP-binding protein DrrA	Blautia	0	0	0	0	0	0	0	0	0	0	0	0	0	0	0	0	0	0	0	0	0	0	0	0	0	0	0	0	0	0	0	0	0	1.78571	0	0	0	0	0	0	0	0	0	0	0
UniRef90_A0A174F2R6	Firmicutes_A	Blautia wexlerae	Daunorubicin/doxorubicin resistance ATP-binding protein DrrA	Blautia	0	7.77731	0	0	0	0	2.15258	0	0	0	0	0	0	0	0	0	0	0.948081	0	1.27005	1.37428	2.22439	0	1.61128	0	1.33553	13.466	0	1.345	0.694449	3.27201	1.11364	3.0081	1.78571	1.60527	1.70393	5.27869	2.14413	3.2733	1.3059	0.974857	2.26316	1.84475	0	0
UniRef90_A0A174F2R6	Firmicutes_A	Ruminococcus gnavus	Daunorubicin/doxorubicin resistance ATP-binding protein DrrA	Blautia	0	0	0	0	0	0	0	0	0	0	0	0	0	0	0	0	0	2.80557	0	0	0	0	0	0	14.3407	0	23.9658	0	0	0	2.15999	0	0	0	13.5903	0	3.98008	0	2.21236	0	2.87627	1.06717	0	0	1.67569
UniRef90_A0A174F2R6	Firmicutes_A	Ruminococcus torques	Daunorubicin/doxorubicin resistance ATP-binding protein DrrA	Blautia	0	0	0	0	0	0	0	0	0	0	0	0	0	0	0	0	0	3.76203	0	1.35182	0.715483	1.14334	0	0	1.3417	5.29392	1.15762	0	1.36345	2.05455	4.41591	5.46175	0	3.24476	1.58298	1.64606	1.37045	0	1.02858	0	3.71976	5.6233	0.875982	1.43219	0
UniRef90_A0A174F2R6	Firmicutes	Clostridiales bacterium_KLE1615	Daunorubicin/doxorubicin resistance ATP-binding protein DrrA	Clostridiales_unclassified	0	0	0	0	0	0	0	0	0	0	0	0	0	0	0	0	0	0	0	0	0	1.04317	0	0	0	2.58809	0	0	0	0	0	0	0	0	0	0	0	0	0	0	0	1.13158	0	0	0
UniRef90_A0A174F2R6	Firmicutes	Coprococcus comes	Daunorubicin/doxorubicin resistance ATP-binding protein DrrA	Coprococcus	0	0	0	0	0	0	0	0	0	0	0	0	0	0	0	0	0	1.89616	0	0	1.43097	0	0	0	0	6.80807	0	0	0	2.88732	0	0	0	0	0	3.44184	0	0	2.16433	0	0	0	0	0	0
UniRef90_A0A174F2R6	Firmicutes_A	Dorea formicigenerans	Daunorubicin/doxorubicin resistance ATP-binding protein DrrA	Dorea	0	0	0	0	0	0	0	0	0	0	0	0	0	0	0	0	1.81965	0.871565	0	0	1.3669	3.39357	0	3.30375	0	5.39806	0	0	0	3.59387	2.08347	2.09945	0	0	0	3.59018	0	4.62634	3.15328	0	0	0	0	0	3.46885
UniRef90_A0A174F2R6	Firmicutes_A	Dorea longicatena	Daunorubicin/doxorubicin resistance ATP-binding protein DrrA	Dorea	0	0	0	0	0	0	0	0	0	0	0	0	0	0	0	0	0	0	0	0	1.40605	0	2.69757	3.40029	0	2.5744	0	0	0	2.77656	1.12392	5.44621	1.45805	0	0	3.3638	0	0	1.10466	0	2.75046	3.2283	0	1.35946	1.8182
UniRef90_A0A174F2R6	Firmicutes_A	Eubacterium hallii	Daunorubicin/doxorubicin resistance ATP-binding protein DrrA	Eubacterium	0	0	0	0	0	0	0	0	0	0	0	0	0	0	0	0	0	0	0	0	0	0	0	3.44839	0	9.32884	0	0	0	0.698057	0	0	1.50405	0	0	1.69511	0	4.56364	1.10618	0	2.80963	2.25699	0	1.43219	0
UniRef90_A0A174F2R6	Firmicutes_A	Fusicatenibacter saccharivorans	Daunorubicin/doxorubicin resistance ATP-binding protein DrrA	Fusicatenibacter	0	0	0	0	0	0	0	0	0	0	0	0	0	0	0	0	0.819059	3.71021	0	0	5.65935	5.6127	0	5.15831	0	2.59585	0	0	0	4.2497	3.34889	5.50101	1.50405	3.35009	0	0	0	2.21961	0	0	2.80771	4.45643	0	0	1.78635
UniRef90_A0A174F2R6	Firmicutes	Eubacterium rectale	Daunorubicin/doxorubicin resistance ATP-binding protein DrrA	Lachnospiraceae_unclassified	0	0	0	0	0	0	0	0	0	0	0	0	0	0	0	0	0	2.72125	0	0	0	3.21399	0	0	0	8.05313	3.70323	0	0	2.14151	3.31452	3.33786	1.46389	0	0	3.47031	1.37045	0	3.18353	0	2.8585	5.42293	0.877084	0	3.57301
UniRef90_A0A174F2R6	Firmicutes_A	Roseburia faecis	Daunorubicin/doxorubicin resistance ATP-binding protein DrrA	Roseburia	0	0	0	0	0	0	0	0	0	0	0	0	0	0	0	0	0	1.8758	0	0	0	8.80453	0	0	0	0	0	0	0	0	0	2.16252	7.37718	0	5.02888	0	0	0	2.21236	0	0	0	0	0	0
UniRef90_A0A174F2R6	Firmicutes_A	Roseburia hominis	Daunorubicin/doxorubicin resistance ATP-binding protein DrrA	Roseburia	0	0	0	0	0	0	0	0	0	0	0	0	0	0	0	0	0	1.83531	0	0	0.648823	1.14177	0	0	0	0	0	0	0	0	0	5.28345	1.41296	0	3.40489	5.2314	0	0	0	0	0	0	0	0	3.58288
UniRef90_A0A174F2R6	Firmicutes_A	Roseburia intestinalis	Daunorubicin/doxorubicin resistance ATP-binding protein DrrA	Roseburia	0	0	0	0	0	0	0	0	0	0	0	0	0	0	0	0	0.870518	0	0	0	1.36592	4.43764	0	1.73672	0	0	6.12814	0	0	0	3.26237	1.11364	0	0	0	0	0	4.596	0	0	0	5.64561	0	0	0
UniRef90_A0A174F2R6	Firmicutes_A	Roseburia inulinivorans	Daunorubicin/doxorubicin resistance ATP-binding protein DrrA	Roseburia	0	0	0	0	0	0	0	0	0	0	0	0	0	0	0	0	0	1.83417	0	0	2.77348	2.28354	0	0	2.91699	0	0	0	0	0	7.71286	5.42649	0	0	1.69651	1.6523	0	0	3.26221	0	0	3.32741	0.956491	0	0
UniRef90_A0A174F2R6	Firmicutes	Ruminococcus lactaris	Daunorubicin/doxorubicin resistance ATP-binding protein DrrA	Ruminococcus	0	0	0	0	0	0	0	0	0	0	0	0	0	0	0	0	0	0	0	0	2.02392	0	0	0	0	0	0	0	0	0	0	0	0	0	0	0	0	4.4311	0	0	0	0	0	0	0
UniRef90_A0A174F2R6	Firmicutes	Ruminococcus sp_AF31_8BH	Daunorubicin/doxorubicin resistance ATP-binding protein DrrA	Ruminococcus	0	0	0	0	0	0	0	0	0	0	0	0	0	0	0	0	0	0	0	0	0.716465	0	0	0	0	0	0	0	0	0	0	0	1.42954	0	0	0	0	0	0	0	0	0	0	0	0
UniRef90_A0A174F2R6	Firmicutes	Tyzzerella nexilis	Daunorubicin/doxorubicin resistance ATP-binding protein DrrA	Tyzzerella	0	0	0	0	0	0	0	0	0	0	0	0	0	0	0	0	0	0	0	0	0	0	0	0	0	0	0	0	0	0	0	0	0	0	0	0	0	0	0	0	0.897312	0	0	0	0
UniRef90_A0A174F994	Firmicutes_A	Blautia obeum	Daunorubicin/doxorubicin resistance ATP-binding protein DrrA	Blautia	0	0	0	0	0	0	0	0	0	0	0	0	0	0	0	0	0	2.84718	0	0	1.45084	0	0	0	0	2.81204	0	0	0	0.746533	0	1.01734	0	0	0	10.553	0	0	3.36002	0	0	0	0	1.45009	0
UniRef90_A0A174F994	Firmicutes_A	Ruminococcus torques	Daunorubicin/doxorubicin resistance ATP-binding protein DrrA	Blautia	0	0	0	0	0	0	0	0	0	0	0	0	0	0	0	0	0	0.873769	0	0	2.08491	0	0	0	2.81944	0	0	0	0	0.746533	0	1.12756	0	0	0	0	0	0	0	0	0	0	0	1.3216	0
UniRef90_A0A174F994	Firmicutes	Coprococcus catus	Daunorubicin/doxorubicin resistance ATP-binding protein DrrA	Coprococcus	0	0	0	0	0	0	0	0	0	0	0	0	0	0	0	0	0	0	0	0	0	0	0	0	0	0	0	0	0	0	0	1.04889	0	0	0	0	0	0	0	0	0	0	0	0	0
UniRef90_A0A174FDT2	Firmicutes_A	Blautia obeum	Daunorubicin/doxorubicin resistance ATP-binding protein DrrA	Blautia	0	22.8031	0	0	0	0	2.33726	0	0	0	0	0	0	0	0	0	2.80054	11.5684	0	0	0	9.33672	2.92303	1.85101	7.17879	17.0187	42.2299	0	0	5.31848	4.60253	3.41287	6.26547	3.57209	47.3413	10.7278	4.14954	0	3.35427	1.37528	12.6389	8.02497	0	0	0
UniRef90_A0A174FDT2	Firmicutes_A	Blautia wexlerae	Daunorubicin/doxorubicin resistance ATP-binding protein DrrA	Blautia	0	19.3905	0	0	0	0	1.07073	0	0	0	0	0	0	0	0	0	4.75326	11.6817	0	0	3.58135	12.795	2.87409	5.55304	4.50778	25.5225	26.7873	0	0	6.80963	9.26687	9.04371	4.69022	3.63213	19.2996	7.36356	4.19571	0	6.90561	2.81737	11.8069	6.94486	4.98629	2.93374	0
UniRef90_A0A174FEM8	Firmicutes_A	Fusicatenibacter saccharivorans	Uncharacterized vancomycin resistance protein	Fusicatenibacter	0	0	0	0	0	0	0	0	0	0	0	0	0	0	0	0	1.87651	2.40702	0	0	1.45691	17.5031	0	10.8902	0	2.86034	0	0	0	2.28138	7.56154	6.29909	4.62468	0	0	0	0	3.60036	1.71575	0	2.98792	8.64888	0	0	0
UniRef90_A0A174FMX7	Firmicutes_A	Blautia obeum	Antirepressor regulating drug resistance, predicted signal transduction N-terminal membrane component	Blautia	0	0	0	0	0	0	0	0	0	0	0	0	0	0	0	0	0	0	0	0	0	2.89407	0	0	3.56453	6.77897	0	0	0	0	0	0	0	0	7.09375	2.98662	0	0	0	0	2.42594	0	0	0	0
UniRef90_A0A174FPZ9	Firmicutes_A	Blautia obeum	Daunorubicin resistance ABC transporter membrane protein	Blautia	0	6.33735	0	0	0	0	0	0	0	0	0	0	0	0	0	0	2.52749	5.24581	0	0	0	5.29705	0	4.98821	2.7089	6.41073	0	0	0	1.37001	0	5.06427	2.85393	0	8.16639	0	0	0	3.18597	0	4.54468	0	0	0	0
UniRef90_A0A174FRJ2	Firmicutes_A	Dorea longicatena	Multidrug resistance ABC transporter ATP-binding/permease protein BmrA	Dorea	0	0	0	0	0	0	0	0	0	0	0	0	0	0	0	0	0	0	0	0	0	6.58609	0	0	0	7.72895	0	0	0	0	3.60735	10.517	0	0	0	5.73957	0	14.5604	0	0	0	13.3123	0	0	0
UniRef90_A0A174GIW1	Firmicutes	Eubacterium rectale	Daunorubicin/doxorubicin resistance ATP-binding protein DrrA	Lachnospiraceae_unclassified	0	0	0	0	0	0	0	0	0	0	0	0	0	0	0	0	0	0	0	0	6.03182	0	0	0	0	0	0	0	0	7.04276	0	0	0	0	0	0	0	0	0	0	0	0	0	0	0
UniRef90_A0A174H0R3	Firmicutes_A	Fusicatenibacter saccharivorans	Daunorubicin/doxorubicin resistance ATP-binding protein DrrA	Fusicatenibacter	0	0	0	0	0	0	0	0	0	0	0	0	0	0	0	0	5.17012	0	0	0	2.02621	13.8359	0	9.67303	0	0	0	0	0	4.74677	6.3308	7.23197	0	0	0	0	0	10.9648	4.0825	0	0	15.7795	0	0	0
UniRef90_A0A174H0V3	Firmicutes_A	Fusicatenibacter saccharivorans	Daunorubicin resistance ABC transporter membrane protein	Fusicatenibacter	0	0	0	0	0	0	0	0	0	0	0	0	0	0	0	0	0	0	0	0	1.37007	13.9329	0	7.92306	0	0	0	0	0	2.07666	2.05146	3.21594	0	0	0	0	0	0	2.05129	0	0	6.43244	0	0	0
UniRef90_A0A174HZI7	Firmicutes_A	Anaerostipes hadrus	Methicillin resistance mecR1 protein	Anaerostipes	0	0	0	0	0	0	0	0	0	0	0	0	0	0	0	0	0	0	0	0	0	0	0	0	0	0	0	0	2.36911	0	0	0	0	0	0	0	0	0	0	0	0	0	0	0	0
UniRef90_A0A174I1S3	Firmicutes_A	Dorea longicatena	Daunorubicin/doxorubicin resistance ATP-binding protein DrrA	Dorea	0	0	0	0	0	0	0	0	0	0	0	0	0	0	0	0	0	0	0	0	0	25.2312	0	0	0	0	0	0	0	0	5.23871	3.15755	0	0	0	0	0	10.7234	4.98576	0	2.72843	7.27552	0	0	4.96498
UniRef90_A0A174I2Y5	Firmicutes_A	Fusicatenibacter saccharivorans	Tetracycline resistance protein tetM	Fusicatenibacter	0	0	0	0	0	0	0	0	0	0	0	0	0	0	0	0	2.52312	0	0	0	1.20206	14.0737	0	10.8422	0	3.09603	0	0	0	3.07729	5.37308	6.22464	0	0	0	0	0	5.23019	0	0	3.54033	7.89148	0	0	2.54418
UniRef90_A0A174I4N3	Firmicutes_A	Fusicatenibacter saccharivorans	Tetracycline resistance protein tetM	Fusicatenibacter	0	0	0	0	0	0	0	0	0	0	0	0	0	0	0	0	0	0	0	0	0	3.73764	0	7.70154	0	0	0	0	0	3.31792	0	0	0	0	0	0	0	10.5089	0	0	0	0	0	0	0
UniRef90_A0A174J2Y3	Firmicutes_A	Fusicatenibacter saccharivorans	Daunorubicin/doxorubicin resistance ATP-binding protein DrrA	Fusicatenibacter	0	0	0	0	0	0	0	0	0	0	0	0	0	0	0	0	8.32897	0	0	0	5.03222	0	0	8.84832	0	0	0	0	0	2.26181	0	0	0	0	0	0	0	7.00303	0	0	0	0	0	0	3.59801
UniRef90_A0A174J9Q5	Actinobacteriota	Collinsella aerofaciens	Multiple antibiotic resistance protein marA	Collinsella	0	0	0	0	0	0	0	0	0	0	0	0	0	0	0	0	3.01399	12.6164	5.70553	7.8669	1.81987	0	0	0	0	14.0178	0	0	13.7013	0	0	0	0	0	0	5.88697	0	7.89084	3.72194	12.7295	8.06351	0	0	0	0
UniRef90_A0A174KD28	Firmicutes_A	Fusicatenibacter saccharivorans	Multiple antibiotic resistance protein marA	Fusicatenibacter	0	0	0	0	0	0	0	0	0	0	0	0	0	0	0	0	0	1.83582	0	0	2.11431	9.97153	0	5.1849	0	0	0	0	0	3.67812	9.04339	4.42152	0	0	0	0	0	0	0	0	0	4.43346	0	0	3.65143
UniRef90_A0A174KHJ6	Firmicutes	Coprococcus comes	Daunorubicin/doxorubicin resistance ATP-binding protein DrrA	Coprococcus	0	0	0	0	0	0	0	0	0	0	0	0	0	0	0	0	0	1.91455	0	0	0	0	0	0	0	0	0	0	0	0	0	0	0	0	0	0	0	0	0	0	0	0	0	0	0
UniRef90_A0A174KIP8	Firmicutes_A	Anaerostipes hadrus	Methicillin resistance mecR1 protein	Anaerostipes	0	0	0	0	0	0	0	0	0	0	0	0	0	0	0	0	0	0	0	0	1.57504	0	0	0	3.14699	0	0	0	0	0	0	0	0	0	0	0	0	0	0	0	1.60975	0	0	0	0
UniRef90_A0A174KQK9	Firmicutes_A	Eubacterium hallii	Methicillin resistance mecR1 protein	Eubacterium	0	0	0	0	0	0	0	0	0	0	0	0	0	0	0	0	0	2.7202	0	0	0	0	0	0	0	0	0	0	0	0	0	0	0	0	0	0	0	0	0	0	0	0	0	0	0
UniRef90_A0A174KV70	Bacteroidota	Bacteroides thetaiotaomicron	Multidrug resistance protein	Bacteroides	0	0	0	0	0	0	0	0	0	0	0	0	0	0	0	0	0	0	0	0	0	0	0	0	0	0	0	0	0	0	0	0	0	0	0	0	0	0	0	2.18086	0	0	0	0	0
UniRef90_A0A174L441	Actinobacteriota	Collinsella aerofaciens	Multidrug resistance protein	Collinsella	0	0	0	0	0	0	0	0	0	0	0	0	0	0	0	0	0	0	0	0	0	0	5.73198	0	34.725	0	0	0	0	0	0	0	0	0	12.2551	0	0	0	0	0	0	3.63402	0	0	0
UniRef90_A0A174LIM3	Bacteroidota	Prevotella copri	Multidrug resistance protein MdtE	Prevotella	0	0	0	0	0	0	0	0	0	4.93722	0	0	0	0	0	0	0	0	12.0034	0	0	0	0	0	0	0	0	34.9494	0	0	0	0	0	0	0	0	0	0	0	0	0	0	0	0	0
UniRef90_A0A174LW52	Firmicutes_A	Flavonifractor plautii	Glyoxalase/bleomycin resistance/dioxygenase family protein	Flavonifractor	0	3.00596	0	0	0	0	0	0	0	0	0	0	0	0	0	0	0	0	0	0	0	0	0	0	0	0	0	0	0	0	0	0	0	0	0	0	3.91787	0	0	0	0	0	0	0	0
UniRef90_A0A174M4L5	Bacteroidota	Bacteroides thetaiotaomicron	AcrB/AcrD family multidrug resistance protein	Bacteroides	0	0	0	0	0	0	0	0	0	0	0	0	0	0	0	0	0	0	0	2.86888	0	0	0	0	0	0	0	0	3.53997	0	0	0	0	0	0	0	0	0	0	0	0	0	0	0	0
UniRef90_A0A174NEM1	Firmicutes	Eubacterium rectale	Methicillin resistance mecR1 protein	Lachnospiraceae_unclassified	0	0	0	0	0	0	0	0	0	0	0	0	0	0	0	0	12.9826	4.3321	0	0	0	0	0	0	0	14.5165	0	0	0	0	0	0	5.4659	0	0	6.58218	0	15.9222	0	0	61.8058	0	0	0	8.2887
UniRef90_A0A174PKN1	Firmicutes_A	Flavonifractor plautii	Glyoxalase/bleomycin resistance protein/dioxygenase	Flavonifractor	0	0	0	0	0	0	0	0	0	0	0	0	0	0	0	0	0	0	0	0	0	0	0	0	0	0	0	0	0	0	0	0	0	0	0	0	3.93329	0	0	3.98995	0	0	0	0	0
UniRef90_A0A174PNE3	Firmicutes_A	Blautia obeum	Uncharacterized vancomycin resistance protein	Blautia	0	0	0	0	0	0	0	0	0	0	0	0	0	0	0	0	0	0	0	0	2.48716	0	0	0	3.46359	0	0	0	0	2.1597	0	0	0	0	15.1405	0	0	0	0	0	0	0	0	0	0
UniRef90_A0A174Q3B5	Firmicutes_A	Ruminococcus torques	Methicillin resistance mecR1 protein	Blautia	0	0	0	0	0	0	0	0	0	0	0	0	0	0	0	0	2.95185	6.16565	0	1.77327	1.37135	2.94456	0	0	0	2.6903	0	0	2.62078	1.43604	0	2.18825	2.92583	0	0	3.47278	3.53823	7.47475	4.98259	6.22253	0	0	3.73555	0	0
UniRef90_A0A174R5F8	Firmicutes	Clostridium clostridioforme	Glyoxalase/bleomycin resistance protein/dioxygenase	Lachnoclostridium	0	0	0	0	0	0	0	0	0	0	0	36.5041	0	0	0	0	0	0	0	0	0	0	0	0	0	0	0	0	0	0	0	0	0	0	0	0	0	0	0	0	0	0	0	0	0
UniRef90_A0A174R923	Firmicutes_A	Anaerotruncus colihominis	Daunorubicin/doxorubicin resistance ATP-binding protein DrrA	Anaerotruncus	0	0	0	0	0	0	0	0	0	0	0	0	0	0	0	0	0	0	0	0	0	0	0	0	0	0	0	0	0	0	0	2.12979	0	0	0	0	0	0	0	0	0	0	0	0	0
UniRef90_A0A174RA67	Firmicutes_A	Ruminococcus torques	Multiple antibiotic resistance protein marA	Blautia	0	0	0	0	0	0	0	0	0	0	0	0	0	0	0	0	2.84781	4.88313	0	2.8357	0	4.6291	0	7.01335	0	4.25894	0	0	2.72738	2.26797	0	0	6.28573	0	0	3.68769	8.38653	0	6.53636	5.39899	0	0	5.84146	0	0
UniRef90_A0A174RAC0	Firmicutes_A	Fusicatenibacter saccharivorans	Daunorubicin/doxorubicin resistance ATP-binding protein DrrA	Fusicatenibacter	0	0	0	0	0	0	0	0	0	0	0	0	0	0	0	0	0	0	0	0	0	0	0	0	0	0	0	0	0	0	0	0	0	0	0	0	0	8.40508	0	0	0	0	0	0	0
UniRef90_A0A174RDI4	Firmicutes	Coprococcus comes	Daunorubicin/doxorubicin resistance ATP-binding protein DrrA	Coprococcus	0	0	0	0	0	0	0	0	0	0	0	0	0	0	0	0	0	0	0	0	0	0	0	0	0	0	0	0	0	0	0	0	0	0	0	0	0	0	2.21171	0	1.9088	0	0	0	0
UniRef90_A0A174RLK2	Bacteroidota	Parabacteroides distasonis	Fosmidomycin resistance protein	Parabacteroides	0	0	0	0	0	0	0	0	0	0	0	0	0	0	0	0	2.51803	0	0	0	0	0	0	0	0	0	0	0	0	0	0	1.53251	0	0	0	0	0	0	0	0	0	0	0	0	0
UniRef90_A0A174RM32	Firmicutes_A	Blautia wexlerae	Daunorubicin/doxorubicin resistance ATP-binding protein DrrA	Blautia	0	0	0	0	0	0	0	0	0	0	0	0	0	0	0	0	0	0	0	0	0	0	0	0	0	0	0	0	0	0	0	0	0	0	0	0	0	0	0	0	0	0	0	0	3.28484
UniRef90_A0A174S756	Firmicutes_A	Fusicatenibacter saccharivorans	Methicillin resistance regulatory protein mecI	Fusicatenibacter	0	0	0	0	0	0	0	0	0	0	0	0	0	0	0	0	0	0	0	0	2.34216	17.8855	0	5.17543	0	0	0	0	0	2.42119	0	9.05497	3.92994	0	0	0	0	0	0	0	0	0	0	0	0
UniRef90_A0A174SFR3	Firmicutes_A	Hungatella hathewayi	Glyoxalase/bleomycin resistance protein/dioxygenase	Hungatella	0	3.42275	0	0	0	0	0	0	0	0	0	0	0	0	0	0	0	0	0	11.7277	0	0	0	0	0	0	0	0	7.73417	0	0	0	0	0	0	0	3.72782	0	0	0	0	0	0	0	0
UniRef90_A0A174SFR3	Firmicutes	Clostridium clostridioforme	Glyoxalase/bleomycin resistance protein/dioxygenase	Lachnoclostridium	0	0	20.4051	0	0	0	0	0	0	0	0	0	0	0	0	0	0	0	0	0	0	0	0	0	0	0	0	0	0	0	0	0	0	0	0	0	3.90256	0	0	0	0	0	0	0	0
UniRef90_A0A174SGD0	Firmicutes_A	Blautia obeum	Antirepressor regulating drug resistance, predicted signal transduction N-terminal membrane component	Blautia	0	0	0	0	0	0	0	0	0	0	0	0	0	0	0	0	0	0	0	0	0.89977	0	0	0	0	0	0	0	0	2.24731	0	0	0	0	0	0	0	0	0	0	0	0	0	0	0
UniRef90_A0A174SVU1	Firmicutes_A	Fusicatenibacter saccharivorans	Daunorubicin/doxorubicin resistance ATP-binding protein DrrA	Fusicatenibacter	0	0	0	0	0	0	0	0	0	0	0	0	0	0	0	0	0	4.79547	0	0	0	21.6917	0	0	0	2.85768	0	0	0	0	3.37508	4.52535	0	0	0	0	0	0	3.41376	0	0	16.0171	0	0	0
UniRef90_A0A174T5R8	Firmicutes_A	Anaerotruncus colihominis	Glyoxalase/bleomycin resistance/dioxygenase family protein	Anaerotruncus	0	0	0	0	0	0	0	0	0	0	0	0	0	0	0	0	0	0	0	0	0	0	0	0	0	0	0	0	0	0	0	3.2604	0	0	0	0	0	0	0	0	0	0	0	0	0
UniRef90_A0A174TCG5	Bacteroidota	Parabacteroides distasonis	5-nitroimidazole antibiotic resistance protein	Parabacteroides	0	0	0	0	0	0	0	0	0	0	0	0	0	0	0	0	0	0	0	0	0	0	0	0	0	0	0	0	2.93202	0	0	0	0	10.8789	0	0	0	0	0	0	0	0	2.05688	0	0
UniRef90_A0A174TE41	Firmicutes_A	Anaerostipes hadrus	Daunorubicin/doxorubicin resistance ATP-binding protein DrrA	Anaerostipes	0	0	0	0	0	0	0	0	0	0	0	0	0	0	0	0	0	0.891808	0	0	0	0	0	0	1.47161	0	0	0	0	0	0	0	0	0	4.97985	0	0	0	1.06246	0	0	0	0	0	0
UniRef90_A0A174TE41	Firmicutes_A	Blautia obeum	Daunorubicin/doxorubicin resistance ATP-binding protein DrrA	Blautia	0	0	0	0	0	0	0	0	0	0	0	0	0	0	0	0	0	1.91058	0	0	0	0	0	0	1.42052	0	0	0	0	0	0	0	0	0	3.27949	0	0	0	0	0	0	0	0	0	0
UniRef90_A0A174TE41	Firmicutes_A	Ruminococcus gnavus	Daunorubicin/doxorubicin resistance ATP-binding protein DrrA	Blautia	0	0	0	0	0	0	0	0	0	0	0	0	0	0	0	0	0	0.950689	0	0	0	0	0	0	1.47161	0	0	0	0	0	0	0	0	0	8.35747	0	0	0	1.05412	0	0	0	0	0	0
UniRef90_A0A174TE51	Firmicutes_A	Ruminococcus torques	Probable multidrug resistance ABC transporter ATP-binding/permease protein YheH	Blautia	0	0	0	0	0	0	0	0	0	0	0	0	0	0	0	0	2.69435	3.17628	0	3.42252	1.81794	3.3818	0	0	0	4.65264	0	0	3.97569	2.78362	0	3.25589	8.18652	3.72408	0	8.24639	10.8848	8.8082	6.02456	5.75989	0	1.91564	10.0746	0	0
UniRef90_A0A174TS61	Firmicutes_A	Blautia wexlerae	Daunorubicin/doxorubicin resistance ATP-binding protein DrrA	Blautia	0	0	0	0	0	0	0	0	0	0	0	0	0	0	0	0	0	0	0	0	0	0	0	0	0	0	14.6798	0	0	0	0	0	0	0	0	0	2.71624	0	0	0	0	0	0	0	0
UniRef90_A0A174TS69	Firmicutes_A	Fusicatenibacter saccharivorans	Daunorubicin/doxorubicin resistance ATP-binding protein DrrA	Fusicatenibacter	0	0	0	0	0	0	0	0	0	0	0	0	0	0	0	0	0	4.90348	0	0	1.7469	4.15683	0	3.21153	0	7.16783	0	0	0	2.45151	4.1033	1.69425	0	0	0	0	0	0	6.05449	0	4.73947	0	0	0	2.22092
UniRef90_A0A174U182	Firmicutes_A	Fusicatenibacter saccharivorans	Uncharacterized vancomycin resistance protein	Fusicatenibacter	0	0	0	0	0	0	0	0	0	0	0	0	0	0	0	0	1.4028	0	0	0	0	4.55388	0	3.80794	0	0	0	0	0	3.6065	2.06432	3.08056	0	0	0	0	0	0	0	0	2.69134	4.16636	0	0	0
UniRef90_A0A174UB52	Firmicutes_A	Dorea longicatena	Uncharacterized vancomycin resistance protein	Dorea	0	0	0	0	0	0	0	0	0	0	0	0	0	0	0	0	0	0	0	0	1.08658	0	0	0	0	0	0	0	0	3.34236	0	0	0	0	0	0	0	0	0	0	0	0	0	0	0
UniRef90_A0A174UCB8	Firmicutes_A	Ruminococcus torques	Uncharacterized vancomycin resistance protein	Blautia	0	0	0	0	0	0	0	0	0	0	0	0	0	0	0	0	1.39966	3.9923	0	3.62983	0.830223	3.52263	0	0	0	2.1303	0	0	4.19279	3.10868	0	0	10.3742	2.06953	0	10.2579	8.32359	7.10412	7.62705	4.77796	0	2.18304	8.05455	0	0
UniRef90_A0A174UHV5	Firmicutes_A	Blautia wexlerae	Antirepressor regulating drug resistance, predicted signal transduction N-terminal membrane component	Blautia	0	0	0	0	0	0	0	0	0	0	0	0	0	0	0	0	0	0	0	0	0	0	0	0	0	3.15369	0	0	0	0	0	0	0	0	0	0	0	0	2.29288	0	0	2.556	0	0	0
UniRef90_A0A174UJV4	Firmicutes_A	Eisenbergiella tayi	Daunorubicin/doxorubicin resistance ATP-binding protein DrrA	Eisenbergiella	0	13.5085	0	0	0	0	0	0	0	0	0	0	0	0	0	0	0	0	0	0	0	0	2.68512	0	0	0	0	0	0	0	0	0	0	0	0	0	0	0	0	0	0	0	0	0	0
UniRef90_A0A174V6S9	Bacteroidota	Bacteroides uniformis	Multidrug resistance protein	Bacteroides	0	0	0	0	0	0	0	0	0	4.01294	0	0	0	0	0	0	8.77175	0	0	0	0	0	0	0	0	5.52145	0	0	0	0	0	0	0	0	0	9.05465	9.35472	0	1.91293	0	0	0	0	60.4819	0
UniRef90_A0A174VA78	Firmicutes_A	Blautia sp	Daunorubicin/doxorubicin resistance ATP-binding protein DrrA	Blautia	0	0	0	0	0	0	0	0	0	0	0	0	0	0	0	0	0	0	0	0	0	0	0	0	0	0	0	0	0	1.24551	0	0	0	0	0	0	0	0	0	0	0	0	0	0	0
UniRef90_A0A174VA78	Firmicutes_A	Ruminococcus torques	Daunorubicin/doxorubicin resistance ATP-binding protein DrrA	Blautia	0	0	0	0	0	0	0	0	0	0	0	0	0	0	0	0	4.86741	4.19136	0	3.68111	0	0	0	0	0	3.801	5.60555	0	0	4.54364	0	2.00739	5.35852	0	0	12.643	6.06669	0	10.9921	3.64702	0	0	11.0937	0	4.98297
UniRef90_A0A174VA78	Firmicutes	Ruminococcus sp_AF31_8BH	Daunorubicin/doxorubicin resistance ATP-binding protein DrrA	Ruminococcus	0	0	0	0	0	0	0	0	0	0	0	0	0	0	0	0	0	0	0	0	0	0	0	0	0	0	0	0	0	1.27446	0	0	0	0	0	0	0	0	0	0	0	0	0	0	0
UniRef90_A0A174VC62	Firmicutes_A	Flavonifractor plautii	Uncharacterized vancomycin resistance protein	Flavonifractor	0	0	0	0	0	0	0	0	0	0	0	4.26401	0	0	0	0	0	0	0	0	0	0	0	0	0	0	0	0	0	0	0	0	0	0	0	0	0	0	0	0	0	0	0	0	0
UniRef90_A0A174VTF8	Firmicutes_A	Ruminococcus torques	Uncharacterized vancomycin resistance protein	Blautia	0	0	0	0	0	0	0	0	0	0	0	0	0	0	0	0	3.08296	3.20948	0	5.25228	0	0	0	0	0	2.32864	0	0	0	1.25002	0	1.87756	10.7837	0	0	7.0004	6.91232	11.7207	4.94052	2.35062	0	0	9.12557	0	3.0196
UniRef90_A0A174VU47	Firmicutes_A	Hungatella hathewayi	Glyoxalase/bleomycin resistance protein/dioxygenase	Hungatella	0	0	0	0	0	0	0	0	0	0	0	0	0	0	0	0	0	0	0	0	0	0	4.19413	0	0	0	0	0	0	0	0	0	0	0	0	0	0	0	0	0	0	0	0	0	0
UniRef90_A0A174WBK6	Bacteroidota	Parabacteroides distasonis	Antiseptic resistance protein	Parabacteroides	0	0	0	0	0	0	0	0	0	0	0	0	0	0	0	0	0	0	0	0	0	0	0	0	0	0	0	0	0	0	0	1.32654	0	9.32311	0	0	0	0	0	0	0	0	0	1.70599	3.24167
UniRef90_A0A174WCG3	Bacteroidota	Butyricimonas virosa	Tetracycline resistance protein tetM	Butyricimonas	0	0	0	0	0	0	0	0	0	0	0	0	0	0	0	0	0	0	0	0	0	0	0	0	0	0	0	0	0	0	0	0	0	0	0	0	3.48407	0	0	0	0	0	0	0	0
UniRef90_A0A174WCG3	Bacteroidota	Parabacteroides distasonis	Tetracycline resistance protein tetM	Parabacteroides	0	0	0	0	0	0	0	0	0	0	0	0	0	0	0	0	4.53801	0	0	2.55151	0	0	0	0	0	0	0	0	2.52898	0	0	0	0	0	0	0	1.70167	0	0	0	0	0	0	6.16909	6.70932
UniRef90_A0A174WCZ2	Firmicutes_A	Ruminococcus torques	Daunorubicin/doxorubicin resistance ATP-binding protein DrrA	Blautia	0	0	0	0	0	0	0	0	0	0	0	0	0	0	0	0	0	0	0	0	0	0	0	0	0	0	0	0	14.2736	0	0	0	0	13.18	0	0	0	0	1.06246	14.3667	0	0	0	0	32.4856
UniRef90_A0A174WCZ2	Firmicutes_A	Fusicatenibacter saccharivorans	Daunorubicin/doxorubicin resistance ATP-binding protein DrrA	Fusicatenibacter	0	0	0	0	0	0	0	0	0	0	0	0	0	0	0	0	0	0	0	0	0	0	0	0	0	0	0	0	0	0	0	0	0	13.5063	0	0	0	0	1.05689	0	0	0	0	0	27.3512
UniRef90_A0A174WE91	Firmicutes_A	Hungatella hathewayi	Glyoxalase/bleomycin resistance protein/dioxygenase	Hungatella	0	3.25846	0	0	0	0	0	0	0	0	0	0	0	0	0	0	0	0	0	0	0	0	0	0	0	0	0	0	0	0	0	0	0	0	0	0	0	0	0	0	0	0	0	0	0
UniRef90_A0A174WL05	Firmicutes_A	Ruminococcus torques	Daunorubicin/doxorubicin resistance ATP-binding protein DrrA	Blautia	0	0	0	0	0	0	0	0	0	0	0	0	0	0	0	0	0	0	0	0	0	0	0	6.96532	0	0	0	0	0	0	4.58897	4.57871	0	0	0	0	0	0	0	0	0	0	0	4.44073	0
UniRef90_A0A174X8E2	Firmicutes_A	Ruminococcus torques	Tetracycline resistance protein tetM	Blautia	0	0	0	0	0	0	0	0	0	0	0	0	0	0	0	0	2.84547	3.46122	0	7.08161	0	4.48615	0	2.31395	0	3.58019	0	0	3.20018	3.65275	0	2.04452	9.04005	0	0	6.56726	9.31252	7.89261	6.65384	3.25701	0	1.78042	5.50271	0	0
UniRef90_A0A174X921	Firmicutes_A	Ruminococcus torques	Uncharacterized vancomycin resistance protein	Blautia	0	0	0	0	0	0	0	0	0	0	0	0	0	0	0	0	0	5.23599	0	0	0	0	0	0	0	0	14.0709	0	0	0	0	0	0	0	0	0	4.71253	0	0	0	0	0	5.36371	0	0
UniRef90_A0A174XE14	Firmicutes_A	Blautia sp	Daunorubicin/doxorubicin resistance ATP-binding protein DrrA	Blautia	0	0	0	0	0	0	0	0	0	0	0	0	0	0	0	0	0	0	0	0	0	0	0	0	0	0	0	0	0	0	0	0	2.25492	0	0	0	0	0	0	0	0	0	0	0	0
UniRef90_A0A174XE14	Firmicutes_A	Ruminococcus torques	Daunorubicin/doxorubicin resistance ATP-binding protein DrrA	Blautia	0	0	0	0	0	0	0	0	0	0	0	0	0	0	0	0	0	7.37854	0	4.78255	2.0034	3.20121	0	7.4258	0	3.88544	3.53327	0	6.64821	3.66077	3.18022	3.91855	12.6188	0	0	8.7141	11.5486	8.19119	9.33926	5.87015	2.0834	2.3969	8.12228	0	0
UniRef90_A0A174XE14	Firmicutes	Ruminococcus sp_AF31_8BH	Daunorubicin/doxorubicin resistance ATP-binding protein DrrA	Ruminococcus	0	0	0	0	0	0	0	0	0	0	0	0	0	0	0	0	0	0	0	0	0	0	0	0	0	0	0	0	0	1.60999	0	0	0	0	0	0	0	0	0	0	0	0	0	0	0
UniRef90_A0A174XFD5	Bacteroidota	Prevotella copri	Fosmidomycin resistance protein	Prevotella	0	0	2.9731	0	0	0	0	0	0	2.01989	0	0	0	0	0	0	0	0	17.4361	0	0	0	0	0	0	0	0	32.1822	0	0	0	0	0	0	0	0	0	0	0	0	0	0	0	0	0
UniRef90_A0A174XHA2	Bacteroidota	Bacteroides caccae	Putative clindamycin resistance transfer factor	Bacteroides	0	0	0	0	0	0	0	0	0	0	0	0	0	0	0	0	0	8.5809	0	50.7141	0	0	0	0	0	9.64483	0	0	14.7113	0	0	0	0	0	0	39.4923	0	0	0	7.46841	0	0	0	0	0
UniRef90_A0A174XKK8	Firmicutes_A	Hungatella hathewayi	Multidrug resistance protein YpnP	Hungatella	0	1.95674	0	0	0	0	0	0	0	0	0	0	0	0	0	0	0	0	0	0	0	0	0	0	0	0	0	0	0	0	0	0	0	0	0	0	0	0	0	0	0	0	0	0	0
UniRef90_A0A174XLZ8	Firmicutes_A	Ruminococcus torques	Uncharacterized vancomycin resistance protein	Blautia	0	0	0	0	0	0	0	0	0	0	0	0	0	0	0	0	0	4.94422	0	4.61972	0	5.21907	0	3.96444	0	0	1.44288	0	7.06234	5.50814	1.92995	4.42645	11.2358	0	0	8.14114	14.0525	14.7643	8.301	5.53026	0	1.30838	8.29916	0	3.15259
UniRef90_A0A174XZQ6	Firmicutes_A	Ruminococcus torques	Multiple antibiotic resistance protein marA	Blautia	0	0	0	0	0	0	0	0	0	0	0	0	0	0	0	0	4.83903	7.03359	0	10.0142	0	3.49612	0	0	0	2.94711	0	0	5.66228	5.4722	0	0	15.5891	0	0	0	6.86509	7.43064	12.5262	8.55063	0	0	9.05	0	0
UniRef90_A0A174Z8E2	Bacteroidota	Alistipes finegoldii	Multidrug resistance protein MdtE	Alistipes	0	0	0	0	0	0	0	0	0	0	0	0	0	34.9517	0	0	0	0	0	4.80784	0	0	0	0	0	0	3.46049	0	4.84433	0	0	0	0	0	0	0	9.64979	0	0	2.89834	0	0	0	0	0
UniRef90_A0A174ZK68		Unclassified	Multiple antibiotic resistance protein marR	unclassified	0	0	0	0	0	0	0	0	0	0	0	0	0	0	0	0	0	0	0	0	2.63232	0	0	0	0	0	0	0	0	0	0	0	0	0	0	0	0	0	0	0	0	0	0	0	0
UniRef90_A0A174ZW48	Firmicutes_A	Ruminococcus gnavus	Multiple antibiotic resistance protein marA	Blautia	0	0	0	0	0	0	0	0	0	0	0	14.02	0	0	0	0	0	0	0	0	0	0	0	0	30.6194	0	0	0	0	0	0	0	0	0	14.054	0	0	0	0	0	0	2.56411	0	0	4.32414
UniRef90_A0A174ZW48	Firmicutes_A	Ruminococcus torques	Multiple antibiotic resistance protein marA	Blautia	0	0	0	0	0	0	0	0	0	0	0	0	0	0	0	0	0	3.47312	0	0	1.6342	4.128	0	0	13.9403	3.25794	0	0	0	3.37652	5.39672	14.2868	10.6026	0	2.10003	0	0	0	0	0	0	3.94968	0	0	0
UniRef90_A0A174ZYC9	Bacteroidota	Alistipes finegoldii	Methicillin resistance regulatory protein mecI	Alistipes	0	0	0	0	0	0	0	0	0	0	0	5.96283	0	10.4737	0	0	0	0	0	0	0	0	0	0	0	0	0	0	0	0	0	0	0	0	0	0	12.1669	0	0	8.10441	0	0	0	0	0
UniRef90_A0A174ZYC9	Bacteroidota	Alistipes onderdonkii	Methicillin resistance regulatory protein mecI	Alistipes	0	0	0	0	0	0	0	0	0	0	0	6.71152	0	27.877	0	0	0	0	0	3.52438	0	0	0	0	0	0	0	0	0	0	0	0	0	0	0	0	0	0	0	0	0	0	0	0	0
UniRef90_A0A181X225	Proteobacteria	Klebsiella grimontii	Multidrug resistance outer membrane protein MdtQ	Klebsiella	0	0	0	0	0	0	0	0	0	0	1.01428	0	0	0	0	0	0	0	0	0	0	0	0	0	0	0	0	0	0	0	0	0	0	0	0	0	0	0	0	0	0	0	0	0	0
UniRef90_A0A181X225	Proteobacteria	Klebsiella michiganensis	Multidrug resistance outer membrane protein MdtQ	Klebsiella	0	0	0	0.838376	0	0	7.43519	17.6147	1.96691	0	1.47919	0	0	0	6.89601	0	0	0	0	0	0	0	0	0	0	0	0	0	0	0	0	0	0	0	0	0	0	0	0	0	0	0	0	0	0
UniRef90_A0A181X225	Proteobacteria	Klebsiella oxytoca	Multidrug resistance outer membrane protein MdtQ	Klebsiella	0	0	0	4.59313	2.72124	10.85	0	0	0.987101	0	0	0	55.9435	18.7007	0	37.581	0	0	0	0	0	0	0	0	0	0	0	0	0	0	0	0	0	0	0	0	0	0	0	0	0	0	0	0	0
UniRef90_A0A181X225	Proteobacteria	Klebsiella pneumoniae	Multidrug resistance outer membrane protein MdtQ	Klebsiella	0	0	0	0	0	0	0	8.01796	0	0	0	0	0	0	0	0	0	0	0	0	0	0	0	0	0	0	0	0	0	0	0	0	0	0	0	0	0	0	0	0	0	0	0	0	0
UniRef90_A0A181Y5R3	Proteobacteria	Klebsiella michiganensis	Bcr/CflA family drug resistance efflux transporter	Klebsiella	0	0	0	3.15371	0	0	11.0899	24.3571	0.828256	0	1.28307	0	0	0	8.04886	0	0	0	0	0	0	0	0	0	0	0	0	0	0	0	0	0	0	0	0	0	0	0	0	0	0	0	0	0	0
UniRef90_A0A181Y5R3	Proteobacteria	Klebsiella oxytoca	Bcr/CflA family drug resistance efflux transporter	Klebsiella	0	0	0	15.387	9.4209	18.6414	0	0.392699	4.10607	0	0	0	114.095	54.9589	2.31974	81.3355	0	0	0	0	0	0	0	0	0	0	0	0	0	0	0	0	0	0	0	0	0	0	0	0	0	0	0	0	0
UniRef90_A0A181Y5R3	Proteobacteria	Klebsiella pneumoniae	Bcr/CflA family drug resistance efflux transporter	Klebsiella	0	0	0	0	0	0	0	6.02282	0	0	1.25077	0	0	0	0	0	0	0	0	0	0	0	0	0	0	0	0	0	0	0	0	0	0	0	0	0	0	0	0	0	0	0	0	0	0
UniRef90_A0A198FHW8	Proteobacteria	Klebsiella pneumoniae	Membrane fusion component of a tripartite multidrug resistance system	Klebsiella	0	2.28399	0	0	0	0	0	0	0	0	0	0	0	0	0	0	0	0	0	0	0	0	0	0	0	0	0	0	0	0	0	0	0	0	0	0	0	0	0	0	0	0	0	0	0
UniRef90_A0A198FHW8	Proteobacteria	Proteus mirabilis	Membrane fusion component of a tripartite multidrug resistance system	Proteus	0	0.789356	0	0	0	0	0	0	0	0	0	0	0	0	0	0	0	0	0	0	0	0	0	0	0	0	0	0	0	0	0	0	0	0	0	0	0	0	0	0	0	0	0	0	0
UniRef90_A0A1A5VRI0	Firmicutes	Pediococcus acidilactici	Multidrug resistance protein EbrA	Pediococcus	0	3.27155	4.54237	0	0	0	20.9003	0	0	0	0	0	0	0	0	0	0	0	0	0	0	0	0	0	0	0	0	0	0	0	0	0	0	0	0	0	0	0	0	0	0	0	0	0	0
UniRef90_A0A1B2I7U2		Unclassified	Acriflavin resistance protein	unclassified	0	0	0	0	0	0	0	0	0	0	0	0	19.6753	0	0	0	0	0	0	0	0	0	0	0	0	0	0	0	0	0	0	0	0	0	0	0	0	0	0	0	0	0	0	0	0
UniRef90_A0A1B7JBC6	Proteobacteria	Kluyvera cryocrescens	Multidrug resistance protein MdtG	Kluyvera	0	0	0	0	0	0	0	0	0	0	0	0	0	0	0	0	0	0	0	0	0	0	0	0	0	0	0	0	0	0	0	0	5.87054	0	0	0	0	0	0	0	0	0	0	0	0
UniRef90_A0A1B7JBC6		Unclassified	Multidrug resistance protein MdtG	unclassified	0	0	0	5.72854	0	0	0	0	0	0	0	0	0	0	0	0	0	0	0	0	0	0	0	0	0	0	0	0	0	0	0	0	0	0	0	0	0	0	0	0	0	0	0	0	0
UniRef90_A0A1B7JTB4		Unclassified	Outer membrane component of a tripartite multidrug resistance system	unclassified	0	0	0	3.88875	0	0	0	0	0	0	0	0	0	0	0	0	0	0	0	0	0	0	0	0	0	0	0	0	0	0	0	0	0	0	0	0	0	0	0	0	0	0	0	0	0
UniRef90_A0A1B7JXT3	Proteobacteria	Kluyvera cryocrescens	Multidrug resistance protein MdtK	Kluyvera	0	0	0	2.20378	0	0	0	0	0	0	0	0	0	0	0	0	0	0	0	0	0	0	0	0	0	0	0	0	0	0	0	0	3.5229	0	0	0	0	0	0	0	0	0	0	0	0
UniRef90_A0A1B7JXT3		Unclassified	Multidrug resistance protein MdtK	unclassified	0	0	0	3.28888	0	0	0	0	0	0	0	0	0	0	0	0	0	0	0	0	0	0	0	0	0	0	0	0	0	0	0	0	0	0	0	0	0	0	0	0	0	0	0	0	0
UniRef90_A0A1B7JZZ1		Unclassified	Tetracycline-resistance determinant	unclassified	0	0	0	4.14151	0	0	0	0	0	0	0	0	0	0	0	0	0	0	0	0	0	0	0	0	0	0	0	0	0	0	0	0	0	0	0	0	0	0	0	0	0	0	0	0	0
UniRef90_A0A1B7K1P3		Unclassified	Putative multidrug resistance protein MdtD	unclassified	0	0	0	5.74144	0	0	0	0	0	0	0	0	0	0	0	0	0	0	0	0	0	0	0	0	0	0	0	0	0	0	0	0	0	0	0	0	0	0	0	0	0	0	0	0	0
UniRef90_A0A1B7K1R3	Proteobacteria	Kluyvera cryocrescens	Multidrug resistance protein MdtA	Kluyvera	0	0	0	0	0	0	0	0	0	0	0	0	0	0	0	0	0	0	0	0	0	0	0	0	0	0	0	0	0	0	0	0	5.72624	0	0	0	0	0	0	0	0	0	0	0	0
UniRef90_A0A1B7K5A0	Proteobacteria	Kluyvera cryocrescens	Multidrug resistance protein A	Kluyvera	0	0	0	2.12719	0	0	0	0	0	0	0	0	0	0	0	0	0	0	0	0	0	0	0	0	0	0	0	0	0	0	0	0	3.01339	0	0	0	0	0	0	0	0	0	0	0	0
UniRef90_A0A1B7K884	Proteobacteria	Kluyvera cryocrescens	Multidrug resistance protein D	Kluyvera	0	0	0	1.41614	0	0	0	0	0	0	0	0	0	0	0	0	0	0	0	0	0	0	0	0	0	0	0	0	0	0	0	0	5.5862	0	0	0	0	0	0	0	0	0	0	0	0
UniRef90_A0A1B7K884		Unclassified	Multidrug resistance protein D	unclassified	0	0	0	3.52591	0	0	0	0	0	0	0	0	0	0	0	0	0	0	0	0	0	0	0	0	0	0	0	0	0	0	0	0	0	0	0	0	0	0	0	0	0	0	0	0	0
UniRef90_A0A1B7KYY2		Unclassified	Multidrug resistance protein B	unclassified	0	0	0	0	0	0	0	0.990176	0	0	0	0	0	0	0	0	0	0	0	0	0	0	0	0	0	0	0	0	0	0	0	0	0	0	0	0	0	0	0	0	0	0	0	0	0
UniRef90_A0A1B8HD44	Proteobacteria	Klebsiella pneumoniae	Multidrug resistance protein B	Klebsiella	0	2.37787	0	0	0	0	0	0	0	0	0	0	0	0	0	0	0	0	0	0	0	0	0	0	0	0	0	0	0	0	0	0	0	0	0	0	0	0	0	0	0	0	0	0	0
UniRef90_A0A1B8HPB1	Proteobacteria	Klebsiella pneumoniae	Multidrug resistance protein MdtH	Klebsiella	0	0	0	0	0	0	0	0	0	0	2.43219	0	0	0	0	0	0	0	0	0	0	0	0	0	0	0	0	0	0	0	0	0	0	0	0	0	0	0	0	0	0	0	0	0	0
UniRef90_A0A1C5KU35	Firmicutes_A	Blautia sp	Multidrug resistance protein MdtN	Blautia	0	0	0	0	0	0	0	0	0	0	0	0	0	0	0	0	0	3.14702	0	0	0	3.15923	0	0	0	0	0	0	0	0	5.65618	2.4066	0	0	0	0	0	0	0	0	0	3.12559	0	0	0
UniRef90_A0A1C5KWR2	Firmicutes_A	Blautia sp	Uncharacterized vancomycin resistance protein	Blautia	0	0	0	0	0	0	0	0	0	0	0	0	0	0	0	0	0	2.64363	0	0	0	3.18353	0	0	0	0	0	0	0	0	3.15059	1.8493	0	0	0	0	0	0	0	0	0	0	0	0	0
UniRef90_A0A1C5M8J0		Unclassified	Daunorubicin/doxorubicin resistance ATP-binding protein DrrA	unclassified	0	0	0	0	0	0	0	0	0	0	0	0	0	0	0	0	3.14458	0	0	0	0	0	0	0	0	0	0	0	0	0	0	0	7.59195	0	0	0	0	0	5.71035	0	0	0	0	0	0
UniRef90_A0A1C5MCT2		Unclassified	Daunorubicin resistance ABC transporter, ATP-binding protein	unclassified	0	0	0	0	0	0	0	0	0	0	0	0	0	0	0	0	0	5.31716	0	0	0	0	0	0	0	0	0	0	0	1.1412	0	0	0	0	0	0	0	0	3.78875	0	0	0	0	0	0
UniRef90_A0A1C5NWV5	Firmicutes	Coprococcus catus	Daunorubicin/doxorubicin resistance ATP-binding protein DrrA	Coprococcus	0	0	0	0	0	0	0	0	0	0	0	0	0	0	0	0	0	1.91986	0	0	0	0	0	0	0	0	0	0	0	0	0	0	0	0	0	0	0	0	0	0	0	0	0	0	0
UniRef90_A0A1C5U5C9		Unclassified	Multidrug resistance ABC transporter ATP-binding/permease protein BmrA	unclassified	0	0	0	0	0	0	0	0	0	0	0	0	0	0	0	0	0	0	0	0	0	0	0	0	0	0	0	0	0	0	7.26545	13.2743	0	0	0	0	0	0	0	0	0	0	0	0	0
UniRef90_A0A1C5XE63		Unclassified	Probable multidrug resistance ABC transporter ATP-binding/permease protein YheH	unclassified	0	0	0	0	0	0	0	0	0	0	0	0	0	0	0	0	0	0	0	0	3.72743	0	0	0	0	0	0	0	0	15.191	0	0	0	0	0	0	0	0	0	0	0	0	0	0	0
UniRef90_A0A1C5YGK3		Unclassified	Methicillin resistance mecR1 protein	unclassified	0	0	0	0	0	0	0	0	0	0	0	0	0	0	0	0	4.22192	0	0	0	0	0	0	0	0	0	0	0	0	0	0	0	0	0	0	0	0	0	0	0	0	0	0	0	0
UniRef90_A0A1C5ZGA4	Firmicutes_A	Agathobaculum butyriciproducens	Daunorubicin/doxorubicin resistance ATP-binding protein DrrA	Agathobaculum	0	0	0	0	0	0	0	0	0	0	0	0	0	0	0	0	0	0	0	0	0	0	0	8.69054	0	0	0	0	0	0	0	0	0	0	0	0	0	9.57953	0	0	0	2.3369	0	0	0
UniRef90_A0A1C6BD04		Unclassified	Multidrug resistance ABC transporter ATP-binding and permease protein	unclassified	0	0	0	0	0	0	0	0	0	0	0	0	0	0	0	0	0	0	0	0	0	0	0	0	0	0	0	0	9.55724	0	0	0	0	0	0	0	0	0	0	0	0	0	3.35232	0	0
UniRef90_A0A1C6BL44	Firmicutes	Firmicutes bacterium_AF16_15	Multidrug resistance-like ATP-binding protein MdlB	Firmicutes_unclassified	0	0	0	0	0	0	0	0	0	0	0	0	0	0	0	0	0	0	0	0	0	0	0	0	0	0	0	0	0	0	0	0	0	0	0	0	0	4.87258	0	0	0	0	1.50891	0	0
UniRef90_A0A1C6BS26	Firmicutes	Clostridium leptum	Tetracycline resistance protein tetM from transposon Tn916	Ruminococcaceae_unclassified	0	0	0	0	0	0	0	0	0	0	0	0	0	0	0	0	0	3.10349	0	0	0	1.66429	0	0	3.17473	0	0	0	0	0	0	5.24234	0	0	11.773	0	0	0	0	0	0	0	0	0	0
UniRef90_A0A1C6FTW4	Firmicutes	Clostridiales bacterium_KLE1615	Daunorubicin/doxorubicin resistance ATP-binding protein DrrA	Clostridiales_unclassified	0	0	0	0	0	0	0	0	0	0	0	0	0	0	0	0	0	0	0	0	0	4.88004	0	3.93869	0	0	0	0	0	0	0	0	3.33776	0	0	0	0	0	0	0	0	0	0	0	0
UniRef90_A0A1C6IXF1	Firmicutes_A	Agathobaculum butyriciproducens	Tetracycline resistance protein tetM from transposon Tn916	Agathobaculum	0	0	0	0	0	0	0	0	0	0	0	0	0	0	0	0	0	0	0	0	0	1.69707	0	5.78967	3.45857	0	0	0	0	0	0	0	3.53978	0	0	0	0	0	0	0	0	2.01329	0	0	0
UniRef90_A0A1C6JKD9	Firmicutes_A	Clostridium disporicum	Multidrug resistance ABC transporter ATP-binding and permease protein	Clostridium	0	0	0	0	0	0	0	0	0	0	0	0	0	0	0	0	0	0	0	0	0	0	0	3.62835	0	0	0	0	0	0	0	0	0	0	0	0	0	0	0	0	0	0	0	0	0
UniRef90_A0A1C7I4W0	Firmicutes_A	Blautia producta	Glyoxalase/bleomycin resistance/dioxygenase family protein	Blautia	0	6.38914	0	0	5.17716	0	0	0	0	3.0549	0	0	0	0	0	0	0	0	0	0	0	0	0	0	0	0	0	0	0	0	0	0	0	0	0	0	0	0	0	0	0	0	0	0	0
UniRef90_A0A1C7I8W2	Firmicutes_A	Blautia coccoides	Acriflavin resistance protein	Blautia	0	0	0	0	0	0	0	0	0	0.186512	0	0	0	0	0	0	0	0	0	0	0	0	0	0	0	0	0	0	0	0	0	0	0	0	0	0	0	0	0	0	0	0	0	0	0
UniRef90_A0A1C7I8W2	Firmicutes_A	Blautia producta	Acriflavin resistance protein	Blautia	0	2.10163	0	0	9.13399	0	0	0	0	1.6964	0	6.14596	0	0	0	0	0	0	0	0	0	0	0	0	0	0	0	0	0	0	0	0	0	0	0	0	2.83391	0	0	0	0	0	0	0	0
UniRef90_A0A1C7IA20	Firmicutes_A	Blautia producta	Vancomycin resistance histidine kinase VanS	Blautia	0	1.73158	0	0	8.94903	0	0	0	0	0	0	0	0	0	0	0	0	0	0	0	0	0	0	0	0	0	0	0	0	0	0	0	0	0	0	0	6.18449	0	0	0	0	0	0	0	0
UniRef90_A0A1C7IB04	Firmicutes_A	Blautia producta	Daunorubicin resistance protein DrrC	Blautia	0	0	0	0	6.86961	0	0	0	0	0	0	0	0	0	0	0	0	0	0	0	0	0	1.93917	0	0	0	0	0	0	0	0	0	0	0	0	0	4.22233	0	0	0	0	0	0	0	0
UniRef90_A0A1D3KEV1	Proteobacteria	Escherichia coli	Acriflavine resistance protein E	Escherichia	5.39444	0	0.989154	0	0	0	0	3.29032	7.17763	0	0.868233	0	0	0	0	0	0	0	0	0	0	0	0	0	0	0	0	0	0	0	0	0	0	0	0	0	0	0	0	0	0	0	0	0	0
UniRef90_A0A1D3KEV1	Proteobacteria	Klebsiella aerogenes	Acriflavine resistance protein E	Klebsiella	5.51665	0	1.61427	0	2.20185	0.538813	0	2.90343	3.76983	0	5.87711	0	0	0	0	0	0	0	0	0	0	0	0	0	0	0	0	0	0	0	0	0	0	0	0	0	0	0	0	0	0	0	0	0	0
UniRef90_A0A1D3KEV1	Proteobacteria	Klebsiella oxytoca	Acriflavine resistance protein E	Klebsiella	7.60942	0	0.81635	0	2.60079	0	0	5.85064	8.42395	0	3.94316	0	0	0	0	0	0	0	0	0	0	0	0	0	0	0	0	0	0	0	0	0	0	0	0	0	0	0	0	0	0	0	0	0	0
UniRef90_A0A1D3KEV1	Proteobacteria	Klebsiella pneumoniae	Acriflavine resistance protein E	Klebsiella	1.39392	0	0.807432	0	3.50407	1.69084	0	3.73685	3.83149	0	16.7712	0	0	0	0	0	0	0	0	0	0	0	0	0	0	0	0	0	0	0	0	0	0	0	0	0	0	0	0	0	0	0	0	0	0
UniRef90_A0A1D3KEV1	Proteobacteria	Klebsiella quasipneumoniae	Acriflavine resistance protein E	Klebsiella	0	0	0	0	0	17.9429	0	0	0	0	0	0	0	0	0	0	0	0	0	0	0	0	0	0	0	0	0	0	0	0	0	0	0	0	0	0	0	0	0	0	0	0	0	0	0
UniRef90_A0A1D3KFL5	Proteobacteria	Escherichia coli	Fosmidomycin resistance protein	Escherichia	1.29172	0	6.76925	0.508097	2.85076	1.56493	0	3.10087	5.87862	0	1.82966	0	0.616383	0	0	0	0	0	0	0	0.484511	0	0	0	0	0	0	0	0	0	0	0	0	0	0	0	0	0	0	0	0	0	0	0	0
UniRef90_A0A1D3KFL5	Proteobacteria	Klebsiella oxytoca	Fosmidomycin resistance protein	Klebsiella	0	0	0	0	0	0	0	0	0	0	0	0	1.84972	0	0	0	0	0	0	0	0	0	0	0	0	0	0	0	0	0	0	0	0	0	0	0	0	0	0	0	0	0	0	0	0
UniRef90_A0A1D3KFL5	Proteobacteria	Klebsiella pneumoniae	Fosmidomycin resistance protein	Klebsiella	7.61283	0	0.754253	0	2.43004	0.528817	0	2.30005	6.64816	0	7.90139	0	0	0	0	0	0	0	0	0	0.484961	0	0	0	0	0	0	0	0	0	0	0	0	0	0	0	0	0	0	0	0	0	0	0	0
UniRef90_A0A1D3KFL5	Proteobacteria	Klebsiella quasipneumoniae	Fosmidomycin resistance protein	Klebsiella	0	0	0	0	0	16.5371	0	0	0	0	0	0	0	0	0	0	0	0	0	0	0	0	0	0	0	0	0	0	0	0	0	0	0	0	0	0	0	0	0	0	0	0	0	0	0
UniRef90_A0A1D3KFL5	Proteobacteria	Kluyvera cryocrescens	Fosmidomycin resistance protein	Kluyvera	0	0	0	0.508097	0	0	0	0	0	0	0	0	0	0	0	0	0	0	0	0	0	0	0	0	0	0	0	0	0	0	0	0	4.91102	0	0	0	0	0	0	0	0	0	0	0	0
UniRef90_A0A1D3KHA9	Proteobacteria	Escherichia coli	Acriflavine resistance protein A	Escherichia	6.205	0	2.43854	0	2.21523	2.30166	0	2.9821	3.84361	0	8.58921	0	0	0	0	0	0	0	0	0	0	0	0	0	0	0	0	0	0	0	0	0	0	0	0	0	0	0	0	0	0	0	0	0	0
UniRef90_A0A1D3KHA9	Proteobacteria	Klebsiella aerogenes	Acriflavine resistance protein A	Klebsiella	4.2549	0	0.797924	0	2.69192	1.13564	0	13.135	7.67411	0	4.67563	0	0	0	0	0	0	0	0	0	0	0	0	0	0	0	0	0	0	0	0	0	0	0	0	0	0	0	0	0	0	0	0	0	0
UniRef90_A0A1D3KHA9	Proteobacteria	Klebsiella michiganensis	Acriflavine resistance protein A	Klebsiella	0	0	0	1.11564	0	0	3.30918	27.47	2.1644	0	3.34718	0	0	0	16.7243	0	0	0	0	0	0	0	0	0	0	0	0	0	0	0	0	0	0	0	0	0	0	0	0	0	0	0	0	0	0
UniRef90_A0A1D3KHA9	Proteobacteria	Klebsiella oxytoca	Acriflavine resistance protein A	Klebsiella	0	0	0	16.4453	10.6916	30.9251	0	0	3.85762	0	0	0	104.288	51.5391	0	68.3929	0	0	0	0	0	0	0	0	0	0	0	0	0	0	0	0	0	0	0	0	0	0	0	0	0	0	0	0	0
UniRef90_A0A1D3KHA9	Proteobacteria	Klebsiella pneumoniae	Acriflavine resistance protein A	Klebsiella	5.61614	0	2.37263	0	2.6928	1.12767	0	5.04673	4.2856	0	4.60145	0	0	0	0	0	0	0	0	0	0	0	0	0	0	0	0	0	0	0	0	0	0	0	0	0	0	0	0	0	0	0	0	0	0
UniRef90_A0A1D3KHA9	Proteobacteria	Klebsiella quasipneumoniae	Acriflavine resistance protein A	Klebsiella	0	0	0	0	0	4.02325	0	0	0	0	0	0	0	0	0	0	0	0	0	0	0	0	0	0	0	0	0	0	0	0	0	0	0	0	0	0	0	0	0	0	0	0	0	0	0
UniRef90_A0A1D3KHF9	Proteobacteria	Escherichia coli	Multidrug resistance protein D	Escherichia	7.89573	0	3.11604	0.525164	5.48394	0	0	9.13045	8.39026	0	4.40934	0	0	1.27787	0	0	0	0	0	0	0	0	0	0	0	0	0	0	0	0	0	0	0	0	0	0	0	0	0	0	0	0	0	0	0
UniRef90_A0A1D3KHF9	Proteobacteria	Klebsiella michiganensis	Multidrug resistance protein D	Klebsiella	0	0	0	0.525668	0	0	9.3783	7.15962	2.00917	0	1.26273	0	0	0	7.14726	0	0	0	0	0	0	0	0	0	0	0	0	0	0	0	0	0	0	0	0	0	0	0	0	0	0	0	0	0	0
UniRef90_A0A1D3KHF9	Proteobacteria	Klebsiella oxytoca	Multidrug resistance protein D	Klebsiella	0	0	0	21.0235	7.98011	29.7177	0	0	2.41357	0	0	0	87.8333	47.4171	0	88.6498	0	0	0	0	0	0	0	0	0	0	0	0	0	0	0	0	0	0	0	0	0	0	0	0	0	0	0	0	0
UniRef90_A0A1D3KHF9	Proteobacteria	Klebsiella pneumoniae	Multidrug resistance protein D	Klebsiella	5.92158	0	4.63516	0	1.2709	1.62899	0	6.7543	11.3425	0	4.90572	0	0	0	0	0	0	0	0	0	0	0	0	0	0	0	0	0	0	0	0	0	0	0	0	0	0	0	0	0	0	0	0	0	0
UniRef90_A0A1D3KHF9	Proteobacteria	Klebsiella quasipneumoniae	Multidrug resistance protein D	Klebsiella	0	0	0	0	0	24.7088	0	0	0	0	0	0	0	0	0	0	0	0	0	0	0	0	0	0	0	0	0	0	0	0	0	0	0	0	0	0	0	0	0	0	0	0	0	0	0
UniRef90_A0A1D3KHN8	Proteobacteria	Escherichia coli	Multiple antibiotic resistance protein	Escherichia	0	0	0	0	0	0	0	4.54591	0	0	0	0	0	0	0	0	0	0	0	0	0	0	0	0	0	0	0	0	0	0	0	0	0	0	0	0	0	0	0	0	0	0	0	0	0
UniRef90_A0A1D3KHN8	Proteobacteria	Klebsiella aerogenes	Multiple antibiotic resistance protein	Klebsiella	0	0	0	0	0	0	0	0	3.46778	0	0	0	0	0	0	0	0	0	0	0	0	0	0	0	0	0	0	0	0	0	0	0	0	0	0	0	0	0	0	0	0	0	0	0	0
UniRef90_A0A1D3KHN8	Proteobacteria	Klebsiella oxytoca	Multiple antibiotic resistance protein	Klebsiella	9.27883	0	10.8411	0	0	0	0	3.05273	0	0	0	0	0	0	0	0	0	0	0	0	0	0	0	0	0	0	0	0	0	0	0	0	0	0	0	0	0	0	0	0	0	0	0	0	0
UniRef90_A0A1D3KHN8	Proteobacteria	Klebsiella pneumoniae	Multiple antibiotic resistance protein	Klebsiella	9.27883	0	0	0	5.89693	0	0	5.57632	3.33232	0	0	0	0	0	0	0	0	0	0	0	0	0	0	0	0	0	0	0	0	0	0	0	0	0	0	0	0	0	0	0	0	0	0	0	0
UniRef90_A0A1D3KHN8	Proteobacteria	Klebsiella quasipneumoniae	Multiple antibiotic resistance protein	Klebsiella	0	0	0	0	0	4.10118	0	0	0	0	0	0	0	0	0	0	0	0	0	0	0	0	0	0	0	0	0	0	0	0	0	0	0	0	0	0	0	0	0	0	0	0	0	0	0
UniRef90_A0A1D3KIL4	Proteobacteria	Escherichia coli	Acriflavin resistance protein A	Escherichia	7.23137	0	2.26253	0	0.420809	0	0	4.73449	10.8516	0	0	0	0	0	0	0	0	0	0	0	0	0	0	0	0	0	0	0	0	0	0	0	0	0	0	0	0	0	0	0	0	0	0	0	0
UniRef90_A0A1D3KIL4	Proteobacteria	Klebsiella michiganensis	Acriflavin resistance protein A	Klebsiella	0	0	0	2.81432	0	0	5.18629	18.5111	2.6737	0	4.10593	0	0	0	5.13268	0	0	0	0	0	0	0	0	0	0	0	0	0	0	0	0	0	0	0	0	0	0	0	0	0	0	0	0	0	0
UniRef90_A0A1D3KIL4	Proteobacteria	Klebsiella oxytoca	Acriflavin resistance protein A	Klebsiella	0	0	0	21.054	7.06524	21.2962	0	0	8.04728	0	0	0	107.296	44.1634	0	87.7042	0	0	0	0	0	0	0	0	0	0	0	0	0	0	0	0	0	0	0	0	0	0	0	0	0	0	0	0	0
UniRef90_A0A1D3KIL4	Proteobacteria	Klebsiella pneumoniae	Acriflavin resistance protein A	Klebsiella	7.21089	0	4.56867	0	2.09779	0	0	11.0296	6.04402	0	3.10236	0	0	0	0	0	0	0	0	0	0	0	0	0	0	0	0	0	0	0	0	0	0	0	0	0	0	0	0	0	0	0	0	0	0
UniRef90_A0A1D3KIL4	Proteobacteria	Klebsiella quasipneumoniae	Acriflavin resistance protein A	Klebsiella	0	0	0	0	0	17.4918	0	0	0	0	0	0	0	0	0	0	0	0	0	0	0	0	0	0	0	0	0	0	0	0	0	0	0	0	0	0	0	0	0	0	0	0	0	0	0
UniRef90_A0A1D3KRS3	Proteobacteria	Escherichia coli	Multidrug resistance protein	Escherichia	1.23789	0	3.61792	0	1.98743	1.02863	0	6.43648	7.57858	0	8.35873	0	0	0	0	0	0	0	0	0	0	0	0	0	0	0	0	0	0	0	0	0	0	0	0	0	0	0	0	0	0	0	0	0	0
UniRef90_A0A1D3KRS3	Proteobacteria	Klebsiella aerogenes	Multidrug resistance protein	Klebsiella	5.65433	0	1.61683	0	2.71349	1.75886	0	2.96176	2.62059	0	3.35364	0	0	0	0	0	0	0	0	0	0	0	0	0	0	0	0	0	0	0	0	0	0	0	0	0	0	0	0	0	0	0	0	0	0
UniRef90_A0A1D3KRS3	Proteobacteria	Klebsiella oxytoca	Multidrug resistance protein	Klebsiella	1.85497	0	0.73984	0	0.802679	0.519184	0	0.761446	1.92391	0	0.577551	0	0	0	0	0	0	0	0	0	0	0	0	0	0	0	0	0	0	0	0	0	0	0	0	0	0	0	0	0	0	0	0	0	0
UniRef90_A0A1D3KRS3	Proteobacteria	Klebsiella pneumoniae	Multidrug resistance protein	Klebsiella	3.15479	0	1.47302	0	1.20296	0.487234	0	1.50394	3.47925	0	0.56905	0	0	0	0	0	0	0	0	0	0	0	0	0	0	0	0	0	0	0	0	0	0	0	0	0	0	0	0	0	0	0	0	0	0
UniRef90_A0A1D3KRS3	Proteobacteria	Klebsiella quasipneumoniae	Multidrug resistance protein	Klebsiella	0	0	0	0	0	21.4567	0	0	0	0	0	0	0	0	0	0	0	0	0	0	0	0	0	0	0	0	0	0	0	0	0	0	0	0	0	0	0	0	0	0	0	0	0	0	0
UniRef90_A0A1D3KSH0	Proteobacteria	Escherichia coli	Multidrug resistance protein A	Escherichia	1.30462	0	0	0.527696	3.43678	0	0	0.406437	6.94516	0	0.63873	0	0.605707	0	0	0	0	0	0	0	0	0	0	0	0	0	0	0	0	0	0	0	0	0	0	0	0	0	0	0	0	0	0	0	0
UniRef90_A0A1D3KSH0	Proteobacteria	Klebsiella michiganensis	Multidrug resistance protein A	Klebsiella	0	0	0	2.65796	0	0	5.5341	11.6989	2.05484	0	2.48718	0	0	0	7.91543	0	0	0	0	0	0	0	0	0	0	0	0	0	0	0	0	0	0	0	0	0	0	0	0	0	0	0	0	0	0
UniRef90_A0A1D3KSH0	Proteobacteria	Klebsiella oxytoca	Multidrug resistance protein A	Klebsiella	0	0	0	1.06308	0.856707	0	3.1561	14.9018	0.407779	0	1.24843	0	9.48841	0	3.15924	0	0	0	0	0	0	0	0	0	0	0	0	0	0	0	0	0	0	0	0	0	0	0	0	0	0	0	0	0	0
UniRef90_A0A1D3KSH0	Proteobacteria	Klebsiella pneumoniae	Multidrug resistance protein A	Klebsiella	3.98205	0	0	0	0	0	0	4.85795	6.12738	1.41276	1.27684	0	0	0	0	0	0	0	0	0	0	0	0	0	0	0	0	0	0	0	0	0	0	0	0	0	0	0	0	0	0	0	0	0	0
UniRef90_A0A1D3U249	Proteobacteria	Escherichia coli	Multidrug resistance protein	Escherichia	5.70665	0	2.50961	0	1.81658	0	0	5.19354	7.83646	0	3.38257	0	0	0	0	0	0	0	0	0	0	0	0	0	0	0	0	0	0	0	0	0	0	0	0	0	0	0	0	0	0	0	0	0	0
UniRef90_A0A1D3U249	Proteobacteria	Klebsiella aerogenes	Multidrug resistance protein	Klebsiella	7.77333	0	1.63954	0	1.37351	0	0	6.02365	4.37838	0	1.36077	0	0	0	0	0	0	0	0	0	1.08081	0	0	0	0	0	0	0	0	0	0	0	0	0	0	0	0	0	0	0	0	0	0	0	0
UniRef90_A0A1D3U249	Proteobacteria	Klebsiella oxytoca	Multidrug resistance protein	Klebsiella	1.40067	0	3.24607	0	1.81402	0.590129	0	5.60866	5.61793	1.48944	3.31545	0	0	0	0	0	0	0	0	0	0	0	0	0	0	0	0	0	0	0	0	0	0	0	0	0	0	0	0	0	0	0	0	0	0
UniRef90_A0A1D3U249	Proteobacteria	Klebsiella pneumoniae	Multidrug resistance protein	Klebsiella	2.1119	0	1.66463	0	1.36286	1.12229	0	5.1717	5.18922	0.725918	10.1667	0	0	0	0	0	0	0	0	0	0	0	0	0	0	0	0	0	0	0	0	0	0	0	0	0	0	0	0	0	0	0	0	0	0
UniRef90_A0A1D3U4D6	Proteobacteria	Enterobacter cloacae	Multidrug resistance outer membrane protein MdtQ	Enterobacter	0	0	0	0	0	0.439864	0	0	0	0	0	0	0	0	0	0	0	0	0	0	0	0	0	0	0	0	0	0	0	0	0	0	0	0	0	0	0	0	0	0	0	0	0	0	0
UniRef90_A0A1D3U4D6	Proteobacteria	Escherichia coli	Multidrug resistance outer membrane protein MdtQ	Escherichia	4.80769	0	2.48673	0	3.04941	0	0	6.73055	12.0529	0	3.02662	0	0	0	0	0	0	0	0	0	1.19118	0	0	0	0	0	0	0	0	0	0	0	0	0	0	0	0	0	0	0	0	0	0	0	0
UniRef90_A0A1D3U4D6	Proteobacteria	Klebsiella aerogenes	Multidrug resistance outer membrane protein MdtQ	Klebsiella	0	0	0	0	0	0.870752	0	0	0	0	0	0	0	0	0	0	0	0	0	0	0	0	0	0	0	0	0	0	0	0	0	0	0	0	0	0	0	0	0	0	0	0	0	0	0
UniRef90_A0A1D3U4D6	Proteobacteria	Klebsiella oxytoca	Multidrug resistance outer membrane protein MdtQ	Klebsiella	6.95296	0	1.84669	0	1.00091	0.843514	0	5.1213	10.4154	0	3.49285	0	0	0	0	0	0	0	0	0	0.806023	0	0	0	0	0	0	0	0	0	0	0	0	0	0	0	0	0	0	0	0	0	0	0	0
UniRef90_A0A1D3U4D6	Proteobacteria	Klebsiella pneumoniae	Multidrug resistance outer membrane protein MdtQ	Klebsiella	12.2295	0	1.25476	0	4.06626	1.7581	0	8.03403	6.83513	0	3.99703	0	0	0	0	0	0	0	0	0	0	0	0	0	0	0	0	0	0	0	0	0	0	0	0	0	0	0	0	0	0	0	0	0	0
UniRef90_A0A1D3U4D6	Proteobacteria	Klebsiella quasipneumoniae	Multidrug resistance outer membrane protein MdtQ	Klebsiella	0	0	0	0	0	12.5733	0	0	0	0	0	0	0	0	0	0	0	0	0	0	0	0	0	0	0	0	0	0	0	0	0	0	0	0	0	0	0	0	0	0	0	0	0	0	0
UniRef90_A0A1D3U4G4	Proteobacteria	Escherichia coli	Multiple antibiotic resistance regulatory protein	Escherichia	9.13758	0	2.42712	0	10.0344	0	2.83319	6.88459	23.0556	0	8.49461	0	0	0	0	0	0	0	0	0	1.79485	0	0	0	0	0	0	0	0	0	0	0	0	0	0	0	0	0	0	0	0	0	0	0	0
UniRef90_A0A1D3U4G4	Proteobacteria	Klebsiella michiganensis	Multiple antibiotic resistance regulatory protein	Klebsiella	0	0	0	6.87478	0	0	6.29928	18.451	0	0	0	0	0	0	0	0	0	0	0	0	0	0	0	0	0	0	0	0	0	0	0	0	0	0	0	0	0	0	0	0	0	0	0	0	0
UniRef90_A0A1D3U4G4	Proteobacteria	Klebsiella oxytoca	Multiple antibiotic resistance regulatory protein	Klebsiella	0	0	0	19.3354	6.02396	7.41684	0	1.43227	10.0743	0	0	0	95.5775	27.1293	0	70.5602	0	0	0	0	0	0	0	0	0	0	0	0	0	0	0	0	0	0	0	0	0	0	0	0	0	0	0	0	0
UniRef90_A0A1D3U4G4	Proteobacteria	Klebsiella pneumoniae	Multiple antibiotic resistance regulatory protein	Klebsiella	14.316	0	7.69885	0	1.51983	0	0	5.70541	13.8508	0	13.3251	0	0	0	0	0	0	0	0	0	1.79485	0	0	0	0	0	0	0	0	0	0	0	0	0	0	0	0	0	0	0	0	0	0	0	0
UniRef90_A0A1D3U4G4	Proteobacteria	Klebsiella quasipneumoniae	Multiple antibiotic resistance regulatory protein	Klebsiella	0	0	0	0	0	13.2274	0	0	0	0	0	0	0	0	0	0	0	0	0	0	0	0	0	0	0	0	0	0	0	0	0	0	0	0	0	0	0	0	0	0	0	0	0	0	0
UniRef90_A0A1D3U4K8	Proteobacteria	Escherichia coli	Bicyclomycin resistance protein	Escherichia	7.1951	0	0	0	2.92095	0	0	4.33985	7.55376	0	3.08556	0	0	0	0	0	0	0	0	0	0	0	0	0	0	0	0	0	0	0	0	0	0	0	0	0	0	0	0	0	0	0	0	0	0
UniRef90_A0A1D3U4K8	Proteobacteria	Klebsiella grimontii	Bicyclomycin resistance protein	Klebsiella	0	0	0	0	0	0	0	0	0	0	0.593724	0	0	0	0	0	0	0	0	0	0	0	0	0	0	0	0	0	0	0	0	0	0	0	0	0	0	0	0	0	0	0	0	0	0
UniRef90_A0A1D3U4K8	Proteobacteria	Klebsiella michiganensis	Bicyclomycin resistance protein	Klebsiella	0	0	0	0.518693	0	0	5.38369	12.1477	0	0	0	0	0	0	7.84588	0	0	0	0	0	0	0	0	0	0	0	0	0	0	0	0	0	0	0	0	0	0	0	0	0	0	0	0	0	0
UniRef90_A0A1D3U4K8	Proteobacteria	Klebsiella oxytoca	Bicyclomycin resistance protein	Klebsiella	0	0	0.771427	8.21432	2.91331	17.6539	0	0	1.62027	0	0	0	66.2009	40.447	1.49858	53.2624	0	0	0	0	0	0	0	0	0	0	0	0	0	0	0	0	0	0	0	0	0	0	0	0	0	0	0	0	0
UniRef90_A0A1D3U4K8	Proteobacteria	Klebsiella pneumoniae	Bicyclomycin resistance protein	Klebsiella	9.1708	0	2.30419	0	2.49698	0	0	2.76109	12.3544	0	7.3493	0	0	0	0	0	0	0	0	0	0	0	0	0	0	0	0	0	0	0	0	0	0	0	0	0	0	0	0	0	0	0	0	0	0
UniRef90_A0A1D3U4K8	Proteobacteria	Klebsiella quasipneumoniae	Bicyclomycin resistance protein	Klebsiella	0	0	0	0	0	12.7988	0	0	0	0	0	0	0	0	0	0	0	0	0	0	0	0	0	0	0	0	0	0	0	0	0	0	0	0	0	0	0	0	0	0	0	0	0	0	0
UniRef90_A0A1D3U551	Proteobacteria	Escherichia coli	Multidrug resistance protein B	Escherichia	4.12858	0	1.06101	0	1.75621	0.734066	0	2.48526	4.21076	0	1.73368	0	0	0	0	0	0	0	0	0	0	0	0	0	0	0	0	0	0	0	0	0	0	0	0	0	0	0	0	0	0	0	0	0	0
UniRef90_A0A1D3U551	Proteobacteria	Klebsiella aerogenes	Multidrug resistance protein B	Klebsiella	2.28956	0	0	0	2.60909	0	0	5.52285	6.42714	0	4.73286	0	0	0	0	0	0	0	0	0	0	0	0	0	0	0	0	0	0	0	0	0	0	0	0	0	0	0	0	0	0	0	0	0	0
UniRef90_A0A1D3U551	Proteobacteria	Klebsiella oxytoca	Multidrug resistance protein B	Klebsiella	5.05096	0	1.61719	0	4.65906	0.755302	0	4.41197	5.60157	0	2.1641	0	0	0	0	0	0	0	0	0	0	0	0	0	0	0	0	0	0	0	0	0	0	0	0	0	0	0	0	0	0	0	0	0	0
UniRef90_A0A1D3U551	Proteobacteria	Klebsiella pneumoniae	Multidrug resistance protein B	Klebsiella	2.75147	0	2.11947	0	0.293088	0	0	2.76363	3.62376	0	0.853692	0	0	0	0	0	0	0	0	0	0	0	0	0	0	0	0	0	0	0	0	0	0	0	0	0	0	0	0	0	0	0	0	0	0
UniRef90_A0A1D3U551	Proteobacteria	Klebsiella quasipneumoniae	Multidrug resistance protein B	Klebsiella	0	0	0	0	0	12.7465	0	0	0	0	0	0	0	0	0	0	0	0	0	0	0	0	0	0	0	0	0	0	0	0	0	0	0	0	0	0	0	0	0	0	0	0	0	0	0
UniRef90_A0A1D3U5G4	Proteobacteria	Escherichia coli	Multidrug resistance protein Y	Escherichia	5.52672	0	1.94375	0	1.74187	0	0	5.30189	1.00713	0	0.524125	0	0	0	0	0	0	0	0	0	0.409649	0	0	0	0	0	0	0	0	0	0	0	0	0	0	0	0	0	0	0	0	0	0	0	0
UniRef90_A0A1D3U5G4	Proteobacteria	Klebsiella aerogenes	Multidrug resistance protein Y	Klebsiella	3.86002	0	0.65151	0	0.708482	0.913565	0	3.67234	1.3407	0	3.66579	0	0	0	0	0	0	0	0	0	0.418512	0	0	0	0	0	0	0	0	0	0	0	0	0	0	0	0	0	0	0	0	0	0	0	0
UniRef90_A0A1D3U5G4	Proteobacteria	Klebsiella oxytoca	Multidrug resistance protein Y	Klebsiella	2.76987	0	0.643772	0	1.76603	0	0	3.01311	2.03203	0	0.512278	0	0	0	0	0	0	0	0	0	0	0	0	0	0	0	0	0	0	0	0	0	0	0	0	0	0	0	0	0	0	0	0	0	0
UniRef90_A0A1D3U5G4	Proteobacteria	Klebsiella pneumoniae	Multidrug resistance protein Y	Klebsiella	2.23049	0	1.9236	0	1.37272	0.456417	0	3.96922	0.990548	0	7.29488	0	0	0	0	0	0	0	0	0	0.418177	0	0	0	0	0	0	0	0	0	0	0	0	0	0	0	0	0	0	0	0	0	0	0	0
UniRef90_A0A1D3U5G4	Proteobacteria	Klebsiella quasipneumoniae	Multidrug resistance protein Y	Klebsiella	0	0	0	0	0	11.1914	0	0	0	0	0	0	0	0	0	0	0	0	0	0	0	0	0	0	0	0	0	0	0	0	0	0	0	0	0	0	0	0	0	0	0	0	0	0	0
UniRef90_A0A1D3U630	Proteobacteria	Escherichia coli	Multidrug resistance protein MdtG	Escherichia	4.54923	0	0	0	2.18465	0.861124	0	1.378	3.49645	0	1.00038	0	0	0	0	0	0	0	0	0	0	0	0	0	0	0	0	0	0	0	0	0	0	0	0	0	0	0	0	0	0	0	0	0	0
UniRef90_A0A1D3U630	Proteobacteria	Klebsiella aerogenes	Multidrug resistance protein MdtG	Klebsiella	1.60835	0	0	0	2.02453	0.682712	0	0.461616	7.56712	0	10.8596	0	0	0	0	0	0	0	0	0	0	0	0	0	0	0	0	0	0	0	0	0	0	0	0	0	0	0	0	0	0	0	0	0	0
UniRef90_A0A1D3U630	Proteobacteria	Klebsiella oxytoca	Multidrug resistance protein MdtG	Klebsiella	4.38132	0	1.48394	0	2.44212	0	0	5.36056	3.08707	0	0.578059	0	0	0	0	0	0	0	0	0	0	0	0	0	0	0	0	0	0	0	0	0	0	0	0	0	0	0	0	0	0	0	0	0	0
UniRef90_A0A1D3U630	Proteobacteria	Klebsiella pneumoniae	Multidrug resistance protein MdtG	Klebsiella	3.17972	0	1.50154	0	1.22475	1.57864	0	1.91837	5.08978	0	9.03286	0	0	0	0	0	0	0	0	0	0	0	0	0	0	0	0	0	0	0	0	0	0	0	0	0	0	0	0	0	0	0	0	0	0
UniRef90_A0A1D3U651	Proteobacteria	Escherichia coli	Multidrug resistance protein MdtH	Escherichia	1.30688	0	0.733831	0	0	0	0	2.70171	2.36136	0	1.81387	0	0	0	0	0	0	0	0	0	0	0	0	0	0	0	0	0	0	0	0	0	0	0	0	0	0	0	0	0	0	0	0	0	0
UniRef90_A0A1D3U651	Proteobacteria	Klebsiella aerogenes	Multidrug resistance protein MdtH	Klebsiella	3.23051	0	0.754953	0	1.65994	0	0	3.12846	4.73034	0	0.617139	0	0	0	0	0	0	0	0	0	0	0	0	0	0	0	0	0	0	0	0	0	0	0	0	0	0	0	0	0	0	0	0	0	0
UniRef90_A0A1D3U651	Proteobacteria	Klebsiella oxytoca	Multidrug resistance protein MdtH	Klebsiella	3.19992	0	2.28823	0	1.2359	0	0	5.82908	2.79054	0	1.20188	0	0	0	0	0	0	0	0	0	0	0	0	0	0	0	0	0	0	0	0	0	0	0	0	0	0	0	0	0	0	0	0	0	0
UniRef90_A0A1D3U651	Proteobacteria	Klebsiella pneumoniae	Multidrug resistance protein MdtH	Klebsiella	3.89923	0	2.28966	0	1.65231	0	0	4.2997	4.7334	0	1.22346	0	0	0	0	0	0	0	0	0	0	0	0	0	0	0	0	0	0	0	0	0	0	0	0	0	0	0	0	0	0	0	0	0	0
UniRef90_A0A1D7ZY54	Firmicutes	Lactobacillus fermentum	Glyoxalase/bleomycin resistance protein/dioxygenase	Lactobacillus	0	0	0	0	0	0	0	0	0	0	0	4.56302	0	0	0	0	0	0	0	0	0	0	0	0	0	0	0	0	0	0	0	0	0	0	0	0	0	0	0	0	0	0	0	0	0
UniRef90_A0A1D8JW86	Proteobacteria	Escherichia coli	Multidrug resistance protein B	Escherichia	0	0	0	0	0.933879	0	0	0	0	6.70212	0	0	0	0	11.158	0	0	0	0	0	0	0	0	0	0	0	0	0	0	0	0	0	0	0	0	0	0	0	0	0	0	0	0	0	0
UniRef90_A0A1D8JW86	Proteobacteria	Klebsiella oxytoca	Multidrug resistance protein B	Klebsiella	0	0	0	0	0.318409	0	0	0	0	0	0	0	0	0	0	0	0	0	0	0	0	0	0	0	0	0	0	0	0	0	0	0	0	0	0	0	0	0	0	0	0	0	0	0	0
UniRef90_A0A1E2ZZE0	Firmicutes_A	Eisenbergiella tayi	Daunorubicin/doxorubicin resistance ATP-binding protein DrrA	Eisenbergiella	0	20.9293	0	0	0	0	0	0	0	0	0	0	0	0	0	0	0	0	0	0	0	0	2.55079	0	0	0	0	0	3.60128	0	0	0	0	0	0	0	0	0	0	0	0	0	0	0	0
UniRef90_A0A1E3A039	Firmicutes_A	Eisenbergiella tayi	Tetracycline resistance protein TetM	Eisenbergiella	0	21.2414	0	0	0	0	0	0	0	0	0	0	0	0	0	0	0	0	0	0	0	0	0	0	0	0	0	0	0	0	0	0	0	0	0	0	0	0	0	0	0	0	0	0	0
UniRef90_A0A1E3A1A6	Firmicutes_A	Eisenbergiella tayi	Multidrug resistance ABC transporter ATP-binding and permease protein	Eisenbergiella	0	25.1852	0	0	0	0	0	0	0	0	0	0	0	0	0	0	0	0	0	0	0	0	4.61915	0	0	0	0	0	2.52768	0	0	0	0	0	0	0	0	0	0	0	0	0	0	0	0
UniRef90_A0A1E3A2R7	Firmicutes_A	Eisenbergiella tayi	Multiple antibiotic resistance protein MarR	Eisenbergiella	0	20.3741	0	0	0	0	0	0	0	0	0	0	0	0	0	0	0	0	0	0	0	0	4.64381	0	0	0	0	0	3.03753	0	0	0	0	0	0	0	0	0	0	0	0	0	0	0	0
UniRef90_A0A1E3A3A8	Firmicutes_A	Eisenbergiella tayi	Daunorubicin/doxorubicin resistance ATP-binding protein DrrA	Eisenbergiella	0	26.3729	0	0	0	0	0	0	0	0	0	0	0	0	0	0	0	0	0	0	0	0	0	0	0	0	0	0	3.43634	0	0	0	0	0	0	0	0	0	0	0	0	0	0	0	2.30116
UniRef90_A0A1E3A3R2	Firmicutes_A	Eisenbergiella tayi	Multiple antibiotic resistance protein MarA	Eisenbergiella	0	17.0018	0	0	0	0	0	0	0	0	0	0	0	0	0	0	0	0	0	0	0	0	0	0	0	0	0	0	0	0	0	0	0	0	0	0	0	0	0	0	0	0	0	0	0
UniRef90_A0A1E3A644	Firmicutes_A	Eisenbergiella tayi	Multidrug resistance protein MdtK	Eisenbergiella	0	17.4719	0	0	0	0	0	0	0	0	0	0	0	0	0	0	0	0	0	0	0	0	0	0	0	0	0	0	0	0	0	0	0	0	0	0	0	0	0	0	0	0	0	0	0
UniRef90_A0A1E3A7G5	Firmicutes_A	Eisenbergiella tayi	Multiple antibiotic resistance protein MarA	Eisenbergiella	0	29.1574	0	0	0	0	0	0	0	0	0	0	0	0	0	0	0	0	0	0	0	0	0	0	0	0	0	0	2.68833	0	0	0	0	0	0	0	2.68724	0	0	0	0	0	0	0	0
UniRef90_A0A1E3A7M7	Firmicutes_A	Eisenbergiella tayi	Tetracycline resistance protein TetO	Eisenbergiella	0	16.4972	0	0	0	0	0	0	0	0	0	0	0	0	0	0	0	0	0	2.26603	0	0	2.97432	0	0	0	0	0	0	0	0	0	0	0	0	0	0	0	0	0	0	0	0	0	0
UniRef90_A0A1E3A8C5	Firmicutes_A	Eisenbergiella tayi	Multidrug resistance protein NorM	Eisenbergiella	0	0	0	0	0	0	0	0	0	0	0	0	0	0	0	0	0	0	0	0	0	0	2.44128	0	0	0	0	0	0	0	0	0	0	0	0	0	0	0	0	0	0	0	0	0	0
UniRef90_A0A1E3A915	Firmicutes_A	Eisenbergiella tayi	Multidrug resistance ABC transporter ATP-binding and permease protein	Eisenbergiella	0	22.277	0	0	0	0	0	0	0	0	0	0	0	0	0	0	0	0	0	1.84141	0	0	0	0	0	0	0	0	0	0	0	0	0	0	0	0	0	0	0	0	0	0	0	0	0
UniRef90_A0A1E3A922	Firmicutes_A	Eisenbergiella tayi	Methicillin resistance mecR1 protein	Eisenbergiella	0	20.6017	0	0	0	0	0	0	0	0	0	0	0	0	0	0	0	0	0	0	0	0	3.99664	0	0	0	0	0	3.27216	0	0	0	0	0	0	0	0	0	0	0	0	0	0	0	0
UniRef90_A0A1E3A9V5	Firmicutes_A	Eisenbergiella tayi	Bifunctional polymyxin resistance protein ArnA	Eisenbergiella	0	10.0699	0	0	0	0	0	0	0	0	0	0	0	0	0	0	0	0	0	0	0	0	6.43899	0	0	0	0	0	0	0	0	0	0	0	0	0	0	0	0	0	0	0	0	0	0
UniRef90_A0A1E3ABR2	Firmicutes_A	Eisenbergiella tayi	Multidrug resistance protein NorM	Eisenbergiella	0	22.0492	0	0	0	0	0	0	0	0	0	0	0	0	0	0	0	0	0	0	0	0	2.48549	0	0	0	0	0	3.17122	0	0	0	0	0	0	0	0	0	0	0	0	0	0	0	2.12842
UniRef90_A0A1E3ABY9	Firmicutes_A	Eisenbergiella tayi	Multiple antibiotic resistance protein MarA	Eisenbergiella	0	14.0493	0	0	0	0	0	0	0	0	0	0	0	0	0	0	0	0	0	0	0	0	0	0	0	0	0	0	0	0	0	0	0	0	0	0	0	0	0	0	0	0	0	0	0
UniRef90_A0A1E3ADH0	Firmicutes_A	Eisenbergiella tayi	Multiple antibiotic resistance protein MarA	Eisenbergiella	0	17.1807	0	0	0	0	0	0	0	0	0	0	0	0	0	0	0	0	0	0	0	0	2.80031	0	0	0	0	0	0	0	0	0	0	0	0	0	0	0	0	0	0	0	0	0	0
UniRef90_A0A1E3AER7	Firmicutes_A	Eisenbergiella tayi	Multidrug resistance protein MdtK	Eisenbergiella	0	20.2808	0	0	0	0	0	0	0	0	0	0	0	0	0	0	0	0	0	0	0	0	3.37426	0	0	0	0	0	0	0	0	0	0	0	0	0	0	0	0	0	0	0	0	0	0
UniRef90_A0A1E3AF31	Firmicutes_A	Eisenbergiella tayi	Multidrug resistance protein MdtK	Eisenbergiella	0	24.2936	0	0	0	0	0	0	0	0	0	0	0	0	0	0	0	0	0	0	0	0	0	0	0	0	0	0	0	0	0	0	0	0	0	0	0	0	0	0	0	0	0	0	0
UniRef90_A0A1E3AF52	Firmicutes_A	Eisenbergiella tayi	Multiple antibiotic resistance protein MarA	Eisenbergiella	0	20.866	0	0	0	0	0	0	0	0	0	0	0	0	0	0	0	0	0	0	0	0	2.69567	0	0	0	0	0	0	0	0	0	0	0	0	0	0	0	0	0	0	0	0	0	3.52498
UniRef90_A0A1E3AFF4	Firmicutes_A	Eisenbergiella tayi	Multidrug resistance protein MdtK	Eisenbergiella	0	17.6822	0	0	0	0	0	0	0	0	0	0	0	0	0	0	0	0	0	0	0	0	0	0	0	0	0	0	0	0	0	0	0	0	0	0	0	0	0	0	0	0	0	0	0
UniRef90_A0A1E3AIM6	Firmicutes_A	Eisenbergiella tayi	Multidrug resistance protein MdtK	Eisenbergiella	0	16.0433	0	0	0	0	0	0	0	0	0	0	0	0	0	0	0	0	0	0	0	0	0	0	0	0	0	0	3.26784	0	0	0	0	0	0	0	3.97104	0	0	0	0	0	0	0	3.28995
UniRef90_A0A1E3AJK3	Firmicutes_A	Eisenbergiella tayi	Multidrug resistance protein MdtA	Eisenbergiella	0	19.3175	0	0	0	0	0	0	0	0	0	0	0	0	0	0	0	0	0	0	0	0	0	0	0	0	0	0	1.96097	0	0	0	0	0	0	0	0	0	0	0	0	0	0	0	0
UniRef90_A0A1E3AN15	Firmicutes_A	Eisenbergiella tayi	Vancomycin B-type resistance protein VanW	Eisenbergiella	0	22.4035	0	0	0	0	0	0	0	0	0	0	0	0	0	0	0	0	0	0	0	0	0	0	0	0	0	0	1.93321	0	0	0	0	0	0	0	0	0	0	0	0	0	0	0	0
UniRef90_A0A1E3APA5	Firmicutes_A	Eisenbergiella tayi	Daunorubicin/doxorubicin resistance ATP-binding protein DrrA	Eisenbergiella	0	19.4968	0	0	0	0	0	0	0	0	0	0	0	0	0	0	0	0	0	0	0	0	0	0	0	0	0	0	2.59297	0	0	0	0	0	0	0	0	0	0	0	0	0	0	0	0
UniRef90_A0A1E3ASC7	Firmicutes_A	Eisenbergiella tayi	Multidrug resistance protein MdtG	Eisenbergiella	0	20.1593	0	0	0	0	0	0	0	0	0	0	0	0	0	0	0	0	0	0	0	0	4.45893	0	0	0	0	0	0	0	0	0	0	0	0	0	0	0	0	0	0	0	0	0	0
UniRef90_A0A1E3ATR0	Firmicutes_A	Eisenbergiella tayi	Glyoxalase/Bleomycin resistance protein/Dioxygenase superfamily protein	Eisenbergiella	0	15.1413	0	0	0	0	0	0	0	0	0	0	0	0	0	0	0	4.47347	0	0	0	0	6.18132	0	0	0	0	0	0	0	0	0	0	0	0	0	0	0	0	0	0	0	0	0	8.53785
UniRef90_A0A1E3UK50	Firmicutes_A	Eisenbergiella tayi	Multidrug resistance protein MdtH	Eisenbergiella	0	14.0492	0	0	0	0	0	0	0	0	0	0	0	0	0	0	0	0	0	0	0	0	0	0	0	0	0	0	2.55363	0	0	0	0	0	0	0	0	0	0	0	0	0	0	0	0
UniRef90_A0A1E3UMN2	Firmicutes_A	Eisenbergiella tayi	Aminotriazole resistance protein	Eisenbergiella	0	5.5466	0	0	0	0	0	0	0	0	0	0	0	0	0	0	0	0	0	0	0	0	4.8611	0	0	0	0	0	0	0	0	0	0	0	0	0	0	0	0	0	0	0	0	0	0
UniRef90_A0A1E7RU12	Firmicutes_A	Eubacterium callanderi	Daunorubicin/doxorubicin resistance ATP-binding protein DrrA	Eubacterium	0	0	0	0	0	0	0	0	0	1.96683	0	0	0	0	0	0	0	0	0	6.86317	0	0	0	0	0	0	0	0	0	0	0	0	0	0	0	0	0	0	0	0	0	0	0	0	0
UniRef90_A0A1E7RU75	Firmicutes_A	Eubacterium callanderi	Daunorubicin/doxorubicin resistance ATP-binding protein DrrA	Eubacterium	0	0	0	0	0	0	0	0	0	0	0	0	0	0	0	0	0	0	0	8.61218	0	0	0	0	0	0	0	0	0	0	0	0	0	0	0	0	0	0	0	0	0	0	0	0	0
UniRef90_A0A1E7RUH0	Firmicutes_A	Eubacterium callanderi	Daunorubicin/doxorubicin resistance ATP-binding protein DrrA	Eubacterium	0	0	0	0	0	0	0	0	0	0	0	0	0	0	0	0	0	0	0	3.69761	0	0	0	0	0	0	0	0	0	0	0	0	0	0	0	0	0	0	0	0	0	0	0	0	0
UniRef90_A0A1E7RUJ9	Firmicutes_A	Eubacterium callanderi	Multidrug resistance protein MdtH	Eubacterium	0	0	0	0	0	0	0	0	0	0	0	0	0	0	0	0	0	0	0	4.45997	0	0	0	0	0	0	0	0	0	0	0	0	0	0	0	0	0	0	0	0	0	0	0	0	0
UniRef90_A0A1E7RYV9	Firmicutes_A	Eubacterium callanderi	Tetracycline resistance protein TetO	Eubacterium	0	0	0	0	0	0	0	0	0	1.57755	0	0	0	0	0	0	0	0	0	8.05507	0	0	0	0	0	0	0	0	0	0	0	0	0	0	0	0	0	0	0	0	0	0	0	0	0
UniRef90_A0A1E7RYV9	Firmicutes_A	Eubacterium limosum	Tetracycline resistance protein TetO	Eubacterium	0	0	0	0	0	0	0	0	0	0	0	0	0	0	0	0	0	0	0	0	0	0	4.4966	0	0	0	0	0	0	0	0	0	0	0	0	0	0	0	0	0	0	0	1.52531	0	0
UniRef90_A0A1E7RZN2	Firmicutes_A	Eubacterium callanderi	Multidrug resistance protein 3	Eubacterium	0	0	0	0	0	0	0	0	0	2.38349	0	0	0	0	0	0	0	0	0	3.17197	0	0	0	0	0	0	0	0	0	0	0	0	0	0	0	0	0	0	0	0	0	0	0	0	0
UniRef90_A0A1E7RZT7	Firmicutes_A	Eubacterium callanderi	Multidrug resistance protein Stp	Eubacterium	0	0	0	0	0	0	0	0	0	0	0	0	0	0	0	0	0	0	0	6.00836	0	0	0	0	0	0	0	0	0	0	0	0	0	0	0	0	0	0	0	0	0	0	0	0	0
UniRef90_A0A1E7RZT7	Firmicutes_A	Eubacterium limosum	Multidrug resistance protein Stp	Eubacterium	0	0	0	0	0	0	0	0	0	0	0	0	0	0	0	0	0	0	0	0	0	0	3.18936	0	0	0	0	0	0	0	0	0	0	0	0	0	0	0	0	0	0	0	0	0	0
UniRef90_A0A1E7S227	Firmicutes_A	Eubacterium callanderi	Multidrug resistance operon repressor	Eubacterium	0	0	0	0	0	0	0	0	0	2.65644	0	0	0	0	0	0	0	0	0	3.57545	0	0	0	0	0	0	0	0	0	0	0	0	0	0	0	0	0	0	0	0	0	0	0	0	0
UniRef90_A0A1E7S3X2	Firmicutes_A	Eubacterium callanderi	Multidrug resistance protein MdtA	Eubacterium	0	0	0	0	0	0	0	0	0	1.95384	0	0	0	0	0	0	0	0	0	12.8938	0	0	0	0	0	0	0	0	0	0	0	0	0	0	0	0	0	0	0	0	0	0	0	0	0
UniRef90_A0A1E7S3X2	Firmicutes_A	Eubacterium limosum	Multidrug resistance protein MdtA	Eubacterium	0	0	0	0	0	0	0	0	0	0	0	0	0	0	0	0	0	0	0	0	0	0	2.57888	0	0	0	0	0	0	0	0	0	0	0	0	0	0	0	0	0	0	0	0	0	0
UniRef90_A0A1E7S4T1	Firmicutes_A	Eubacterium callanderi	Multidrug resistance protein NorM	Eubacterium	0	0	0	0	0	0	0	0	0	0	0	0	0	0	0	0	0	0	0	5.73001	0	0	0	0	0	0	0	0	0	0	0	0	0	0	0	0	0	0	0	0	0	0	0	0	0
UniRef90_A0A1G8H816	Bacteroidota	Bacteroides finegoldii	MFS transporter, FSR family, fosmidomycin resistance protein	Bacteroides	0	0	0	0	0	0	0	0	0	0	0	0	0	0	0	0	0	0	0	0	0	0	0	0	0	0	0	0	0	0	0.77132	0	0	0	0	0	0	0	0	0	0	0	0	0	0
UniRef90_A0A1G8H816	Bacteroidota	Bacteroides ovatus	MFS transporter, FSR family, fosmidomycin resistance protein	Bacteroides	0	0	0	0	0	0	0	0	0	0	0	0	0	0	0	0	2.40371	0	0	0	0	0	0	0	0	0	1.65597	0	0	0	0.769165	2.26701	0	0	0	0	0	0	0	0	0	0	0	0	0
UniRef90_A0A1G8LYJ6	Bacteroidota	Bacteroides ovatus	MFS transporter, DHA1 family, bicyclomycin/chloramphenicol resistance protein	Bacteroides	0	0	0	0	0	0	0	0	0	1.35913	0	0	0	0	0	0	8.05696	0	0	0	0	0	0	0	0	0	0	0	0	0	2.32554	0	0	0	0	0	0	0	0	0	0	0	0	0	0
UniRef90_A0A1H4D4N0	Bacteroidota	Alistipes shahii	Multidrug resistance protein, MATE family	Alistipes	0	0	0	0	0	0	0	0	0	0	0	0	0	0	0	0	0	1.17194	2.49337	0	0	0	0	0	0	0	0	0	0	0	0	0	0	0	0	0	0	0	0	0	0	0	0	0	0
UniRef90_A0A1K3BS07	Proteobacteria	Klebsiella pneumoniae	Multidrug resistance protein	Klebsiella	0	1.8434	0	0	0	0	0	0	0	0	2.98141	0	0	0	0	0	0	0	0	0	0	0	0	0	0	0	0	0	0	0	0	0	0	0	0	0	0	0	0	0	0	0	0	0	0
UniRef90_A0A1K3C2H8	Proteobacteria	Morganella morganii	Acriflavine resistance protein A	Morganella	0	0	0	0	0	0	0	0	0	0	0	0	0	7.61673	0	0	0	0	0	0	0	0	0	0	0	0	0	0	0	0	0	0	0	0	0	0	0	0	0	0	0	0	0	0	0
UniRef90_A0A1K3GNC6	Proteobacteria	Morganella morganii	Bcr/CflA subfamily drug resistance transporter	Morganella	0	0	0	0	0	0	0	0	0	0	0	0	0	3.96523	0	0	0	0	0	0	0	0	0	0	0	0	0	0	0	0	0	0	0	0	0	0	0	0	0	0	0	0	0	0	0
UniRef90_A0A1L5KGK5		Unclassified	MRP_assoc_pro multi drug resistance-associated protein	unclassified	0	0	0	1.5434	1.87603	0	0	0	0	0	0	0	0	0	0	0	0	0	0	0	0	0	0	0	0	0	0	0	0	0	0	0	0	0	0	0	0	0	0	0	0	0	0	0	0
UniRef90_A0A1L5KMB0		Unclassified	Efflux_Bcr_CflA drug resistance transporter, Bcr/CflA (Fragment)	unclassified	0	0	0	0	0	0	0	0	0	0	0	0	0	1.0528	0	0	0	0	0	0	0	0	0	0	0	0	0	0	0	0	0	0	0	0	0	0	0	0	0	0	0	0	0	0	0
UniRef90_A0A1L5KMG9		Unclassified	MRP_assoc_pro multi drug resistance-associated protein (Fragment)	unclassified	0	3.41708	0	0	0	0	0	0	0	0	0	0	0	0	0	0	0	0	0	0	0	0	0	0	0	4.31239	0	0	0	0	0	0	0	0	0	0	0	0	0	0	0	0	0	0	0
UniRef90_A0A1L5KNP6	Proteobacteria	Klebsiella pneumoniae	3a01205 pleiotropic drug resistance family	Klebsiella	0	0	0	0	0	3.46809	0	1.34046	6.72598	0	0	0	0	0	0	0	0	0	0	0	0	0	0	0	0	0	0	0	0	0	0	0	0	0	0	0	0	0	0	0	0	0	0	0	0
UniRef90_A0A1L5KRV0	Proteobacteria	Escherichia coli	2_A_01_02 multidrug resistance	Escherichia	0	0	0	4.63264	1.25289	1.53656	0	0	0	2.14379	0	0	0	0	13.2787	0	0	0	0	0	3.04995	0	0	0	0	0	0	0	0	0	0	0	0	0	0	0	0	0	0	0	0	0	0	0	0
UniRef90_A0A1L5KRV0		Unclassified	2_A_01_02 multidrug resistance	unclassified	0	0	0	1.57239	0	1.39967	0	0	0	0	0	0	1.94728	0	3.25618	0	0	0	0	0	0	0	0	0	0	0	0	0	0	0	0	0	0	0	0	0	0	0	0	0	0	0	0	0	0
UniRef90_A0A1L5KS06		Unclassified	2_A_01_02 multidrug resistance (Fragment)	unclassified	0	0	0	0	0	0	0	0	0	0	0	0	0	5.4501	0	0	0	0	0	0	0	0	0	0	0	0	0	0	0	0	0	0	0	0	0	0	0	0	0	0	0	0	0	0	0
UniRef90_A0A1L5KTJ0	Firmicutes	Clostridium scindens	Glyoxalase/Bleomycin resistance protein/Dioxygenase superfamily	Lachnoclostridium	0	0	0	0	0	0	0	0	0	0	0	0	0	0	0	0	0	2.15312	0	0	0	0	0	0	0	0	15.6849	0	0	0	5.13895	0	0	0	0	4.0767	14.3366	0	0	0	0	0	0	0	0
UniRef90_A0A1L5KUS8	Actinobacteriota	Bifidobacterium breve	3a01205 pleiotropic drug resistance family	Bifidobacterium	0	0	0	0	0	0	8.5139	0	0	0	0	0	0	0	0	0	0	0	0	0	0	0	0	0	0	0	0	0	0	0	0	0	0	0	0	0	0	0	0	0	0	0	0	0	0
UniRef90_A0A1L5KW76		Unclassified	MRP_assoc_pro multi drug resistance-associated protein (Fragment)	unclassified	0	0	0	0	0	0	0	0	0	0	0	0	0	0	0	0	0	0	0	0	0	0	0	0	0	0	0	0	0	0	0	0	0	0	0	0	0	0	0	19.081	0	0	0	0	0
UniRef90_A0A1L5KWW7	Firmicutes	Ruminococcus sp_CAG_177	3a01205 pleiotropic drug resistance family	Ruminococcus	0	0	0	0	0	0	0	0	0	0	0	0	0	0	0	0	0	6.30182	0	0	0	0	0	0	0	0	0	0	0	0	0	0	0	0	0	0	0	0	8.381	0	0	0	0	0	0
UniRef90_A0A1L5KYC0	Firmicutes_A	Blautia obeum	Small Multidrug Resistance protein	Blautia	0	7.87068	0	0	0	0	0	0	0	0	0	0	0	0	0	0	3.21293	14.7988	0	0	0	7.14824	0	0	5.13996	22.8188	25.7065	0	0	7.03374	11.8781	10.0045	0	5.11204	14.9923	11.2976	22.125	14.4902	10.9804	0	20.7075	6.65607	0	0	0
UniRef90_A0A1L5KYC0	Firmicutes_A	Blautia wexlerae	Small Multidrug Resistance protein	Blautia	0	14.7738	0	0	0	0	0	0	0	0	0	0	0	0	0	0	8.14002	8.19205	0	0	1.90621	6.36588	3.71135	0	4.12392	40.5343	28.1193	0	0	2.59664	7.65155	7.16348	9.29853	5.29906	16.6393	12.0867	0	7.66866	6.35248	0	15.9268	11.1069	3.36851	0	0
UniRef90_A0A1L5L137	Actinobacteriota	Bifidobacterium longum	MRP_assoc_pro multi drug resistance-associated protein	Bifidobacterium	0	0	0	0	0	0	0	0	0	0	0	0	0	0	0	0	0	0	0	0	0	0	0	0	0	0	0	0	0	0	0	0	0	4.62791	0	0	0	0	0	0	0	0	0	0	0
UniRef90_A0A1L5L1F1	Firmicutes	Enterococcus avium	3a01205 pleiotropic drug resistance family (Fragment)	Enterococcus	0	21.5053	0	0	0	0	0	0	0	0	0	0	0	0	0	0	0	0	0	0	0	0	0	0	0	0	0	0	0	0	0	0	0	0	0	0	0	0	0	0	0	0	0	0	0
UniRef90_A0A1L5L1K6	Proteobacteria	Salmonella enterica	Efflux_Bcr_CflA drug resistance transporter, Bcr/CflA	Salmonella	0	0	0	0	0	0	0	0	0	0	0	0	0	0	0	2.52129	0	0	0	0	0	0	0	0	0	0	0	0	0	0	0	0	0	0	0	0	0	0	0	0	0	0	0	0	0
UniRef90_A0A1L5L1K6		Unclassified	Efflux_Bcr_CflA drug resistance transporter, Bcr/CflA	unclassified	0	0	0	0	1.99053	0.750166	0	0	0	0	0	0	0	0	1.92486	0	0	0	0	0	0	0	0	0	0	0	0	0	0	0	0	0	0	0	0	0	0	0	0	0	0	0	0	0	0
UniRef90_A0A1L5L289	Firmicutes_A	Clostridioides difficile	3a01205 pleiotropic drug resistance family	Clostridioides	0	0	0	0	0	0	0	0	0	0	0	0	0	0	0	0	0	0	0	0	0	0	2.87798	0	0	0	0	0	1.30269	0	0	0	0	0	0	0	0	0	0	0	0	0	0	0	0
UniRef90_A0A1L5L289	Actinobacteriota	Eggerthella lenta	3a01205 pleiotropic drug resistance family	Eggerthella	0	0	0	0	0	0	0	0	0	1.94732	0	0	0	0	0	0	0	1.91986	0	5.27968	0	0	8.31691	0	0	0	2.461	0	1.37858	0	0	0	0	0	0	0	2.73583	0	0	2.8021	0	0	7.65528	0	0
UniRef90_A0A1L5L3H0		Unclassified	Small Multidrug Resistance protein (Fragment)	unclassified	0	0	0	0	0	0	0	0	0	0	0	0	0	3.57199	0	0	0	0	0	0	0	0	0	0	0	0	0	0	0	0	0	0	0	0	0	0	0	0	0	0	0	0	0	0	0
UniRef90_A0A1L8TTZ0	Firmicutes	Enterococcus casseliflavus	Drug	Enterococcus	0	13.8729	0	0	0	0	0	0	0	0	0	0	0	0	0	0	0	0	0	0	0	0	0	0	0	0	0	0	0	0	0	0	0	0	0	0	0	0	0	0	0	0	0	0	0
UniRef90_A0A1L8TTZ0	Firmicutes	Enterococcus faecium	Drug	Enterococcus	0	6.05	0	0	0	0	0	0	0	0	0	0	0	0	0	0	0	0	0	0	0	0	0	0	0	0	0	0	0	0	0	0	0	0	0	0	0	0	0	0	0	0	0	0	0
UniRef90_A0A1L8TTZ0	Firmicutes	Enterococcus gallinarum	Drug	Enterococcus	2.07705	3.0276	0	0	0	8.39719	0	0	0	0	0	0	0	0	0	0	0	0	0	0	0	0	0	0	0	0	0	0	0	0	0	0	0	0	0	0	0	0	0	0	0	0	0	0	0
UniRef90_A0A1L8TTZ0	Firmicutes	Enterococcus saccharolyticus	Drug	Enterococcus	2.54204	4.84338	0	0	0	16.8514	0	0	0	0	0	0	0	0	0	0	0	0	0	0	0	0	0	0	0	0	0	0	0	0	0	0	0	0	0	0	0	0	0	0	0	0	0	0	0
UniRef90_A0A1M7GS35	Proteobacteria	Klebsiella pneumoniae	Glyoxalase/Bleomycin resistance protein/Dioxygenase superfamily protein	Klebsiella	0	0	0	0	0	0	0	0	0	0	2.16202	0	0	0	0	0	0	0	0	0	0	0	0	0	0	0	0	0	0	0	0	0	0	0	0	0	0	0	0	0	0	0	0	0	0
UniRef90_A0A1Q1FRE7	Firmicutes	Streptococcus pneumoniae	Glyoxalase/bleomycin resistance/dioxygenase family protein	Streptococcus	0	0	0	0	0	0	0	0	0	0	0	0	0	0	0	0	0	0	0	0	0	0	0	0	0	0	0	0	0	0	0	0	0	0	0	0	0	0	0	0	0	0	3.98307	0	0
UniRef90_A0A1Q2T5E0	Firmicutes	Lactobacillus fermentum	Glycopeptide antibiotics resistance protein	Lactobacillus	0	0	0	0	0	0	0	0	0	0	0	17.6596	0	0	0	0	0	0	0	0	0	0	0	0	0	0	0	0	0	0	0	0	0	0	0	0	0	0	0	0	0	0	0	0	0
UniRef90_A0A1Q6T1H1		Unclassified	Vancomycin resistance protein	unclassified	0	0	0	0	0	0	0	0	0	0	0	0	0	0	0	0	0	0	0	0	0	0	0	0	0	0	0	0	0	2.11987	0	0	0	0	0	0	0	0	0	0	0	0	0	0	0
UniRef90_A0A1T4IYC5	Bacteroidota	Bacteroides cellulosilyticus	Glyoxalase/Bleomycin resistance protein/Dioxygenase superfamily protein	Bacteroides	0	0	0	0	0	0	0	0	0	0	0	0	0	0	0	0	0	0	0	0	0	0	0	0	0	0	0	0	0	0	0	0	0	0	0	0	0	6.37619	0	0	0	0	2.62136	0	0
UniRef90_A0A1T4IYC5	Bacteroidota	Bacteroides clarus	Glyoxalase/Bleomycin resistance protein/Dioxygenase superfamily protein	Bacteroides	0	0	0	0	0	0	0	0	0	0	0	0	0	0	0	0	0	0	0	0	0	0	0	0	0	0	0	0	0	0	0	0	0	0	0	0	7.31909	0	0	0	0	0	0	0	0
UniRef90_A0A1T4IYC5	Bacteroidota	Bacteroides dorei	Glyoxalase/Bleomycin resistance protein/Dioxygenase superfamily protein	Bacteroides	0	0	0	0	0	0	0	0	0	0	0	0	0	0	0	0	18.2947	0	0	0	0	0	0	0	0	0	0	0	0	0	0	0	0	0	0	0	0	0	0	0	0	0	0	0	0
UniRef90_A0A1T4IYC5	Bacteroidota	Bacteroides eggerthii	Glyoxalase/Bleomycin resistance protein/Dioxygenase superfamily protein	Bacteroides	0	0	0	0	0	0	0	0	0	0	0	0	0	0	0	0	0	0	0	0	0	0	0	0	0	0	0	0	0	0	0	0	0	0	0	12.8363	0	0	0	0	0	0	0	0	0
UniRef90_A0A1T4IYC5	Bacteroidota	Bacteroides intestinalis	Glyoxalase/Bleomycin resistance protein/Dioxygenase superfamily protein	Bacteroides	0	0	0	0	0	0	0	0	0	0	0	0	0	0	0	0	2.48163	0	0	0	0	0	0	0	0	0	0	0	0	0	0	0	0	0	0	0	0	11.808	0	0	0	0	2.61154	0	0
UniRef90_A0A1T4IYC5	Bacteroidota	Bacteroides massiliensis	Glyoxalase/Bleomycin resistance protein/Dioxygenase superfamily protein	Bacteroides	0	0	0	0	0	0	0	0	0	0	0	0	0	0	0	0	0	0	0	0	0	0	0	0	0	0	0	0	0	0	0	0	0	0	0	0	0	0	0	0	2.6224	0	0	0	0
UniRef90_A0A1T4IYC5	Bacteroidota	Bacteroides stercorirosoris	Glyoxalase/Bleomycin resistance protein/Dioxygenase superfamily protein	Bacteroides	0	0	0	0	0	0	0	0	0	0	0	0	0	0	0	0	0	0	0	0	0	0	0	0	0	0	0	0	0	0	0	0	0	0	0	0	0	0	0	0	0	0	5.22309	0	0
UniRef90_A0A1T4IYC5	Bacteroidota	Bacteroides stercoris	Glyoxalase/Bleomycin resistance protein/Dioxygenase superfamily protein	Bacteroides	0	0	0	0	0	0	0	0	0	0	0	0	0	0	0	0	0	0	0	10.7916	0	0	0	0	0	2.99507	0	0	0	0	0	0	0	17.607	0	0	0	0	2.51216	0	0	0	0	7.39997	18.7502
UniRef90_A0A1T4IYC5	Bacteroidota	Bacteroides uniformis	Glyoxalase/Bleomycin resistance protein/Dioxygenase superfamily protein	Bacteroides	0	0	0	0	0	0	0	0	0	0	0	0	0	0	0	0	15.6552	0	0	0	1.75269	0	0	0	0	3.45506	0	0	10.488	0	0	0	0	0	0	29.499	18.1071	11.265	0	0	0	0	0	99.9115	0
UniRef90_A0A1T4IYC5	Bacteroidota	Bacteroides vulgatus	Glyoxalase/Bleomycin resistance protein/Dioxygenase superfamily protein	Bacteroides	0	0	0	0	0	0	0	0	0	18.0313	0	0	0	0	0	0	0	0	0	13.4604	0	0	3.82132	0	0	3.64149	0	0	18.393	0	11.2381	0	0	3.85671	0	4.01418	0	0	0	3.29888	0	0	0	0	4.90915
UniRef90_A0A1V0NJP2	Firmicutes	Lactococcus lactis	Glycopeptide antibiotics resistance protein	Lactococcus	0	0	0	0	0	0	0	0	0	0	0	0	0	0	0	0	0	0	0	0	0	0	0	0	0	0	0	0	0	0	0	0	0	0	0	0	3.87231	0	0	0	0	0	0	0	0
UniRef90_A0A1V0NNM0	Firmicutes	Lactococcus lactis	Multidrug resistance protein B MF superfamily	Lactococcus	0	0	0	0	0	0	0	0	0.79165	0	0	0	0	0	0	0	0	0	0	0	0	0	0	0	0	0	2.52768	0	0	0	0	0	0	0	0	0	0	0	0	0	0	0	0	0	0
UniRef90_A0A1V0QCI1		Unclassified	Glyoxalase/bleomycin resistance/dioxygenase family protein	unclassified	0	0	0	0	0	0	0	0	0	0	0	0	0	0	0	0	0	0	0	0	0	0	6.34384	0	0	0	0	0	0	0	0	0	0	0	0	0	0	0	0	0	0	0	0	0	0
UniRef90_A0A1V2T396	Proteobacteria	Escherichia coli	Bcr/CflA family drug resistance efflux transporter	Escherichia	6.7227	0	2.33547	0	1.28794	2.2078	0	7.30206	4.12284	0	5.70027	0	0	0	0	0	0	0	0	0	0.512061	0	0	0	0	0	0	0	0	0	0	0	0	0	0	0	0	0	0	0	0	0	0	0	0
UniRef90_A0A1V2T396	Proteobacteria	Klebsiella aerogenes	Bcr/CflA family drug resistance efflux transporter	Klebsiella	6.73729	0	0.772894	0	2.97467	0	0	6.10805	8.19334	0	1.89927	0	0	0	0	0	0	0	0	0	0	0	0	0	0	0	0	0	0	0	0	0	0	0	0	0	0	0	0	0	0	0	0	0	0
UniRef90_A0A1V2T396	Proteobacteria	Klebsiella oxytoca	Bcr/CflA family drug resistance efflux transporter	Klebsiella	3.40601	0	1.5935	0	0	2.75725	0	5.28271	4.57142	0	0.620635	0	0	0	0	0	0	0	0	0	0	0	0	0	0	0	0	0	0	0	0	0	0	0	0	0	0	0	0	0	0	0	0	0	0
UniRef90_A0A1V2T396	Proteobacteria	Klebsiella pneumoniae	Bcr/CflA family drug resistance efflux transporter	Klebsiella	3.41	0	3.15417	0	0.433173	1.10232	0	2.81736	2.44638	0	1.93247	0	0	0	0	0	0	0	0	0	0.512061	0	0	0	0	0	0	0	0	0	0	0	0	0	0	0	0	0	0	0	0	0	0	0	0
UniRef90_A0A1V2T396	Proteobacteria	Klebsiella quasipneumoniae	Bcr/CflA family drug resistance efflux transporter	Klebsiella	0	0	0	0	0	25.7746	0	0	0	0	0	0	0	0	0	0	0	0	0	0	0	0	0	0	0	0	0	0	0	0	0	0	0	0	0	0	0	0	0	0	0	0	0	0	0
UniRef90_A0A1V2T399	Proteobacteria	Escherichia coli	EmrB/QacA family drug resistance transporter	Escherichia	6.65375	0	0.602285	0.783766	2.58814	0.42227	0	2.47653	9.65514	0	2.90836	0	0	0	0	0	0	0	0	0	0.380687	0	0	0	0	0	0	0	0	0	0	0	0	0	0	0	0	0	0	0	0	0	0	0	0
UniRef90_A0A1V2T399	Proteobacteria	Klebsiella michiganensis	EmrB/QacA family drug resistance transporter	Klebsiella	0	0	0	0	0	0	4.74963	13.5509	2.81338	0	2.40615	0	0	0	7.26738	0	0	0	0	0	0	0	0	0	0	0	0	0	0	0	0	0	0	0	0	0	0	0	0	0	0	0	0	0	0
UniRef90_A0A1V2T399	Proteobacteria	Klebsiella oxytoca	EmrB/QacA family drug resistance transporter	Klebsiella	0.514347	0	0	11.1731	2.58981	21.2923	3.64724	8.57753	2.78423	0	1.43869	0	77.2163	31.7743	5.48325	56.3203	0	0	0	0	0	0	0	0	0	0	0	0	0	0	0	0	0	0	0	0	0	0	0	0	0	0	0	0	0
UniRef90_A0A1V2T399	Proteobacteria	Klebsiella pneumoniae	EmrB/QacA family drug resistance transporter	Klebsiella	5.09857	0	1.80552	0	1.95001	0.844227	0	5.55509	7.50977	0	3.39411	0	0	0	0	0	0	0	0	0	0.773209	0	0	0	0	0	0	0	0	0	0	0	0	0	0	0	0	0	0	0	0	0	0	0	0
UniRef90_A0A1V2T399	Proteobacteria	Klebsiella quasipneumoniae	EmrB/QacA family drug resistance transporter	Klebsiella	0	0	0	0	0	23.3996	0	0	0	0	0	0	0	0	0	0	0	0	0	0	0	0	0	0	0	0	0	0	0	0	0	0	0	0	0	0	0	0	0	0	0	0	0	0	0
UniRef90_A0A1W5ZCR4	Firmicutes	Streptococcus pneumoniae	Antibiotic resistance protein VanZ	Streptococcus	0	0	0	0	0	0	3.47294	0	0	0	0	3.34825	0	0	0	0	0	0	0	0	0	1.86464	0	0	0	1.94679	0	0	0	0	0	0	0	0	0	0	0	0	0	0	0	7.22459	0	0	0
UniRef90_A0A1W5ZCR4	Firmicutes	Streptococcus salivarius	Antibiotic resistance protein VanZ	Streptococcus	0	0	0	0	0	0	0	0	0	0	0	0	0	0	0	1.51362	0	0	0	0	0	1.69409	0	0	0	1.9657	0	0	0	0	0	0	0	0	0	0	0	0	0	0	0	1.84547	0	0	0
UniRef90_A0A1W6H158	Proteobacteria	Klebsiella pneumoniae	Beta-lactam resistance protein	Klebsiella	0	0	0	0	78.4321	0	0	6.63848	6.77043	0	0	0	0	0	0	0	0	0	0	0	0	0	0	0	0	0	0	0	0	0	0	0	0	0	0	0	0	0	0	0	0	0	0	0	0
UniRef90_A0A1X7B123	Proteobacteria	Escherichia coli	Aminoglycoside/hydroxyurea antibiotic resistance kinase family protein	Escherichia	0	0	5.0156	0	0	0	0	0	0	0	3.96385	0	0	0	0	0	0	0	0	0	0	0	0	0	0	0	0	0	0	0	0	0	0	0	0	0	0	0	0	0	0	0	0	0	0
UniRef90_A0A1X7B123	Proteobacteria	Klebsiella oxytoca	Aminoglycoside/hydroxyurea antibiotic resistance kinase family protein	Klebsiella	0	0	9.50692	0	0	0	0	0	0	0	0	0	0	0	0	4.09816	0	0	0	0	0	0	0	0	0	0	0	0	0	0	0	0	0	0	0	0	0	0	0	0	0	0	0	0	0
UniRef90_A0A1X7B123	Proteobacteria	Klebsiella pneumoniae	Aminoglycoside/hydroxyurea antibiotic resistance kinase family protein	Klebsiella	0	0	6.42286	0	0	0	0	0	0	0	0	0	0	0	0	0	0	0	0	0	0	0	0	0	0	0	0	0	0	0	0	0	0	0	0	0	0	0	0	0	0	0	0	0	0
UniRef90_A0A1X7QHV6	Firmicutes	Lactobacillus curvatus	Drug resistance transporter, Bcr/CflA subfamily protein	Lactobacillus	0	0	0	0	0	0	0	0	12.1085	0	0	0	0	0	0	0	0	0	0	0	0	0	0	0	0	0	0	0	0	0	0	0	0	0	0	0	0	0	0	0	0	0	0	0	0
UniRef90_A0A1Y2XQC1	Proteobacteria	Escherichia coli	Bcr/CflA family drug resistance efflux transporter	Escherichia	0	0	0	1.98829	0	0	0	0	0	3.47406	0	0	0	0	0	0	0	0	2.39433	0	0	0	0	0	0	0	0	0	0	0	0	0	0	0	0	0	0	0	0	0	0	0	0	0	0
UniRef90_A0A1Y3V7J2	Bacteroidota	Bacteroides fragilis	Tetracycline resistance ribosomal protection protein Tet(Q)	Bacteroides	0	0	0	0	0	0	0	0	0	0	0	0	0	0	0	0	4.39879	0	0	0	0	0	0	0	0	0	0	0	0	0	0	0	0	3.61512	0	0	0	0	0	0	0	0	0	0	0
UniRef90_A0A1Y3V7J2	Bacteroidota	Bacteroides uniformis	Tetracycline resistance ribosomal protection protein Tet(Q)	Bacteroides	0	0	0	0	0	0	0	0	0	0	0	0	0	0	0	0	2.95601	0	0	0	0	0	0	0	0	0	0	0	0	0	0	0	0	0.701976	0	0	1.09994	0	0	0	0	0	0	0	0
UniRef90_A0A1Y3V7J2	Bacteroidota	Bacteroides vulgatus	Tetracycline resistance ribosomal protection protein Tet(Q)	Bacteroides	0	0	0	0	0	0	0	0	0	0	0	0	0	0	0	0	0	0	0	0.553463	0	0	0	0	0	0	0	0	0	0	0	0	0	2.145	0	0	1.11169	0	0	0	0	0	0	0	0
UniRef90_A0A1Y3V7J2	Bacteroidota	Bacteroides xylanisolvens	Tetracycline resistance ribosomal protection protein Tet(Q)	Bacteroides	0	0	0	0	0	0	0	0	0	0	0	0	0	0	0	0	4.41576	0	0	0	0	0	0	0	0	0	0	0	0	0	0	0	0	0	0	0	0	0	0	0	0	0	0	0	0
UniRef90_A0A1Y3V7J2	Bacteroidota	Parabacteroides distasonis	Tetracycline resistance ribosomal protection protein Tet(Q)	Parabacteroides	0	0	0	0	0	0	0	0	0	0	0	0	0	0	0	0	2.59999	0	0	1.65275	0	0	0	0	0	0	0	0	0	0	0	0	0	0.700844	0	0	0.545634	0	0	0	0	0	0	0	0
UniRef90_A0A1Y4EXB7	Firmicutes_A	Anaeromassilibacillus sp_An250	Vancomycin resistance histidine kinase VanS	Anaeromassilibacillus	0	0	0	0	0	0	0	0	0	0	0	0	0	0	0	0	0	1.34204	0	0	0	0	0	0	0	0	0	0	0	0	0	0	0	0	0	0	0	0	0	0	0	0	0	0	0
UniRef90_A0A1Z1SV57	Proteobacteria	Proteus mirabilis	Multidrug resistance protein MdtN	Proteus	0	1.74797	0	0	0	0	0	0	0	0	0	0	0	0	0	0	0	0	0	0	0	0	0	0	0	0	0	0	0	0	0	0	0	0	0	0	0	0	0	0	0	0	0	0	0
UniRef90_A0A200HZ69		Unclassified	Tetracycline resistance protein TetM transposon TnFO1 (Fragment)	unclassified	0	0	0	0	0	0	0	0	0	0	0	0	0	0	0	0	0	0	0	0	0	0	0	0	0	0	0	0	0	0	0	0	0	0	0	0	0	0	0	0	0	7.30021	0	0	0
UniRef90_A0A210NTS2	Proteobacteria	Escherichia coli	Drug resistance transporter EmrB/QacA subfamily protein	Escherichia	0	0	2.80374	0	1.7209	6.01209	0	0	0	0	0	0	0	0	0	0	0	0	3.57377	0	14.042	0	0	0	0	0	0	2.47752	0	6.10833	0	0	0	0	0	0	0	0	0	0	0	0	0	0	0
UniRef90_A0A210NTS2		Unclassified	Drug resistance transporter EmrB/QacA subfamily protein	unclassified	0	0	0	0	0	1.61973	0	0	0	0	0	0	0	0	0	0	0	0	0	0	0	0	0	0	0	0	0	0	0	2.2177	0	0	0	0	0	0	0	0	0	0	0	0	0	0	0
UniRef90_A0A210VBC8	Proteobacteria	Klebsiella pneumoniae	Acriflavin resistance protein (Fragment)	Klebsiella	2.78489	0	0	0	2.33954	0	0	1.38475	1.11477	0	0	0	0	0	0	0	0	0	0	0	0	0	0	0	0	0	0	0	0	0	0	0	0	0	0	0	0	0	0	0	0	0	0	0	0
UniRef90_A0A221RVS3	Firmicutes	Lactobacillus curvatus	Glyoxalase/bleomycin resistance/extradiol dioxygenase family protein	Lactobacillus	0	0	0	0	0	0	0	0	8.25354	0	0	0	0	0	0	0	0	0	0	0	0	0	0	0	0	0	0	0	0	0	0	0	0	0	0	0	0	0	0	0	0	0	0	0	0
UniRef90_A0A223MLI9	Firmicutes_A	Clostridioides difficile	Glyoxalase/bleomycin resistance/dioxygenase family protein	Clostridioides	53.0171	3.10922	0	0	0	0	0	0	0	5.13665	0	15.4746	0	0	0	0	0	0	0	0	0	0	0	0	0	0	12.8276	0	3.5122	0	0	0	0	9.96997	0	0	10.9382	0	0	3.86765	0	0	0	0	0
UniRef90_A0A227LRS1	Firmicutes_A	Hungatella hathewayi	Vanomycin resistance protein VanB	Hungatella	0	2.78727	0	0	0	0	0	0	0	0	0	2.07655	0	0	0	0	0	0	0	2.7105	0	0	0	0	2.16269	0	0	0	0	0	0	0	0	0	0	0	0.662504	0	0	0	0	0	0	0	0
UniRef90_A0A227LRS1	Firmicutes	Clostridium clostridioforme	Vanomycin resistance protein VanB	Lachnoclostridium	0	0	4.43481	0	0	0	0	0	0	0	0	1.01607	0	0	0	0	0	0	0	0	0	0	0	0	0	0	0	0	0	0	0	0	0	0	0	0	2.66616	0	0	0	0	0	0	0	0
UniRef90_A0A248KFN8		Unclassified	Bcr/CflA family drug resistance efflux transporter	unclassified	0	0	0	4.38933	0	0	0	0	0	0	0	0	0	0	0	0	0	0	0	0	0	0	0	0	0	0	0	0	0	0	0	0	0	0	0	0	0	0	0	0	0	0	0	0	0
UniRef90_A0A249NKL4	Firmicutes	Lactobacillus gasseri	Multidrug resistance protein MdtG	Lactobacillus	0	0	0	0	0	0	0	0	0	0	0	2.74115	0	0	0	0	0	0	0	0	0	0	0	0	0	0	0	0	0	0	0	0	0	0	0	0	0	0	0	0	0	0	0	0	0
UniRef90_A0A267WM46	Actinobacteriota	Bifidobacterium pseudocatenulatum	Lincomycin resistance protein LmrB	Bifidobacterium	0	0	0	0	0	0	0	0	0	0	0	0	0	0	0	0	0	0	0	0	0	0	0	0	0	0	0	0	0	0	0	0	0	0	0	0	0	0	0	0	0	0	0	0	8.35618
UniRef90_A0A285PVB5	Firmicutes_A	Eubacterium hallii	Vancomycin resistance VanW	Eubacterium	0	0	0	0	0	0	0	0	0	0	0	0	0	0	0	0	0	0	0	0	1.18839	0	0	0	12.7505	2.24998	0	0	0	2.84717	3.73749	0	0	0	10.4561	0	0	0	0	0	5.88903	3.03176	0	0	0
UniRef90_A0A2A6ZCJ9	Firmicutes_A	Faecalibacterium prausnitzii	Acriflavin resistance protein	Faecalibacterium	0	0	0	0	0	0	0	0	0	0	0	0	0	0	0	0	2.26476	0	0	3.34798	1.63145	9.82882	0	0	0	0	0	0	0	1.96888	0	0	2.01159	0	0	0	0	0	0	0	0	0	0	0	0
UniRef90_A0A2A6ZG85	Firmicutes_A	Faecalibacterium prausnitzii	Multidrug resistance efflux pump	Faecalibacterium	0	0	0	0	0	0	0	0	0	0	0	0	0	0	0	0	2.05344	0	0	0	0	0	0	0	0	0	0	0	0	0	0	0	0	0	0	0	0	0	0	0	0	0	0	0	0
UniRef90_A0A2I1YCQ7	Actinobacteriota	Varibaculum cambriense	Methicillin resistance protein	Varibaculum	0	0	0	0	0	0	1.78983	0	0	0	0	0	0	0	0	0	0	0	0	0	0	0	0	0	0	0	0	0	0	0	0	0	0	0	0	0	0	0	0	0	0	0	0	0	0
UniRef90_A0A2J4JNI4	Firmicutes_A	Faecalibacterium prausnitzii	Multidrug resistance efflux pump	Faecalibacterium	0	0	0	0	0	0	0	0	0	0	0	0	0	0	0	0	6.71377	0	0	10.8916	0	15.2238	0	3.85181	0	0	0	0	7.11266	3.29498	4.22546	2.45774	6.67809	0	0	0	0	0	0	0	7.16305	1.66245	0	0	0
UniRef90_A0A2J5P643	Proteobacteria	Klebsiella michiganensis	Bcr/CflA family drug resistance efflux transporter (Fragment)	Klebsiella	0	0	0	2.0112	0	0	0	9.10635	0	0	1.69505	0	0	0	4.16327	0	0	0	0	0	0	0	0	0	0	0	0	0	0	0	0	0	0	0	0	0	0	0	0	0	0	0	0	0	0
UniRef90_A0A2J5PAV2	Proteobacteria	Klebsiella pneumoniae	EmrB/QacA family drug resistance transporter (Fragment)	Klebsiella	8.16711	0	0	0	3.21213	0	0	3.35923	6.15865	0	0	0	0	0	0	0	0	0	0	0	0	0	0	0	0	0	0	0	0	0	0	0	0	0	0	0	0	0	0	0	0	0	0	0	0
UniRef90_A0A2J5QHQ8	Proteobacteria	Klebsiella pneumoniae	Tetracycline resistance MFS efflux pump (Fragment)	Klebsiella	0	0	0	0	0	0	0	0	0	0	1.51441	0	0	0	0	0	0	0	0	0	0	0	0	0	0	0	0	0	0	0	0	0	0	0	0	0	0	0	0	0	0	0	0	0	0
UniRef90_A0A2J6A1R7	Bacteroidota	Bacteroides thetaiotaomicron	Clindamycin resistance transfer factor BtgB	Bacteroides	0	0	0	0	0	0	0	0	0	0	0	0	0	0	0	0	0	0	0	0	0	0	0	0	0	0	0	0	3.73702	0	0	0	0	0	0	0	0	0	0	0	0	0	0	0	0
UniRef90_A0A2J6A2K0		Unclassified	NimIJ family nitroimidazole resistance protein	unclassified	0	0	0	0	0	0	0	0	0	0	0	0	0	0	0	0	0	0	0	0	0	0	0	0	0	0	0	34.3607	0	0	0	0	0	0	0	0	0	0	0	0	0	0	0	0	0
UniRef90_A0A2K4P2V3	Proteobacteria	Escherichia coli	Multidrug resistance protein A	Escherichia	0	0	0	0	0	0	0	0	0	35.5632	0	0	0	0	32.8369	0	0	0	0	0	0	0	0	0	0	0	0	0	0	0	0	0	0	0	0	0	0	0	0	0	0	0	0	0	0
UniRef90_A0A2K4P2W3	Proteobacteria	Escherichia coli	Multidrug resistance protein A	Escherichia	0	0	0	0	0	0	0	0	0	85.9737	0	0	0	0	0	0	0	0	0	0	0	0	0	0	0	0	0	0	0	0	0	0	0	0	0	0	0	0	0	0	0	0	0	0	0
UniRef90_A0A2K4P2W3		Unclassified	Multidrug resistance protein A	unclassified	0	0	0	0	0	0	0	0	0	0	0	0	0	0	0	0	0	0	0	0	0	8.1715	0	0	0	0	0	0	0	0	0	0	0	0	0	0	0	0	0	0	0	0	0	0	0
UniRef90_A0A2K4P2X5	Proteobacteria	Escherichia coli	Multidrug resistance efflux pump	Escherichia	0	0	0	0	0	0	0	0	1.1686	6.34542	0	0	0	3.74911	11.7487	0	0	0	0	0	0	0	0	0	0	0	0	0	0	0	0	0	0	0	0	0	0	0	0	0	0	0	0	0	0
UniRef90_A0A2K4P2X5		Unclassified	Multidrug resistance efflux pump	unclassified	0	0	0	0	0	0	0	1.05973	0	0	0	0	0	4.15624	1.91054	0	0	0	0	0	0	0	0	0	0	0	0	0	0	0	0	0	0	0	0	0	0	0	0	0	0	0	0	0	0
UniRef90_A0A2K4P2Z0	Proteobacteria	Escherichia coli	Multidrug resistance protein A	Escherichia	0	0	0	2.86503	0	0	0	0	0	0	0	0	0	0	3.77353	0	0	0	0	0	0	0	0	0	0	0	0	0	0	0	0	0	0	0	0	0	0	0	0	0	0	0	0	0	0
UniRef90_A0A2K4P2Z0		Unclassified	Multidrug resistance protein A	unclassified	0	0	0	4.49123	0	0.86257	0	0.874487	0	0	0	0	0	0	0	0	0	0	0	0	0	0	0	0	0	0	0	0	0	0	0	0	0	0	0	0	0	0	0	0	0	0	0	0	0
UniRef90_A0A2K9NZN6	Firmicutes_A	Monoglobus pectinilyticus	Vancomycin B-type resistance protein VanW	Monoglobus	0	0	0	0	0	0	0	0	0	0	0	0	0	0	0	0	0	0	0	0	0	0	0	0	0	0	0	0	7.04996	0	0	0	0	0	0	0	0	0	0	0	0	0	0	0	0
UniRef90_A0A2M9UYM0	Bacteroidota	Bacteroides fragilis	Bicyclomycin resistance protein	Bacteroides	0	0	0	0	0	0	0	0	0	0	0	0	0	0	0	0	0	0	0	0	0	0	8.96764	0	0	0	0	0	0	0	0	0	0	14.3567	0	0	0	0	0	0	0	0	0	0	10.1889
UniRef90_A0A2M9VA99	Bacteroidota	Bacteroides ovatus	Glyoxalase/bleomycin resistance protein/dioxygenase superfamily protein	Bacteroides	0	0	0	0	0	0	0	0	0	0	0	0	0	0	0	0	0	0	0	0	0	0	0	0	0	0	0	0	0	0	0	0	0	0	0	0	0	0	0	0	0	0	4.51788	0	0
UniRef90_A0A2M9VA99	Bacteroidota	Parabacteroides distasonis	Glyoxalase/bleomycin resistance protein/dioxygenase superfamily protein	Parabacteroides	0	0	0	0	0	0	0	0	0	0	0	0	0	0	0	0	0	0	0	0	0	0	3.54555	0	0	0	0	0	0	0	0	0	0	0	0	0	0	0	0	0	0	0	0	0	0
UniRef90_A0A2N0SNK6	Actinobacteriota	Bifidobacterium longum	Multidrug resistance protein B	Bifidobacterium	0	0	0	0	0	0	0	0	0	2.41973	0	0	0	0	0	0	0	0	0	0	0	0	0	0	0	0	0	0	0	0	0	0	0	0	0	0	0	0	0	0	0	0	0	0	0
UniRef90_A0A2R4AHQ5	Proteobacteria	Citrobacter freundii	Tetracycline resistance protein, class C	Citrobacter	15.8013	0	0	0	0	0	11.778	44.8132	3.4123	0	0	0	0	0	0	0	0	0	0	0	0	0	0	0	0	0	0	0	0	0	0	0	0	0	0	0	0	0	0	0	0	0	0	0	0
UniRef90_A0A2R4AHQ5	Proteobacteria	Enterobacter roggenkampii	Tetracycline resistance protein, class C	Enterobacter	14.4982	0	0	0	0	63.3405	0	0	0	0	0	0	0	0	0	0	0	0	0	0	0	0	0	0	0	0	0	0	0	0	0	0	0	0	0	0	0	0	0	0	0	0	0	0	0
UniRef90_A0A2R4AHQ5	Proteobacteria	Escherichia coli	Tetracycline resistance protein, class C	Escherichia	9.2266	0	0	0	0	13.8293	11.3609	13.5459	0	0	0	0	0	0	9.8793	0	0	0	0	0	0	0	0	0	0	0	0	0	0	0	0	0	0	0	0	0	0	0	0	0	0	0	0	0	0
UniRef90_A0A2R4AHQ5	Proteobacteria	Klebsiella pneumoniae	Tetracycline resistance protein, class C	Klebsiella	69.5912	0	0	0	0	0	0	6.9704	0	0	0	0	0	0	0	0	0	0	0	0	0	0	0	0	0	0	0	0	0	0	0	0	0	0	0	0	0	0	0	0	0	0	0	0	0
UniRef90_A0A2S0L6H2	Firmicutes_A	Mogibacterium diversum	5-nitroimidazole antibiotic resistance protein	Mogibacterium	0	0	0	0	0	0	0	0	0	2.20173	0	0	0	0	0	0	0	0	0	0	0	0	0	0	0	0	0	0	0	0	0	0	0	0	0	0	0	0	0	0	0	0	0	0	0
UniRef90_A0A2S3U3L3	Firmicutes	Lactobacillus plantarum	Multidrug resistance-like ATP-binding protein MdlA	Lactobacillus	0	0	0	3.07427	0	0	0	0	0	0	0	0	0	0	0	0	0	0	0	0	0	0	0	0	0	0	0	0	0	0	0	0	0	0	0	0	0	0	0	0	0	0	0	0	0
UniRef90_A0A2S3UIZ0	Firmicutes	Lactobacillus casei_group	Daunorubicin resistance protein DrrC	Lactobacillus	0	0	0	5.88523	0	0	4.64138	0	2.60919	0	0	0	0	0	0	0	0	0	0	0	0	0	0	0	0	0	0	0	0	0	0	0	0	0	0	0	0	0	0	0	0	0	0	0	0
UniRef90_A0A2S4DYB4	Firmicutes	Streptococcus thermophilus	Multi-drug resistance efflux pump PmrA	Streptococcus	0	0	0	0	0	0	0	0	2.34668	0	0	0	0	0	0	3.80371	0	1.9818	0	0	0	0	0	3.44004	0	0	2.49502	0	0	0	5.80468	0	0	0	3.54502	0	4.12082	0	0	0	0	0	0	0	0
UniRef90_A0A2S4GEC4	Firmicutes_A	Blautia producta	Tetracycline resistance MFS efflux pump (Fragment)	Blautia	0	0	0	0	23.8471	0	0	0	0	0	0	0	0	0	0	0	0	0	0	0	0	0	0	0	0	0	0	0	0	0	0	0	0	0	0	0	0	0	0	0	0	0	0	0	0
UniRef90_A0A2S6E7L3	Proteobacteria	Escherichia coli	Multiple antibiotic resistance transcriptional regulator MarR (Fragment)	Escherichia	0	0	0	15.0039	1.80518	2.85032	0	0	0	0	0	0	3.00661	0	0	3.4889	0	0	4.29466	0	9.46971	0	3.89342	0	0	0	0	6.30274	0	2.0753	0	0	0	0	0	0	0	0	0	0	0	0	0	0	0
UniRef90_A0A2T1LDQ3	Proteobacteria	Citrobacter freundii	Multidrug resistance protein MdtL	Citrobacter	0.626384	0	0	3.10777	0	0	8.6246	1.5844	1.20354	0	0	0	0	0	0	0	0	0	0	0	0	0	0	0	0	0	0	0	0	0	0	0	2.09168	0	0	0	0	0	0	0	0	0	0	0	0
UniRef90_A0A2T1LDQ3	Proteobacteria	Citrobacter portucalensis	Multidrug resistance protein MdtL	Citrobacter	3.98584	0	0	0	0	1.08648	0	0	0	0	0	0	0	0	0	0	0	0	0	0	0	0	0	0	0	0	0	0	0	0	0	0	0	0	0	0	0	0	0	0	0	0	0	0	0
UniRef90_A0A2T1LDQ3	Proteobacteria	Citrobacter youngae	Multidrug resistance protein MdtL	Citrobacter	2.01131	0	0	0	0	0	0	0	0	0	0	0	0	0	0	0	0	0	0	0	0	0	0	0	0	0	0	0	0	0	0	0	0	0	0	0	0	0	0	0	0	0	0	0	0
UniRef90_A0A2T1LDQ3	Proteobacteria	Enterobacter cloacae	Multidrug resistance protein MdtL	Enterobacter	1.34087	0	0	0	0	0	0	0	0	0	0	0	0	0	0	0	0	0	0	0	0	0	0	0	0	0	0	0	0	0	0	0	0	0	0	0	0	0	0	0	0	0	0	0	0
UniRef90_A0A2T1LDQ3	Proteobacteria	Escherichia coli	Multidrug resistance protein MdtL	Escherichia	0	0	0	1.53768	0	0.531776	10.8173	0.382289	0	0	0	0	0	0	0	0	0	0	0	0	0	0	0	0	0	0	0	0	0	0	0	0	0	0	0	0	0	0	0	0	0	0	0	0	0
UniRef90_A0A2T1LDQ3	Proteobacteria	Kluyvera cryocrescens	Multidrug resistance protein MdtL	Kluyvera	0	0	0	0	0	0	0	0	0	0	0	0	0	0	0	0	0	0	0	0	0	0	0	0	0	0	0	0	0	0	0	0	8.28117	0	0	0	0	0	0	0	0	0	0	0	0
UniRef90_A0A2T1LI06	Proteobacteria	Citrobacter freundii	Multidrug resistance protein MdtA	Citrobacter	0	0	0	0	0	0	7.42709	2.25229	0	0	0	0	0	0	0	0	0	0	0	0	0	0	0	0	0	0	0	0	0	0	0	0	0	0	0	0	0	0	0	0	0	0	0	0	0
UniRef90_A0A2T1LI06	Proteobacteria	Citrobacter portucalensis	Multidrug resistance protein MdtA	Citrobacter	0.603043	0	0	0	0	0	0	0	0	0	0	0	0	0	0	0	0	0	0	0	0	0	0	0	0	0	0	0	0	0	0	0	0	0	0	0	0	0	0	0	0	0	0	0	0
UniRef90_A0A2T1LI06	Proteobacteria	Citrobacter youngae	Multidrug resistance protein MdtA	Citrobacter	1.89049	0	0	0	0	1.03273	0	0	0	0	0	0	0	0	0	0	0	0	0	0	0	0	0	0	0	0	0	0	0	0	0	0	0	0	0	0	0	0	0	0	0	0	0	0	0
UniRef90_A0A2T1LI06	Proteobacteria	Escherichia coli	Multidrug resistance protein MdtA	Escherichia	0	0	0	0	0	0	9.46947	1.12938	0	0	0	0	0	0	0	0	0	0	0	0	0	0	0	0	0	0	0	0	0	0	0	0	0	0	0	0	0	0	0	0	0	0	0	0	0
UniRef90_A0A2T1LI60	Proteobacteria	Citrobacter freundii	Multidrug resistance outer membrane protein MdtQ	Citrobacter	0	0	0	0.844477	0	0	7.57563	0.631335	0	0	0	0	0	0	0	0	0	0	0	0	0	0	0	0	0	0	0	0	0	0	0	0	0	0	0	0	0	0	0	0	0	0	0	0	0
UniRef90_A0A2T1LI60	Proteobacteria	Citrobacter portucalensis	Multidrug resistance outer membrane protein MdtQ	Citrobacter	1.07352	0	0	0	0	0	0	0	0	0	0	0	0	0	0	0	0	0	0	0	0	0	0	0	0	0	0	0	0	0	0	0	0	0	0	0	0	0	0	0	0	0	0	0	0
UniRef90_A0A2T1LI60	Proteobacteria	Citrobacter youngae	Multidrug resistance outer membrane protein MdtQ	Citrobacter	4.78172	0	0	0	0	0	0	0	0	0	0	0	0	0	0	0	0	0	0	0	0	0	0	0	0	0	0	0	0	0	0	0	0	0	0	0	0	0	0	0	0	0	0	0	0
UniRef90_A0A2T1LI60	Proteobacteria	Enterobacter cloacae	Multidrug resistance outer membrane protein MdtQ	Enterobacter	0.536969	0	0	0	0	0	0	0	0	0	0	0	0	0	0	0	0	0	0	0	0	0	0	0	0	0	0	0	0	0	0	0	0	0	0	0	0	0	0	0	0	0	0	0	0
UniRef90_A0A2T1LI60	Proteobacteria	Escherichia coli	Multidrug resistance outer membrane protein MdtQ	Escherichia	0	0	0	0	0	0	1.86499	1.28158	0	0	0	0	0	0	0	0	0	0	0	0	0	0	0	0	0	0	0	0	0	0	0	0	0	0	0	0	0	0	0	0	0	0	0	0	0
UniRef90_A0A2T1LII5	Proteobacteria	Citrobacter freundii	Bifunctional polymyxin resistance protein ArnA	Citrobacter	0	0	0	0.591607	0	0.309818	2.23393	1.35205	0	0	0	0	0	0	0	0	0	0	0	0	0	0	0	0	0	0	0	0	0	0	0	0	0	0	0	0	0	0	0	0	0	0	0	0	0
UniRef90_A0A2T1LII5	Proteobacteria	Citrobacter portucalensis	Bifunctional polymyxin resistance protein ArnA	Citrobacter	2.24757	0	0	0	0	0.917022	0	0	0	0	0	0	0	0	0	0	0	0	0	0	0	0	0	0	0	0	0	0	0	0	0	0	0	0	0	0	0	0	0	0	0	0	0	0	0
UniRef90_A0A2T1LII5	Proteobacteria	Citrobacter youngae	Bifunctional polymyxin resistance protein ArnA	Citrobacter	3.77585	0	0	0	0	0.309818	0	0	0	0	0	0	0	0	0	0	0	0	0	0	0	0	0	0	0	0	0	0	0	0	0	0	0	0	0	0	0	0	0	0	0	0	0	0	0
UniRef90_A0A2T1LII5	Proteobacteria	Enterobacter cloacae	Bifunctional polymyxin resistance protein ArnA	Enterobacter	1.11543	0	0	0	0	0	0	0	0	0	0	0	0	0	0	0	0	0	0	0	0	0	0	0	0	0	0	0	0	0	0	0	0	0	0	0	0	0	0	0	0	0	0	0	0
UniRef90_A0A2T1LII5	Proteobacteria	Escherichia coli	Bifunctional polymyxin resistance protein ArnA	Escherichia	0	0	0	0.585565	0	0.619972	2.66931	0.902833	0	0	0	0	0	3.67846	0	0	0	0	0	0	0	0	0	0	0	0	0	0	0	0	0	0	0	0	0	0	0	0	0	0	0	0	0	0	0
UniRef90_A0A2T1LII5	Proteobacteria	Salmonella enterica	Bifunctional polymyxin resistance protein ArnA	Salmonella	0	0	0	0	0	0	0	0	0	0	0	0	0	2.17751	0	0	0	0	0	0	0	0	0	0	0	0	0	0	0	0	0	0	0	0	0	0	0	0	0	0	0	0	0	0	0
UniRef90_A0A2T1LJZ3	Proteobacteria	Citrobacter freundii	Multiple antibiotic resistance protein MarB	Citrobacter	0	0	0	0	0	0	8.32787	0	0	0	0	0	0	0	0	0	0	0	0	0	0	0	0	0	0	0	0	0	0	0	0	0	0	0	0	0	0	0	0	0	0	0	0	0	0
UniRef90_A0A2T1LJZ3	Proteobacteria	Citrobacter portucalensis	Multiple antibiotic resistance protein MarB	Citrobacter	6.10449	0	0	0	0	0	0	0	0	0	0	0	0	0	0	0	0	0	0	0	0	0	0	0	0	0	0	0	0	0	0	0	0	0	0	0	0	0	0	0	0	0	0	0	0
UniRef90_A0A2T1LJZ3	Proteobacteria	Escherichia coli	Multiple antibiotic resistance protein MarB	Escherichia	0	0	0	0	0	0	21.9856	5.50295	0	0	0	0	0	0	0	0	0	0	0	0	0	0	0	0	0	0	0	0	0	0	0	0	0	0	0	0	0	0	0	0	0	0	0	0	0
UniRef90_A0A2T1LLX5	Proteobacteria	Citrobacter freundii	Glyoxalase/bleomycin resistance/extradiol dioxygenase family protein	Citrobacter	0	0	0	0	0	0	21.6678	0	0	0	0	0	0	0	0	0	0	0	0	0	0	0	0	0	0	0	0	0	0	0	0	0	0	0	0	0	0	0	0	0	0	0	0	0	0
UniRef90_A0A2T1LLX5	Proteobacteria	Citrobacter youngae	Glyoxalase/bleomycin resistance/extradiol dioxygenase family protein	Citrobacter	8.16632	0	0	0	0	0	0	0	0	0	0	0	0	0	0	0	0	0	0	0	0	0	0	0	0	0	0	0	0	0	0	0	0	0	0	0	0	0	0	0	0	0	0	0	0
UniRef90_A0A2T1LLX5	Proteobacteria	Escherichia coli	Glyoxalase/bleomycin resistance/extradiol dioxygenase family protein	Escherichia	0	0	0	0	0	0	6.21577	0	0	0	0	0	0	0	0	0	0	0	0	0	0	0	0	0	0	0	0	0	0	0	0	0	0	0	0	0	0	0	0	0	0	0	0	0	0
UniRef90_A0A2T4I1A0	Proteobacteria	Klebsiella pneumoniae	Bcr/CflA family drug resistance efflux transporter	Klebsiella	0	3.03839	0	0	0	0	0	0	0	0	0	0	0	0	0	0	0	0	0	0	0	0	0	0	0	0	0	0	0	0	0	0	0	0	0	0	0	0	0	0	0	0	0	0	0
UniRef90_A0A2U1BC03	Firmicutes_A	Agathobaculum butyriciproducens	Vancomycin resistance protein YoaR	Agathobaculum	0	0	0	0	0	0	0	0	0	0	0	0	0	0	0	0	0	0	0	0	0	1.66527	0	7.61665	2.84916	0	0	0	0	0	0	2.69405	0	0	0	0	0	0	0	0	0	2.73	0	0	0
UniRef90_A0A2U4DDM1		Unclassified	Bifunctional polymyxin resistance protein ArnA	unclassified	0	0	0	0	0	9.11494	0	4.75105	0	0	0	0	0	0	0	0	0	0	0	0	0	0	0	0	0	0	0	0	0	0	0	0	0	0	0	0	0	0	0	0	0	0	0	0	0
UniRef90_A0A2U4EBJ4	Proteobacteria	Klebsiella oxytoca	Beta-lactam resistance protein	Klebsiella	0	0	0	91.2035	0	27.0237	0	0	71.0896	0	0	0	249.911	0	0	137.583	0	0	0	0	0	0	0	0	0	0	0	0	0	0	0	0	0	0	0	0	0	0	0	0	0	0	0	0	0
UniRef90_A0A2U9ADC0	Firmicutes	Turicibacter sanguinis	Tetracycline resistance protein TetA(P), MFS efflux protein	Turicibacter	0	0	0	0	0	0	0	0	0	0	0	0	0	0	0	0	0	0	0	0	0	0	0	4.4172	0	0	0	0	0	0	0	0	0	0	0	0	0	0	0	0	0	0	0	0	0
UniRef90_A0A2U9LR31	Proteobacteria	Escherichia coli	Streptomycin resistance protein	Escherichia	0	0	0	0	1.20839	0	0	0	0	0	0	0	0	0	0	0	0	0	0	0	0	0	0	0	0	0	0	0	0	0	0	0	0	0	0	0	0	0	0	0	0	0	0	0	0
UniRef90_A0A2X1IU60	Proteobacteria	Escherichia coli	Multidrug resistance protein	Escherichia	0	0	0	8.04737	0	0	0	0	0	0	0	0	0	0	9.37022	0	0	0	0	0	0	0	0	0	0	0	0	0	0	0	0	0	0	0	0	0	0	0	0	0	0	0	0	0	0
UniRef90_A0A2X1J4R0	Proteobacteria	Escherichia coli	Multidrug resistance protein D	Escherichia	0	0	0	0	0	0	0	0	0	3.56062	1.57339	0	0	3.36864	16.0286	0	0	0	0	0	0	0	0	0	0	0	0	0	0	0	0	0	0	0	0	0	0	0	0	0	0	0	0	0	0
UniRef90_A0A2X1J700	Proteobacteria	Escherichia coli	Fosmidomycin resistance protein	Escherichia	0	0	0	0	1.71689	0	0	0	0	0	1.35516	0	0	0	6.21946	0	0	0	0	0	1.07914	0	0	0	0	0	0	3.67008	0	0	0	0	0	0	0	0	0	0	0	0	0	0	0	0	0
UniRef90_A0A2X1J700		Unclassified	Fosmidomycin resistance protein	unclassified	0	0	0	0.707651	0	0	0	0	0	0	0	0	0	0	0.896561	0	0	0	0	0	0	0	0	0	0	0	0	0	0	0	0	0	0	0	0	0	0	0	0	0	0	0	0	0	0
UniRef90_A0A2X1J8H5	Proteobacteria	Escherichia coli	Multidrug resistance protein	Escherichia	0	0	0	2.57887	0	2.15969	0	0	0	2.07263	0	0	0	0	4.74041	0	0	0	0	0	3.50768	0	0	0	0	0	0	1.86899	0	0	0	0	0	0	0	0	0	0	0	0	0	0	0	0	0
UniRef90_A0A2X1J8H5		Unclassified	Multidrug resistance protein	unclassified	0	0	0	0	0	0	0	0	0	0	0	0	0	7.01143	0	0	0	0	0	0	0	0	0	0	0	0	0	0	0	0	0	0	0	0	0	0	0	0	0	0	0	0	0	0	0
UniRef90_A0A2X1KES2	Proteobacteria	Enterobacter cloacae	Multidrug resistance protein	Enterobacter	0	0	0	0	0	0	0	0	0	0	0	0	0	0	0	0	0	0	0	0	0	0	0	0	0	0	2.32587	0	0	0	0	0	0	0	0	0	0	0	0	0	0	0	0	0	0
UniRef90_A0A2X1KES2	Proteobacteria	Escherichia coli	Multidrug resistance protein	Escherichia	0	0	1.68849	2.24776	2.44275	0	0	0	0	0	0	0	0	0	0	0	0	0	0	0	0	0	0	0	0	0	0	2.67652	0	2.21207	0	0	0	0	0	0	0	0	0	0	0	0	0	0	0
UniRef90_A0A2X1KES2		Unclassified	Multidrug resistance protein	unclassified	0	0	0	0.839429	0	1.28665	0	0	0	0	0	0	0	0	1.31781	0	0	0	0	0	0	0	0	0	0	0	0	0	0	0	0	0	0	0	0	0	0	0	0	0	0	0	0	0	0
UniRef90_A0A2X1KFW2	Proteobacteria	Escherichia coli	Multidrug resistance protein	Escherichia	0	0	0	0	0	0	0	0	0	6.70701	0	0	0	0	0	0	0	0	0	0	0	0	0	0	0	0	0	0	0	0	0	0	0	0	0	0	0	0	0	0	0	0	0	0	0
UniRef90_A0A2X1KIV1	Proteobacteria	Escherichia coli	EmrKY-TolC multidrug resistance efflux pump, membrane fusion protein component	Escherichia	0	1.56057	0	0	0	0	0	0	0	0	0	0	0	0	0	0	0	0	0	0	0	0	0	0	0	5.63011	0	0	0	2.94741	0	0	0	0	0	0	0	0	0	0	0	0	0	0	0
UniRef90_A0A2X1KMA1	Proteobacteria	Escherichia coli	EmrKY-TolC multidrug resistance efflux pump, membrane fusion protein component	Escherichia	0	0	0	3.23811	0	1.52017	0	0	0	0	0	0	0	0	0	2.07673	0	0	0	0	3.00474	0	2.72231	0	0	8.49688	2.70917	0	0	0	0	0	0	0	0	0	2.96456	0	0	0	0	0	0	0	0
UniRef90_A0A2X1KMA1		Unclassified	EmrKY-TolC multidrug resistance efflux pump, membrane fusion protein component	unclassified	0	0	0	0	0	0	0	0	0	0	0	0	0	0	0	0	3.86493	0	0	0	0	0	0	0	0	0	0	0	0	0	0	0	0	0	0	0	0	0	0	0	0	0	0	0	0
UniRef90_A0A2X1KNH9	Proteobacteria	Escherichia coli	Multidrug resistance outer membrane protein	Escherichia	0	0	9.97602	6.57797	8.57568	5.21403	0	0	0	0	0	0	1.3616	0	0	3.50392	0	0	5.92431	0	12.7641	0	0	0	0	0	0	9.92236	0	12.5363	0	0	0	0	0	0	0	0	0	0	1.43178	0	0	0	0
UniRef90_A0A2X1KWH7	Proteobacteria	Escherichia coli	Multiple antibiotic resistance regulatory protein	Escherichia	0	0	0	0	0	0	0	0	0	0	0	0	0	0	0	4.7468	0	0	0	0	0	0	0	0	0	0	0	0	0	0	0	0	0	0	0	0	0	0	0	0	0	0	0	0	0
UniRef90_A0A2X1KXV1	Proteobacteria	Escherichia coli	Multiple antibiotic resistance regulatory protein	Escherichia	0	0	0	3.881	3.62516	0	0	0	0	0	0	0	0	0	0	4.30728	0	0	0	0	4.83614	0	0	0	0	0	0	6.26527	0	0	0	0	0	0	0	0	0	0	0	0	0	0	0	0	0
UniRef90_A0A2X1KZM8	Proteobacteria	Escherichia coli	Multidrug resistance protein	Escherichia	0	1.7671	0	2.76643	1.60663	2.85492	0	0	0	0	0	0	0	0	0	0	0	0	0	0	3.77511	0	0	0	0	0	0	0	0	0	0	0	0	0	0	0	0	0	0	0	0	0	0	0	0
UniRef90_A0A2X1KZM8		Unclassified	Multidrug resistance protein	unclassified	0	0	0	0	0	0.956395	0	0.427853	0	0	0	0	0	0	0.663632	0	0	0	0	0	0	0	0	0	0	0	0	0	0	0	0	0	0	0	0	0	0	0	0	0	0	0	0	0	0
UniRef90_A0A2X1L1L6	Proteobacteria	Escherichia coli	Fosmidomycin resistance protein	Escherichia	0	0	0	1.07509	0.87061	0	0	0	0	1.44326	0	0	0	0	8.18585	0	0	0	0	0	0	0	0	0	0	0	0	4.69855	0	1.05808	0	0	0	0	0	0	0	0	0	0	0	0	0	0	0
UniRef90_A0A2X1L1L6		Unclassified	Fosmidomycin resistance protein	unclassified	0	0	0	0	0	1.11021	0	4.9958	0	0	0	0	0.726187	0	1.12509	0	0	0	0	0	0	0	0	0	0	0	0	0	0	0	0	0	0	0	0	0	0	0	0	0	0	0	0	0	0
UniRef90_A0A2X1L3L4	Proteobacteria	Escherichia coli	Multidrug resistance protein	Escherichia	0	0	6.59204	11.0311	9.41514	17.3219	0	0	0	0.726637	0	0	2.6844	0	4.09045	8.43182	0	0	8.04973	0	21.5462	0	0	0	0	0	0	8.59932	0	20.5074	0	0	0	0	0	0	0	0	0	0	2.17923	0	0	0	0
UniRef90_A0A2X1L3L4	Proteobacteria	Klebsiella pneumoniae	Multidrug resistance protein	Klebsiella	0	0	0	0	0	0	0	0	0	9.05157	0	0	0	0	0	0	0	0	0	0	0	0	0	0	0	0	0	0	0	0	0	0	0	0	0	0	0	0	0	0	0	0	0	0	0
UniRef90_A0A2X1L4X2	Proteobacteria	Escherichia coli	Fosmidomycin resistance protein	Escherichia	0	2.00644	3.99075	6.4303	6.40128	5.4178	0	0	0	0	0	0	0	0	8.05082	3.44158	0	0	4.87041	0	8.73782	0	4.93587	0	0	0	0	13.898	0	7.95975	0	0	0	0	0	0	0	0	0	0	0	0	0	0	0
UniRef90_A0A2X1L4X2		Unclassified	Fosmidomycin resistance protein	unclassified	0	0	0	0	0	0	0	0	0	0	0	0	0	0	1.99061	0	0	0	0	0	0	0	0	0	0	0	0	0	0	0	0	0	0	0	0	0	0	0	0	0	0	0	0	0	0
UniRef90_A0A2X1LCA5	Proteobacteria	Escherichia coli	Bifunctional polymyxin resistance protein [includes UDP-4-amino-4-deoxy-l-arabinose formyltransferaseUDP-glucuronic acid oxidase, UDP-4-keto-hexauronic acid decarboxylating]	Escherichia	0	0	0	0	0.957295	0	0	0	0	5.97486	5.68435	0	0	2.93937	8.26405	0	0	0	0	0	0	0	0	0	0	0	0	0	0	0	0	0	0	0	0	0	0	0	0	0	0	0	0	0	0
UniRef90_A0A2X1LX08	Proteobacteria	Escherichia coli	Bifunctional polymyxin resistance protein [includes UDP-4-amino-4-deoxy-l-arabinose formyltransferaseUDP-glucuronic acid oxidase, UDP-4-keto-hexauronic acid decarboxylating]	Escherichia	0	0	0	0	0	1.72747	0	0	0	0	0	0	0	0	2.77983	0	0	0	0	0	3.0933	0	0	0	0	0	0	0	0	0	0	0	0	0	0	0	0	0	0	0	0	0	0	0	0
UniRef90_A0A2X1M3H2	Proteobacteria	Escherichia coli	Multidrug resistance protein	Escherichia	0	0	0	2.8492	1.539	1.98123	0	0	0	4.44261	2.26668	0	0	0	10.0616	0	0	0	0	0	2.92875	0	0	0	0	0	0	3.0977	0	0	0	0	0	0	0	0	0	0	0	0	0	0	0	0	0
UniRef90_A0A2X1M3H2		Unclassified	Multidrug resistance protein	unclassified	0	0	0	0	0	0.787652	0	0	0	0	0	0	0	0	1.44837	0	0	0	0	0	0	0	0	0	0	0	0	0	0	0	0	0	0	0	0	0	0	0	0	0	0	0	0	0	0
UniRef90_A0A2X1MGG3	Proteobacteria	Escherichia coli	Multidrug resistance protein	Escherichia	0	0	0	0	0	0	0	1.53759	0	0	0	0	0	0	0	0	0	0	0	0	0	0	0	0	0	0	0	0	0	0	0	0	0	0	0	0	0	0	0	0	0	0	0	0	0
UniRef90_A0A2X1MGG3		Unclassified	Multidrug resistance protein	unclassified	0	0	0	0	0	0.686823	0	0	0	0	0	0	0	0	0	0	0	0	0	0	0	0	0	0	0	0	0	5.682	0	0	0	0	0	0	0	0	0	0	0	0	0	0	0	0	0
UniRef90_A0A2X1MLU0	Proteobacteria	Escherichia coli	Multidrug resistance protein Y	Escherichia	0	0	0	3.31174	1.09208	0	0	0	0	1.75158	0	0	0	0	0	0	0	0	0	0	0	0	0	0	0	0	0	0	0	0	0	0	0	0	0	0	0	0	0	0	0	0	0	0	0
UniRef90_A0A2X1MXG0	Proteobacteria	Escherichia coli	Multidrug resistance outer membrane protein	Escherichia	0	0	0	0	0	0	0	0	0	0	0	0	0	0	8.68697	0	0	0	0	0	0	0	0	0	0	0	0	0	0	0	0	0	0	0	0	0	0	0	0	0	0	0	0	0	0
UniRef90_A0A2X1MXG0		Unclassified	Multidrug resistance outer membrane protein	unclassified	0	0	0	0	0	0	0	0	4.47811	0	0	0	0	0	0	0	0	0	0	0	0	0	0	0	0	0	0	0	0	0	0	0	0	0	0	0	0	0	0	0	0	0	0	0	0
UniRef90_A0A2X1MY69	Proteobacteria	Escherichia coli	Multidrug resistance protein	Escherichia	0	0	0	0	0	0	0	0	0	0	4.13366	0	0	0	4.82052	0	0	0	0	0	0	0	0	0	0	0	0	0	0	0	0	0	0	0	0	0	0	0	0	0	0	0	0	0	0
UniRef90_A0A2X1MYG0	Proteobacteria	Escherichia coli	Bifunctional polymyxin resistance protein [includes UDP-4-amino-4-deoxy-l-arabinose formyltransferaseUDP-glucuronic acid oxidase, UDP-4-keto-hexauronic acid decarboxylating]	Escherichia	0	3.12113	3.8173	12.0285	4.01617	5.04177	0	0	0	10.3103	0	0	0	19.168	3.89696	5.91381	0	0	4.5692	0	14.7013	0	0	0	0	0	3.70437	12.1796	0	10.0237	0	0	0	0	0	0	0	0	0	0	0	0	0	0	0
UniRef90_A0A2X1MYG9	Proteobacteria	Escherichia coli	Polymyxin B resistance protein PmrD	Escherichia	0	6.62289	11.1512	42.4887	15.6431	12.3844	0	0	6.05286	0	0	0	10.7607	0	0	8.40669	0	0	6.25409	0	25.376	0	0	0	0	0	0	21.1899	0	26.2823	0	0	5.80134	0	0	0	0	0	0	0	0	0	0	0	0
UniRef90_A0A2X1N1S8	Proteobacteria	Escherichia coli	Multidrug resistance protein	Escherichia	0	0	0	0	0	0	0	0	0	0	0	0	0	0	0	0	0	0	0	0	3.86891	0	0	0	0	0	0	0	0	2.42119	0	0	0	0	0	0	0	0	0	0	0	0	0	0	0
UniRef90_A0A2X1NAJ7	Proteobacteria	Escherichia coli	Acriflavin resistance protein B	Escherichia	0	0	3.16621	4.19929	0	2.2022	0	0	0	0	0	0	0	0	1.69502	1.41825	0	0	0	0	1.98276	0	0	0	0	0	0	0	0	1.09249	0	0	0	0	0	0	0	0	0	0	0	0	0	0	0
UniRef90_A0A2X1NAJ7		Unclassified	Acriflavin resistance protein B	unclassified	0	0	0	1.17175	0	0	0	0	0	0	0	0	0	0	0	0	0	0	0	0	0	0	0	0	0	0	0	0	0	0	0	0	0	0	0	0	0	0	0	0	0	0	0	0	0
UniRef90_A0A2X1NAV8	Proteobacteria	Escherichia coli	Multidrug resistance protein	Escherichia	0	0	0	0	0	0	0	0	0	3.89988	0	0	0	0	0	0	0	0	0	0	3.24412	0	0	0	0	5.01155	0	0	0	0	0	0	0	0	0	0	0	0	0	0	0	0	0	0	0
UniRef90_A0A2X1NC56	Proteobacteria	Escherichia coli	Multidrug resistance protein	Escherichia	0	1.69712	3.38436	3.07303	1.84279	0	0	0	0	6.03944	1.36928	0	1.3616	2.73828	0	0	0	0	8.05862	0	0	0	0	0	0	0	0	1.35465	0	1.1198	0	0	0	0	0	0	0	0	0	0	0	0	0	0	0
UniRef90_A0A2X1NC56		Unclassified	Multidrug resistance protein	unclassified	0	0	0	0	0	1.35826	0	0	0	0	0	0	0	0	0	0	0	0	0	0	0	0	0	0	0	0	0	0	0	0	0	0	0	0	0	0	0	0	0	0	0	0	0	0	0
UniRef90_A0A2X1NDJ5	Proteobacteria	Escherichia coli	Bifunctional polymyxin resistance protein [includes UDP-4-amino-4-deoxy-l-arabinose formyltransferaseUDP-glucuronic acid oxidase, UDP-4-keto-hexauronic acid decarboxylating]	Escherichia	0	0	0	0	0	0	0	0	0	5.20476	3.80194	0	0	3.71365	11.6911	0	0	0	0	0	0	0	0	0	0	0	0	0	0	0	0	0	0	0	0	0	0	0	0	0	0	0	0	0	0
UniRef90_A0A2X1NDQ6	Proteobacteria	Escherichia coli	Multidrug resistance outer membrane protein	Escherichia	0	0	0	0	0	0	0	0	0	4.61117	4.13366	0	0	0	8.86985	0	0	0	0	0	0	0	0	0	0	0	0	0	0	0	0	0	0	0	0	0	0	0	0	0	0	0	0	0	0
UniRef90_A0A2X1P0A3	Proteobacteria	Escherichia coli	Multidrug resistance protein	Escherichia	0	0	0	0	0	0	0	0	0	9.38572	0	0	0	0	23.2897	0	0	0	0	0	0	0	0	0	0	0	0	0	0	0	0	0	0	0	0	0	0	0	0	0	0	0	0	0	0
UniRef90_A0A2X1P0A3		Unclassified	Multidrug resistance protein	unclassified	0	0	0	0	0	0	0	0.270167	0	0	0	0	0	0	0.676002	0	0	0	0	0	0	0	0	0	0	0	0	0	0	0	0	0	0	0	0	0	0	0	0	0	0	0	0	0	0
UniRef90_A0A2X1P0J6	Proteobacteria	Escherichia coli	Multidrug resistance protein	Escherichia	0	0	2.24802	3.8159	4.93808	0	0	0	0	2.06458	0	0	0	9.63242	5.68024	0	0	0	0	0	3.70636	0	0	0	0	0	0	4.59429	0	2.24901	0	0	0	0	0	0	0	0	0	0	0	0	0	0	0
UniRef90_A0A2X1P2X9	Proteobacteria	Escherichia coli	Bicyclomycin resistance protein	Escherichia	0	0	0	0	0	0	0	0	0	0	0	0	0	0	7.76895	0	0	0	0	0	0	0	0	0	0	0	0	0	0	0	0	0	0	0	0	0	5.37127	0	0	0	0	0	0	0	0
UniRef90_A0A2X1P394	Proteobacteria	Escherichia coli	Bifunctional polymyxin resistance protein [includes UDP-4-amino-4-deoxy-l-arabinose formyltransferaseUDP-glucuronic acid oxidase, UDP-4-keto-hexauronic acid decarboxylating]	Escherichia	0	0	0	0	0	0	0	0	0	2.7361	0	0	0	2.7438	4.90349	2.83363	0	0	3.99208	0	0	0	0	0	0	0	0	2.64873	0	1.09249	0	0	0	0	0	0	0	0	0	0	0	0	0	0	0
UniRef90_A0A2X1P9Y2	Proteobacteria	Escherichia coli	Multidrug resistance protein	Escherichia	0	0	0	0	0	1.97939	0	0	0	4.70215	0	0	0	0	5.7813	0	0	0	0	0	3.33187	0	0	0	0	0	0	0	0	0	0	0	0	0	0	0	0	0	0	0	0	0	0	0	0
UniRef90_A0A2X1PRQ5	Proteobacteria	Escherichia coli	Multidrug resistance protein	Escherichia	0	0	0	2.07055	0	0	0	0	0.831457	0	0	0	0	0	0	2.65238	0	0	0	0	2.88609	0	0	0	0	0	0	1.27015	0	0	0	0	0	0	0	0	0	0	0	0	0	0	0	0	0
UniRef90_A0A2X1PRQ5		Unclassified	Multidrug resistance protein	unclassified	0	0	0	0	0	0	0	0	0	0	0	0	0	0	0	0	3.27093	0	0	0	0	0	0	0	0	0	0	0	0	0	0	0	0	0	0	0	0	0	0	0	0	0	0	0	0
UniRef90_A0A2X1PTV3	Proteobacteria	Escherichia coli	Multidrug resistance outer membrane protein	Escherichia	0	0	0	0	0	0	0	0	0	0	0	0	0	0	0	2.99476	0	0	0	0	0	0	0	0	0	0	0	0	0	2.45435	0	0	0	0	0	0	0	0	0	0	0	0	0	0	0
UniRef90_A0A2X1PTV3	Proteobacteria	Klebsiella pneumoniae	Multidrug resistance outer membrane protein	Klebsiella	0	0	0	0	7.8735	0	0	0	5.34848	0	0	0	0	0	0	0	0	0	0	0	6.56984	0	0	0	0	0	0	0	0	0	0	0	0	0	0	0	0	0	0	0	0	0	0	0	0
UniRef90_A0A2X1PWP4	Proteobacteria	Escherichia coli	Multidrug resistance outer membrane protein	Escherichia	0	0	0	0	0	0	0	0	0	0	3.98335	0	0	0	3.37631	0	0	0	0	0	0	0	0	0	0	0	0	0	0	0	0	0	0	0	0	0	0	0	0	0	0	0	0	0	0
UniRef90_A0A2X1PWP4		Unclassified	Multidrug resistance outer membrane protein	unclassified	0	0	0	0	0	0	0	0	0	5.41064	0	0	0	0	0	0	2.56786	0	0	0	0	0	0	0	0	0	0	0	0	0	0	0	0	0	0	0	0	0	0	0	0	0	0	0	0
UniRef90_A0A2X1PXY6	Proteobacteria	Escherichia coli	Acriflavin resistance protein B	Escherichia	0	0	0	4.56017	6.55747	4.75054	6.87049	0	0	0	0	0	0	0	0	8.92992	0	0	0	0	0	0	0	0	0	0	0	21.6747	0	11.7804	0	0	0	0	0	0	0	0	0	0	0	0	0	0	0
UniRef90_A0A2X1PXY6		Unclassified	Acriflavin resistance protein B	unclassified	0	0	0	0	0	0	0	0	0	0	0	0	0	3.67362	0	1.63033	1.54669	0	0	0	0	0	0	0	0	0	0	0	0	0	0	0	0	0	0	0	0	0	0	0	0	0	0	0	0
UniRef90_A0A2X1Q0X6	Proteobacteria	Escherichia coli	Acriflavin resistance protein B	Escherichia	0	0	0	2.60581	6.44213	2.50028	0	0	0	0	3.42319	0	0	0	0	3.61544	0	0	4.0187	0	10.5762	0	0	0	0	0	0	12.1961	0	4.5388	0	0	0	0	0	0	0	0	0	0	0	0	0	0	0
UniRef90_A0A2X1Q0X6		Unclassified	Acriflavin resistance protein B	unclassified	0	0	2.98044	0	0	0	0	0	0	0	0	0	2.67032	0	0	0	0	0	0	0	0	0	0	0	0	0	0	0	0	0	0	0	0	0	0	0	0	0	0	0	0	0	0	0	0
UniRef90_A0A2X1Q1M0	Proteobacteria	Escherichia coli	Multidrug resistance outer membrane protein	Escherichia	0	0	0	0	0	0	0	0	0	0	0	0	0	6.83883	0	0	0	0	0	0	0	0	0	0	0	0	0	0	0	0	0	0	0	0	0	0	0	0	0	0	0	0	0	0	0
UniRef90_A0A2X1QDE8	Proteobacteria	Klebsiella pneumoniae	Multidrug resistance protein MdtH	Klebsiella	0	0	0	0	0	0	0	0	0	0	5.00275	0	0	0	0	0	0	0	0	0	0	0	0	0	0	0	0	0	0	0	0	0	0	0	0	0	0	0	0	0	0	0	0	0	0
UniRef90_A0A2X1QDK5	Proteobacteria	Klebsiella pneumoniae	RND multidrug efflux transporter, Acriflavin resistance protein	Klebsiella	8.33417	0	0	0	2.1597	1.60521	0	5.89851	6.24885	0	0	0	0	0	0	0	0	0	0	0	0	0	0	0	0	0	0	0	0	0	0	0	0	0	0	0	0	0	0	0	0	0	0	0	0
UniRef90_A0A2X1QF46	Proteobacteria	Klebsiella pneumoniae	Tripartite multidrug resistance system inner membrane protein	Klebsiella	4.27337	0	0	0	2.81981	2.31178	0	3.48495	5.36518	0	4.23731	0	0	0	0	0	0	0	0	0	0	0	0	0	0	0	0	0	0	0	0	0	0	0	0	0	0	0	0	0	0	0	0	0	0
UniRef90_A0A2X1QHK5	Proteobacteria	Klebsiella pneumoniae	Tripartite multidrug resistance system inner membrane protein	Klebsiella	24.2075	0	0	0	4.09509	0	0	0	19.4236	0	0	0	0	0	0	0	0	0	0	0	0	0	0	0	0	0	0	0	0	0	0	0	0	0	0	0	0	0	0	0	0	0	0	0	0
UniRef90_A0A2X1QJQ3	Proteobacteria	Klebsiella pneumoniae	Tripartite multidrug resistance system membrane fusion protein	Klebsiella	0	0	0	0	0	0	0	1.39327	0	0	0	0	0	0	0	0	0	0	0	0	0	0	0	0	0	0	0	0	0	0	0	0	0	0	0	0	0	0	0	0	0	0	0	0	0
UniRef90_A0A2X1QUW1	Proteobacteria	Klebsiella pneumoniae	Multiple antibiotic resistance protein MarA	Klebsiella	0	0	0	0	0	0	0	9.0555	18.3695	0	0	0	0	0	0	0	0	0	0	0	0	0	0	0	0	0	0	0	0	0	0	0	0	0	0	0	0	0	0	0	0	0	0	0	0
UniRef90_A0A2X1QV96	Proteobacteria	Klebsiella pneumoniae	Tripartite multidrug resistance system outer membrane protein	Klebsiella	6.267	0	0	0	1.4995	1.89119	0	7.59416	7.13617	0	7.34532	0	0	0	0	0	0	0	0	0	0	0	0	0	0	0	0	0	0	0	0	0	0	0	0	0	0	0	0	0	0	0	0	0	0
UniRef90_A0A2X1QYM4	Proteobacteria	Klebsiella pneumoniae	Fosmidomycin resistance protein	Klebsiella	0	0	0	0	9.1432	0	0	5.9395	9.90919	0	3.42319	0	0	0	0	0	0	0	0	0	0	0	0	0	0	0	0	0	0	0	0	0	0	0	0	0	0	0	0	0	0	0	0	0	0
UniRef90_A0A2X1RG00	Proteobacteria	Klebsiella pneumoniae	RND multidrug efflux transporter, Acriflavin resistance protein	Klebsiella	5.40533	0	0	0	0	0	0	6.55397	0	0	5.15492	0	0	0	0	0	0	0	0	0	0	0	0	0	0	0	0	0	0	0	0	0	0	0	0	0	0	0	0	0	0	0	0	0	0
UniRef90_A0A2X1RHE6	Proteobacteria	Klebsiella pneumoniae	Tripartite multidrug resistance system membrane fusion protein	Klebsiella	0	0	0	0	0	0	0	0.933536	2.8024	0	4.22192	0	0	0	0	0	0	0	0	0	0	0	0	0	0	0	0	0	0	0	0	0	0	0	0	0	0	0	0	0	0	0	0	0	0
UniRef90_A0A2X1RHE6		Unclassified	Tripartite multidrug resistance system membrane fusion protein	unclassified	0	0	0	0	0	1.14863	0	0	0	0	0	0	0	0	0	0	0	0	0	0	0	0	0	0	0	0	0	0	0	0	0	0	0	0	0	0	0	0	0	0	0	0	0	0	0
UniRef90_A0A2X1RIS2	Proteobacteria	Klebsiella pneumoniae	Multiple antibiotic resistance protein MarB	Klebsiella	5.39467	0	0	0	11.3082	0	0	15.2571	20.0313	6.26647	9.8307	0	0	0	0	0	0	0	0	0	4.46412	0	0	0	0	0	0	0	0	0	0	0	0	0	0	0	0	0	0	0	0	0	0	0	0
UniRef90_A0A2X1S895	Proteobacteria	Klebsiella pneumoniae	Multidrug resistance protein MdtH	Klebsiella	0	0	0	0	0	0	0	0	0	0	6.99205	0	0	0	0	0	0	0	0	0	0	0	0	0	0	0	0	0	0	0	0	0	0	0	0	0	0	0	0	0	0	0	0	0	0
UniRef90_A0A2X1SEF6	Proteobacteria	Klebsiella pneumoniae	Tripartite multidrug resistance system outer membrane protein	Klebsiella	0	0	0	0	0	0	0	9.20309	0	0	0	0	0	0	0	0	0	0	0	0	3.86891	0	0	0	0	0	0	0	0	0	0	0	0	0	0	0	0	0	0	0	0	0	0	0	0
UniRef90_A0A2X1SEF6		Unclassified	Tripartite multidrug resistance system outer membrane protein	unclassified	0	0	0	0	1.93131	0	0	0	0	0	0	0	0	0	0	0	0	0	0	0	0	0	0	0	0	0	0	0	0	0	0	0	0	0	0	0	0	0	0	0	0	0	0	0	0
UniRef90_A0A2X1T3M7	Proteobacteria	Klebsiella pneumoniae	Multidrug resistance protein MdtG	Klebsiella	0	0	0	0	0	0	0	0	0	0	1.20652	0	0	0	0	0	0	0	0	0	0	0	0	0	0	0	0	0	0	0	0	0	0	0	0	0	0	0	0	0	0	0	0	0	0
UniRef90_A0A2X1TBQ5	Proteobacteria	Klebsiella pneumoniae	Multidrug resistance protein MdtC	Klebsiella	0	0	0	0	0	0	0	0	0	0	1.32692	0	0	0	0	0	0	0	0	0	0	0	0	0	0	0	0	0	0	0	0	0	0	0	0	0	0	0	0	0	0	0	0	0	0
UniRef90_A0A2X1TBQ5	Proteobacteria	Morganella morganii	Multidrug resistance protein MdtC	Morganella	0	0	0	0	0	0	0	0	0	0	0	0	0	2.85383	0	0	0	0	0	0	0	0	0	0	0	0	0	0	0	0	0	0	0	0	0	0	0	0	0	0	0	0	0	0	0
UniRef90_A0A2X1TKP0	Proteobacteria	Klebsiella pneumoniae	Multidrug resistance protein MdtB	Klebsiella	0	0	0	0	0	0	0	0	0	0	1.3132	0	0	0	0	0	0	0	0	0	0	0	0	0	0	0	0	0	0	0	0	0	0	0	0	0	0	0	0	0	0	0	0	0	0
UniRef90_A0A2X1TR24	Proteobacteria	Klebsiella pneumoniae	Multidrug resistance protein MdtL	Klebsiella	0	1.56657	0	0	0	0	0	0	0	0	0	0	0	0	0	0	0	0	0	0	0	0	0	0	0	0	0	0	0	0	0	0	0	0	0	0	0	0	0	0	0	0	0	0	0
UniRef90_A0A2X2BTU3	Proteobacteria	Proteus mirabilis	Multidrug resistance protein A	Proteus	0	2.18396	0	0	0	0	0	0	0	0	0	0	0	0	0	0	0	0	0	0	0	0	0	0	0	0	0	0	0	0	0	0	0	0	0	0	0	0	0	0	0	0	0	0	0
UniRef90_A0A2X2BWR3	Proteobacteria	Proteus mirabilis	Tetracycline resistance protein (MFS-family transporter)	Proteus	0	4.7055	0	0	0	0	0	0	0	0	0	0	0	0	0	0	0	0	0	0	0	0	0	0	0	0	0	0	0	0	0	0	0	0	0	0	0	0	0	0	0	0	0	0	0
UniRef90_A0A2X2J514		Unclassified	Multidrug resistance protein MdtG	unclassified	0	0	0	0	0	0	0	0	0	0	0	0	0	0	0	0	0	0	0	0	0	0	0	0	0	0	0	0	0	0	1.42674	0	0	0	0	0	0	0	0	0	0	0	0	0	0
UniRef90_A0A2X2LED0		Unclassified	Daunorubicin resistance ATP-binding protein drrA	unclassified	0	0	0	0	0	0	0	0	0	0	0	0	0	0	0	0	0	0	0	0	0	0	0	0	0	0	0	0	0	0	0	0	0	0	0	0	0	0	4.68168	0	0	0	0	0	0
UniRef90_A0A2X2RLY5	Proteobacteria	Citrobacter freundii	Acriflavin resistance protein F	Citrobacter	0	0	0	0	0	0	6.66792	0	0	0	0	0	0	0	0	0	0	0	0	0	0	0	0	0	0	0	0	0	0	0	0	0	0	0	0	0	0	0	0	0	0	0	0	0	0
UniRef90_A0A2X2RNC0	Proteobacteria	Citrobacter freundii	Multidrug resistance protein D	Citrobacter	0	0	0	0	0	0	8.58759	1.33618	0	0	0	0	0	0	0	0	0	0	0	0	0	0	0	0	0	0	0	0	0	0	0	0	0	0	0	0	0	0	0	0	0	0	0	0	0
UniRef90_A0A2X2RXA9	Proteobacteria	Citrobacter freundii	Multidrug resistance protein	Citrobacter	0	0	0	0	0	0	5.5217	0	0	0	0	0	0	0	0	0	0	0	0	0	0	0	0	0	0	0	0	0	0	0	0	0	0	0	0	0	0	0	0	0	0	0	0	0	0
UniRef90_A0A2X2S261	Proteobacteria	Citrobacter freundii	Multidrug resistance protein D	Citrobacter	0	0	0	0	0	0	5.96313	4.60353	0	0	0	0	0	0	0	0	0	0	0	0	0	0	0	0	0	0	0	0	0	0	0	0	0	0	0	0	0	0	0	0	0	0	0	0	0
UniRef90_A0A2X2S5A9	Proteobacteria	Citrobacter freundii	Multidrug resistance protein	Citrobacter	0	0	0	0	0	0	0	1.99185	0	0	0	0	0	0	0	0	0	0	0	0	0	0	0	0	0	0	0	0	0	0	0	0	0	0	0	0	0	0	0	0	0	0	0	0	0
UniRef90_A0A2X2T678		Unclassified	Multidrug resistance protein B	unclassified	0	0	0	0	0	0	0	0.660927	0	0	0	0	0	0	0	0	0	0	0	0	0	0	0	0	0	0	0	0	0	0	0	0	0	0	0	0	0	0	0	0	0	0	0	0	0
UniRef90_A0A2X2TC54		Unclassified	Multidrug resistance protein B	unclassified	0	0	0	0	0	0.484373	0	0	0	0	0	0	0	0	0	0	0	0	0	0	0	0	0	0	0	0	0	0	0	0	0	0	0	0	0	0	0	0	0	0	0	0	0	0	0
UniRef90_A0A2X2V4S8		Unclassified	Fosmidomycin resistance protein	unclassified	0	0	0	0	0	0	0	0	0	0	0	0	0	7.79157	3.08617	0	0	0	0	0	0	0	0	0	0	0	0	0	0	0	0	0	0	0	0	0	0	0	0	0	0	0	0	0	0
UniRef90_A0A2X2VTK8		Unclassified	Bicyclomycin resistance protein	unclassified	0	0	0	2.79833	0	0	0	0	0	0	0	0	1.77647	0	2.98909	0	0	0	0	0	0	0	0	0	0	0	0	0	0	0	0	0	0	0	0	0	0	0	0	0	0	0	0	0	0
UniRef90_A0A2X2WGK2		Unclassified	Acriflavin resistance protein F	unclassified	0	1.55165	0	1.87263	0	0	0	0	0	0	0	0	0	0	0	0	0	0	0	0	0	0	0	0	0	0	0	0	0	0	0	0	0	0	0	0	0	0	0	0	0	0	0	0	0
UniRef90_A0A2X2WI00	Proteobacteria	Klebsiella pneumoniae	Acriflavin resistance protein F	Klebsiella	0	0	0	0	0	0	0	0	1.99317	0	0	0	0	0	0	0	0	0	0	0	0	0	0	0	0	0	0	0	0	0	0	0	0	0	0	0	0	0	0	0	0	0	0	0	0
UniRef90_A0A2X2WI00		Unclassified	Acriflavin resistance protein F	unclassified	0	0	0	1.62892	0	0	0	0	0	0	0	0	0	0	2.23174	0	0	0	0	0	0	0	0	0	0	0	0	0	0	0	0	0	0	0	0	0	0	0	0	0	0	0	0	0	0
UniRef90_A0A2X2WM67		Unclassified	Multidrug resistance protein D	unclassified	0	0	0	0	0	6.14385	0	2.46838	0	0	0	0	0	0	8.60962	0	0	0	0	0	0	0	0	0	0	0	0	0	0	0	0	0	0	0	0	0	0	0	0	0	0	0	0	0	0
UniRef90_A0A2X2YPP1		Unclassified	Multidrug resistance protein MdtN	unclassified	0	0	0	2.37922	0	2.39866	0	3.64467	0	0	0	0	0	0	0	0	0	0	0	0	0	0	0	0	0	0	0	0	0	0	0	0	0	0	0	0	0	0	0	0	0	0	0	0	0
UniRef90_A0A2X3BUT7	Proteobacteria	Klebsiella pneumoniae	Fosmidomycin resistance protein	Klebsiella	0	0	0	0	0	0	0	10.7237	0	0	0	0	0	0	0	0	0	0	0	0	0	0	0	0	0	0	0	0	0	0	0	0	0	0	0	0	0	0	0	0	0	0	0	0	0
UniRef90_A0A2X3BUT7		Unclassified	Fosmidomycin resistance protein	unclassified	0	0	0	0	0	2.74069	0	0	0	0	0	0	0	0	0	0	0	0	0	0	0	0	0	0	0	0	0	0	0	0	0	0	0	0	0	0	0	0	0	0	0	0	0	0	0
UniRef90_A0A2X3BWE3	Proteobacteria	Klebsiella pneumoniae	Multidrug resistance protein D	Klebsiella	2.5585	0	0	0	0	0	0	1.46232	3.61563	0	4.49405	0	0	0	0	0	0	0	0	0	0	0	0	0	0	0	0	0	0	0	0	0	0	0	0	0	0	0	0	0	0	0	0	0	0
UniRef90_A0A2X3BY12	Proteobacteria	Klebsiella pneumoniae	RND multidrug efflux transporter, Acriflavin resistance protein	Klebsiella	0	0	0	0	2.58637	0	0	0	0	0	0	0	0	0	0	0	0	0	0	0	0	0	0	0	0	0	0	0	0	0	0	0	0	0	0	0	0	0	0	0	0	0	0	0	0
UniRef90_A0A2X3BY12		Unclassified	RND multidrug efflux transporter, Acriflavin resistance protein	unclassified	0	0	0	0	0	0	0	0	0	0	0	0	0	0	0	0	0	0	0	0	2.40171	0	0	0	0	0	0	0	0	0	0	0	0	0	0	0	0	0	0	0	0	0	0	0	0
UniRef90_A0A2X3C4C1	Proteobacteria	Klebsiella pneumoniae	Fosmidomycin resistance protein	Klebsiella	0	0	0	0	6.91047	0	0	3.16836	0	0	0	0	0	0	0	0	0	0	0	0	0	0	0	0	0	0	0	0	0	0	0	0	0	0	0	0	0	0	0	0	0	0	0	0	0
UniRef90_A0A2X3C4C1		Unclassified	Fosmidomycin resistance protein	unclassified	0	0	0	0	0	0	0	0.869758	0	0	0	0	0	0	0	0	0	0	0	0	0	0	0	0	0	0	0	0	0	0	0	0	0	0	0	0	0	0	0	0	0	0	0	0	0
UniRef90_A0A2X3C5Z7	Proteobacteria	Klebsiella pneumoniae	Multidrug resistance protein D	Klebsiella	7.05653	0	3.5873	0	3.27318	0	0	6.13593	7.49166	0	4.75176	0	0	0	0	0	0	0	0	0	0	0	0	0	0	0	0	0	0	0	0	0	0	0	0	0	0	0	0	0	0	0	0	0	0
UniRef90_A0A2X3C7D8	Proteobacteria	Klebsiella pneumoniae	Polymyxin resistance protein PmrL	Klebsiella	3.19226	0	0	0	1.95695	0	0	9.5038	7.48448	0	7.47407	0	0	0	0	0	0	0	0	0	0	0	0	0	0	0	0	0	0	0	0	0	0	0	0	0	0	0	0	0	0	0	0	0	0
UniRef90_A0A2X3C7G8	Proteobacteria	Klebsiella pneumoniae	RND multidrug efflux transporter, Acriflavin resistance protein	Klebsiella	1.41325	0	0	0	1.84231	0	0	1.74124	4.40753	0	0	0	0	0	0	0	0	0	0	0	0	0	0	0	0	0	0	0	0	0	0	0	0	0	0	0	0	0	0	0	0	0	0	0	0
UniRef90_A0A2X3C8A0	Proteobacteria	Klebsiella pneumoniae	RND multidrug efflux transporter, Acriflavin resistance protein	Klebsiella	0	0	0	0	0	0	0	0	0	0	2.22045	0	0	0	0	0	0	0	0	0	0	0	0	0	0	0	0	0	0	0	0	0	0	0	0	0	0	0	0	0	0	0	0	0	0
UniRef90_A0A2X3CH83	Proteobacteria	Klebsiella pneumoniae	Polymyxin resistance protein ArnA_DH	Klebsiella	2.66569	0	0	0	0	0	0	0.787842	12.9202	0	3.7213	0	0	0	0	0	0	0	0	0	0	0	0	0	0	0	0	0	0	0	0	0	0	0	0	0	0	0	0	0	0	0	0	0	0
UniRef90_A0A2X3CK20	Proteobacteria	Klebsiella pneumoniae	Fosmidomycin resistance protein	Klebsiella	0	0	0	0	0	0	0	4.26759	72.8234	0	0	0	0	0	0	0	0	0	0	0	0	0	0	0	0	0	0	0	0	0	0	0	0	0	0	0	0	0	0	0	0	0	0	0	0
UniRef90_A0A2X3CPC3	Proteobacteria	Klebsiella pneumoniae	Multidrug resistance secretion protein	Klebsiella	0	0	0	0	0	0	0	1.32664	1.9983	0	3.05449	0	0	0	0	0	0	0	0	0	0	0	0	0	0	0	0	0	0	0	0	0	0	0	0	0	0	0	0	0	0	0	0	0	0
UniRef90_A0A2X3CPL9	Proteobacteria	Klebsiella pneumoniae	Tripartite multidrug resistance system outer membrane protein	Klebsiella	5.25586	0	0	0	1.74122	0	0	6.48983	6.22648	0	2.60815	0	0	0	0	0	0	0	0	0	0	0	0	0	0	0	0	0	0	0	0	0	0	0	0	0	0	0	0	0	0	0	0	0	0
UniRef90_A0A2X3CR15	Proteobacteria	Klebsiella pneumoniae	Multidrug resistance protein B	Klebsiella	0	0	0	0	0	0	0	0	1.7481	0	0	0	0	0	0	0	0	0	0	0	0	0	0	0	0	0	0	0	0	0	0	0	0	0	0	0	0	0	0	0	0	0	0	0	0
UniRef90_A0A2X3CR15		Unclassified	Multidrug resistance protein B	unclassified	0	0	0	0	0	0.513262	0	0	0	0	0	0	0	0	0	0	0	0	0	0	0	0	0	0	0	0	0	0	0	0	0	0	0	0	0	0	0	0	0	0	0	0	0	0	0
UniRef90_A0A2X3CRH8	Proteobacteria	Klebsiella pneumoniae	Tripartite multidrug resistance system outer membrane protein	Klebsiella	2.97398	0	0	0	3.33241	0	0	0	3.63786	3.13323	5.57004	0	0	0	0	0	0	0	0	0	0	0	0	0	0	0	0	0	0	0	0	0	0	0	0	0	0	0	0	0	0	0	0	0	0
UniRef90_A0A2X3CST5	Proteobacteria	Klebsiella pneumoniae	Multidrug resistance protein B	Klebsiella	3.39441	0	2.08483	0	4.62975	0	0	7.68112	2.11805	0	3.47753	0	0	0	0	0	0	0	0	0	0	0	0	0	0	0	0	0	0	0	0	0	0	0	0	0	0	0	0	0	0	0	0	0	0
UniRef90_A0A2X3CST5		Unclassified	Multidrug resistance protein B	unclassified	0	0	4.23632	0	0	0	0	0	0	0	1.15942	0	0	0	0	0	0	0	0	0	0	0	0	0	0	0	0	0	0	0	0	0	0	0	0	0	0	0	0	0	0	0	0	0	0
UniRef90_A0A2X3CTB8	Proteobacteria	Klebsiella pneumoniae	RND multidrug efflux transporter, Acriflavin resistance protein	Klebsiella	17.8343	0	3.48622	0	0.957295	0	0	5.34594	8.11747	0	2.83912	0	0	0	0	0	0	0	0	0	0	0	0	0	0	0	0	0	0	0	0	0	0	0	0	0	0	0	0	0	0	0	0	0	0
UniRef90_A0A2X3CV64	Proteobacteria	Klebsiella pneumoniae	Multidrug resistance secretion protein	Klebsiella	6.44363	4.57649	5.01904	0	2.66428	2.9537	0	8.74204	10.2724	0	4.03223	0	0	0	0	0	0	0	0	0	0	0	0	0	0	0	0	0	0	0	0	0	0	0	0	0	0	0	0	0	0	0	0	0	0
UniRef90_A0A2X3CV64		Unclassified	Multidrug resistance secretion protein	unclassified	0	0	0	2.70901	2.17867	0	0	0	0	0	0	0	0	0	0	0	0	0	0	0	0	0	0	0	0	0	0	0	0	0	0	0	0	0	0	0	0	0	0	0	0	0	0	0	0
UniRef90_A0A2X3CYN2	Proteobacteria	Klebsiella pneumoniae	Multidrug resistance protein D	Klebsiella	11.3156	0	0	0	13.3331	0	0	0	3.43982	0	0	0	0	0	0	0	0	0	0	0	0	0	0	0	0	0	0	0	0	0	0	0	0	0	0	0	0	0	0	0	0	0	0	0	0
UniRef90_A0A2X3CYN2		Unclassified	Multidrug resistance protein D	unclassified	0	0	0	0	0	0	0	0	0	0	0	0	0	0	1.60344	0	0	0	0	0	0	0	0	0	0	0	0	0	0	0	0	0	0	0	0	0	0	0	0	0	0	0	0	0	0
UniRef90_A0A2X3CZ03	Proteobacteria	Klebsiella pneumoniae	Drug resistance transporter EmrB/QacA subfamily protein	Klebsiella	4.89887	0	0	0	1.54414	0	0	4.76347	4.88087	0	3.07938	0	0	0	0	0	0	0	0	0	0	0	0	0	0	0	0	0	0	0	0	0	0	0	0	0	0	0	0	0	0	0	0	0	0
UniRef90_A0A2X3D332	Proteobacteria	Klebsiella pneumoniae	Tripartite multidrug resistance system membrane fusion protein	Klebsiella	0	0	0	0	0	0	0	2.26144	4.11919	0	2.38645	0	0	0	0	0	0	0	0	0	0	0	0	0	0	0	0	0	0	0	0	0	0	0	0	0	0	0	0	0	0	0	0	0	0
UniRef90_A0A2X3DT78	Proteobacteria	Kluyvera cryocrescens	Multidrug resistance outer membrane protein MdtP	Kluyvera	0	0	0	1.23824	0	0	0	0	0	0	0	0	0	0	0	0	0	0	0	0	0	0	0	0	0	0	0	0	0	0	0	0	7.36337	0	0	0	0	0	0	0	0	0	0	0	0
UniRef90_A0A2X3DT91	Proteobacteria	Kluyvera cryocrescens	Acriflavine resistance protein B	Kluyvera	0	0	0	0	0	0	0	0	0	0	0	0	0	0	0	0	0	0	0	0	0	0	0	0	0	0	0	0	0	0	0	0	2.70184	0	0	0	0	0	0	0	0	0	0	0	0
UniRef90_A0A2X3DTC4	Proteobacteria	Kluyvera cryocrescens	Multidrug resistance protein MdtD	Kluyvera	0	0	0	1.61422	0	0	0	0	0	0	0	0	0	0	0	0	0	0	0	0	0	0	0	0	0	0	0	0	0	0	0	0	3.29265	0	0	0	0	0	0	0	0	0	0	0	0
UniRef90_A0A2X3DVY1	Proteobacteria	Kluyvera cryocrescens	Multidrug resistance outer membrane protein MdtP	Kluyvera	0	0	0	0	0	0	0	0	0	0	0	0	0	0	0	0	0	0	0	0	0	0	0	0	0	0	0	0	0	0	0	0	4.09047	0	0	0	0	0	0	0	0	0	0	0	0
UniRef90_A0A2X3EB62	Proteobacteria	Klebsiella pneumoniae	RND multidrug efflux transporter, Acriflavin resistance protein	Klebsiella	1.20192	0	0	0	2.2231	0	0	3.49682	0	0	0	0	0	0	0	0	0	0	0	0	0	0	0	0	0	0	0	0	0	0	0	0	0	0	0	0	0	0	0	0	0	0	0	0	0
UniRef90_A0A2X3EDG5		Unclassified	RND multidrug efflux transporter, Acriflavin resistance protein	unclassified	2.12168	0	0	0	0	0	0	0	0	0	11.8834	0	0	0	0	0	0	0	0	0	0	0	0	0	0	0	0	0	0	0	0	0	0	0	0	0	0	0	0	0	0	0	0	0	0
UniRef90_A0A2X3EF40	Proteobacteria	Kluyvera cryocrescens	Acriflavine resistance protein A	Kluyvera	0	0	0	0	0	0	0	0	0.856931	0	0	0	0	0	0	0	0	0	0	0	0	0	0	0	0	0	0	0	0	0	0	0	5.32742	0	0	0	0	0	0	0	0	0	0	0	0
UniRef90_A0A2X3EJV1	Proteobacteria	Klebsiella pneumoniae	RND multidrug efflux transporter, Acriflavin resistance protein	Klebsiella	6.55364	0	0	0	7.28469	0	0	9.77869	1.91893	0	0	0	0	0	0	0	0	0	0	0	0	0	0	0	0	0	0	0	0	0	0	0	0	0	0	0	0	0	0	0	0	0	0	0	0
UniRef90_A0A2X3EV58	Proteobacteria	Klebsiella pneumoniae	Putative glyoxalase/bleomycin resistance protein/dioxygenas	Klebsiella	0	0	12.0457	0	0	0	0	0	0	0	0	0	0	0	0	0	0	0	0	0	0	0	0	0	0	0	0	0	0	0	0	0	0	0	0	0	0	0	0	0	0	0	0	0	0
UniRef90_A0A2X3EZH8	Proteobacteria	Klebsiella pneumoniae	RND multidrug efflux transporter, Acriflavin resistance protein	Klebsiella	2.83601	0	0	0	1.02951	0	0	2.66392	1.73777	0	0	0	0	0	0	0	0	0	0	0	0	0	0	0	0	0	0	0	0	0	0	0	0	0	0	0	0	0	0	0	0	0	0	0	0
UniRef90_A0A2X3F013	Proteobacteria	Klebsiella pneumoniae	RND multidrug efflux transporter, Acriflavin resistance protein	Klebsiella	0	0	0	0	0	0	0	1.39408	0	0	2.57746	0	0	0	0	0	0	0	0	0	0	0	0	0	0	0	0	0	0	0	0	0	0	0	0	0	0	0	0	0	0	0	0	0	0
UniRef90_A0A2X3F013		Unclassified	RND multidrug efflux transporter, Acriflavin resistance protein	unclassified	0	0	0	0	0	0	0	0	0	0	3.71377	0	0	0	0	0	0	0	0	0	0	0	0	0	0	0	0	0	0	0	0	0	0	0	0	0	0	0	0	0	0	0	0	0	0
UniRef90_A0A2X3F749	Proteobacteria	Klebsiella pneumoniae	RND multidrug efflux transporter, Acriflavin resistance protein	Klebsiella	6.72482	0	0	0	4.98306	0	0	1.37914	5.48644	0	3.12812	0	0	0	0	0	0	0	0	0	0	0	0	0	0	0	0	0	0	0	0	0	0	0	0	0	0	0	0	0	0	0	0	0	0
UniRef90_A0A2X3FDY8	Proteobacteria	Klebsiella pneumoniae	Tripartite multidrug resistance system membrane fusion protein	Klebsiella	1.27456	0	0	0	1.61856	1.04407	0	3.05832	3.83607	0	4.81504	0	0	0	0	0	0	0	0	0	0.956598	0	0	0	0	0	0	0	0	0	0	0	0	0	0	0	0	0	0	0	0	0	0	0	0
UniRef90_A0A2X3FEZ9	Proteobacteria	Klebsiella pneumoniae	Fosmidomycin resistance protein	Klebsiella	5.90094	0	0	0	5.41946	0	0	6.66617	8.45607	0	2.35975	0	0	0	0	0	0	0	0	0	0	0	0	0	0	0	0	0	0	0	0	0	0	0	0	0	0	0	0	0	0	0	0	0	0
UniRef90_A0A2X3FGZ1	Proteobacteria	Klebsiella pneumoniae	Tripartite multidrug resistance system membrane fusion protein	Klebsiella	1.64364	0	0	0	0	0	0	3.58145	0	0	5.56419	0	0	0	0	0	0	0	0	0	0	0	0	0	0	0	0	0	0	0	0	0	0	0	0	0	0	0	0	0	0	0	0	0	0
UniRef90_A0A2X3G891	Proteobacteria	Kluyvera cryocrescens	Multidrug resistance protein MdtD	Kluyvera	0	0	0	0	0	0	0	0	0	0	0	0	0	0	0	0	0	0	0	0	0	0	0	0	0	0	0	0	0	0	0	0	6.32228	0	0	0	0	0	0	0	0	0	0	0	0
UniRef90_A0A2X3GA43	Proteobacteria	Kluyvera cryocrescens	Sulfonamide resistance protein	Kluyvera	0	0	0	0	0	0	0	0	0.800633	0	0	0	0	0	0	0	0	0	0	0	0	0	0	0	0	0	0	0	0	0	0	0	4.05085	0	0	0	0	0	0	0	0	0	0	0	0
UniRef90_A0A2X3GBM3	Proteobacteria	Klebsiella pneumoniae	Polymyxin resistance protein ArnA_DH	Klebsiella	4.04058	0	0	0	0	0	0	0	1.63347	0	0	0	0	0	0	0	0	0	0	0	0	0	0	0	0	0	0	0	0	0	0	0	0	0	0	0	0	0	0	0	0	0	0	0	0
UniRef90_A0A2X3GDB8	Proteobacteria	Klebsiella pneumoniae	Polymyxin resistance protein ArnA_DH	Klebsiella	0	0	0	0	1.58341	0	0	0.760413	0.778708	0	0	0	0	0	0	0	0	0	0	0	0	0	0	0	0	0	0	0	0	0	0	0	0	0	0	0	0	0	0	0	0	0	0	0	0
UniRef90_A0A2X3GGK0	Proteobacteria	Klebsiella pneumoniae	Polymyxin resistance protein PmrJ	Klebsiella	0	0	2.10099	0	10.6943	0	0	16.793	13.6127	0	12.3655	0	0	0	0	0	0	0	0	0	0	0	0	0	0	0	0	0	0	0	0	0	0	0	0	0	0	0	0	0	0	0	0	0	0
UniRef90_A0A2X3H364	Proteobacteria	Klebsiella pneumoniae	Putative glyoxalase/bleomycin resistance protein/dioxygenase	Klebsiella	7.89997	0	4.53647	0	3.79743	4.09597	0	4.13449	5.41946	0	3.78689	0	0	0	0	0	0	0	0	0	2.23461	0	0	0	0	0	0	0	0	0	0	0	0	0	0	0	0	0	0	0	0	0	0	0	0
UniRef90_A0A2X3H6D8	Proteobacteria	Klebsiella pneumoniae	RND multidrug efflux transporter, Acriflavin resistance protein	Klebsiella	2.25945	0	0	0	0	0	0	2.34084	0	0	0	0	0	0	0	0	0	0	0	0	0	0	0	0	0	0	0	0	0	0	0	0	0	0	0	0	0	0	0	0	0	0	0	0	0
UniRef90_A0A2X3H8Q5	Proteobacteria	Klebsiella pneumoniae	RND multidrug efflux transporter, Acriflavin resistance protein	Klebsiella	2.09786	0	4.16976	0	1.81817	0	0	5.51752	7.34401	0	4.62311	0	0	0	0	0	0	0	0	0	0	0	0	0	0	0	0	0	0	0	0	0	0	0	0	0	0	0	0	0	0	0	0	0	0
UniRef90_A0A2X3IBK6	Proteobacteria	Klebsiella pneumoniae	Polymyxin resistance protein ArnC	Klebsiella	8.25297	0	3.85708	0	5.81681	1.33688	0	10.0754	5.04557	0	11.8581	0	0	0	0	0	0	0	0	0	1.86165	0	0	0	0	0	0	0	0	0	0	0	0	0	0	0	0	0	0	0	0	0	0	0	0
UniRef90_A0A2X3ISZ8	Proteobacteria	Klebsiella pneumoniae	Multidrug resistance secretion protein	Klebsiella	0	0	9.13578	0	5.08356	12.9577	0	8.26704	9.80546	0	15.0234	0	0	0	0	0	0	0	0	0	0	0	0	0	0	0	0	0	0	0	0	0	0	0	0	0	0	0	0	0	0	0	0	0	0
UniRef90_A0A2X3IV98	Proteobacteria	Klebsiella pneumoniae	Multidrug resistance protein B	Klebsiella	0	0	0	0	0	0	0	0	0	0	0	0	0	0	0	0	0	0	0	0	5.86857	0	0	0	0	0	0	0	0	0	0	0	0	0	0	0	0	0	0	0	0	0	0	0	0
UniRef90_A0A2X3IV98		Unclassified	Multidrug resistance protein B	unclassified	5.00656	0	0	0	0	0	0	0	0	0	1.59916	0	0	0	0	0	0	0	0	0	0	0	0	0	0	0	0	0	0	0	0	0	0	0	0	0	0	0	0	0	0	0	0	0	0
UniRef90_A0A2X3IW32	Proteobacteria	Klebsiella pneumoniae	Multidrug resistance protein B	Klebsiella	8.84839	0	0	0	0	0	0	0	1.85494	0	12.6987	0	0	0	0	0	0	0	0	0	0	0	0	0	0	0	0	0	0	0	0	0	0	0	0	0	0	0	0	0	0	0	0	0	0
UniRef90_A0A2X3IW32		Unclassified	Multidrug resistance protein B	unclassified	0	0	0	0	0	0.703177	0	0	0	0	0	0	0.989566	0	1.12312	0	0	0	0	0	0	0	0	0	0	0	0	0	0	0	0	0	0	0	0	0	0	0	0	0	0	0	0	0	0
UniRef90_A0A2X3J6U3		Unclassified	Fosmidomycin resistance protein	unclassified	0	1.65572	0	0	0	1.11124	0	0	0	0	0	0	3.90859	0	6.08865	0	0	0	0	0	0	0	0	0	0	0	0	0	0	0	0	0	0	0	0	0	0	0	0	0	0	0	0	0	0
UniRef90_A0A2X3JKH8	Proteobacteria	Escherichia coli	Multidrug resistance protein	Escherichia	0	0	0	4.90419	3.03725	0	0	0	0	0	0	0	0	0	1.99509	0	0	0	0	0	3.42418	0	0	0	0	0	0	0	0	0	0	0	0	0	0	0	0	0	0	0	0	0	0	0	0
UniRef90_A0A2X3JSR6	Proteobacteria	Escherichia coli	Multidrug resistance outer membrane protein	Escherichia	0	0	0	0	2.76005	0	0	0	0	8.03623	0	0	0	3.39384	11.2419	1.7078	0	0	0	0	1.94578	0	0	0	0	0	0	0	0	0	0	0	0	0	0	0	0	0	0	0	0	0	0	0	0
UniRef90_A0A2X3JXE2	Proteobacteria	Escherichia coli	Multiple antibiotic resistance protein	Escherichia	0	0	0	0	0	0	0	0	0	16.2928	0	0	0	0	0	0	0	0	0	0	0	0	0	0	0	0	0	0	0	0	0	0	0	0	0	0	0	0	0	0	0	0	0	0	0
UniRef90_A0A2X3JYJ0		Unclassified	Multidrug resistance protein	unclassified	0	2.62779	0	0.476673	0	0	0	0	1.38486	0	0	0	0	0	0	0	0	0	1.06227	0	0	0	3.34986	0	0	0	0	0	0	0	0	0	0	0	0	0	0	0	0	0	0	0	0	0	0
UniRef90_A0A2X3K2P4	Proteobacteria	Escherichia coli	Acriflavin resistance protein B	Escherichia	0	0	0	0	0	0	0	0	0	0	0	0	0	0	10.4956	0	0	0	0	0	0	0	0	0	0	0	0	0	0	0	0	0	0	0	0	0	0	0	0	0	0	0	0	0	0
UniRef90_A0A2X3K2P4		Unclassified	Acriflavin resistance protein B	unclassified	0	0	0	0	0	0	0	0	0	2.48859	0	0	0	0	0	0	0	0	0	0	0	0	0	0	0	0	0	0	0	0	0	0	0	0	0	0	0	0	0	0	0	0	0	0	0
UniRef90_A0A2X3K2T8	Proteobacteria	Escherichia coli	Multidrug resistance protein Y	Escherichia	0	0	0	0	0	0	0	0	0	2.7667	0	0	0	0	0	0	0	0	0	0	0	0	0	0	0	0	0	0	0	0	0	0	0	0	0	0	0	0	0	0	0	0	0	0	0
UniRef90_A0A2X3K2Y3	Proteobacteria	Escherichia coli	Multidrug resistance protein B	Escherichia	1.12244	0	0	0	0	0.83833	0	0	0	3.57887	0	0	0	4.44192	4.15826	0	0	0	0	0	2.46623	0	0	0	0	0	0	0	0	0	0	0	0	0	0	0	0	0	0	0	0	0	0	0	0
UniRef90_A0A2X3K2Y3	Proteobacteria	Klebsiella pneumoniae	Multidrug resistance protein B	Klebsiella	2.68949	0	1.61969	0	7.61559	3.21569	0	3.89562	15.8334	0	2.45474	0	0	0	0	0	0	0	0	0	0	0	0	0	0	0	0	0	0	0	0	0	0	0	0	0	0	0	0	0	0	0	0	0	0
UniRef90_A0A2X3K2Y3		Unclassified	Multidrug resistance protein B	unclassified	0	0	0	0.782577	0	0	0	0.916935	0	0	0	0	0	0	0.905841	0	0	0	0	0	0	0	0	0	0	0	0	0	0	0	0	0	0	0	0	0	0	0	0	0	0	0	0	0	0
UniRef90_A0A2X3K612	Proteobacteria	Escherichia coli	Multidrug resistance protein Y	Escherichia	0	0	0	4.0717	0	0	0	0	0	0	0	0	0	0	0	0	0	0	0	0	1.3025	0	0	0	0	0	0	3.20609	0	0	0	0	0	0	0	0	0	0	0	0	0	0	0	0	0
UniRef90_A0A2X3K7L0	Proteobacteria	Escherichia coli	Bifunctional polymyxin resistance protein [includes UDP-4-amino-4-deoxy-l-arabinose formyltransferaseUDP-glucuronic acid oxidase, UDP-4-keto-hexauronic acid decarboxylating]	Escherichia	0	0	0	0	0	0	0	0	0	0	0	0	0	0	4.45962	0	0	0	0	0	0	0	0	0	0	0	0	0	0	0	0	0	0	0	0	0	0	0	0	0	0	0	0	0	0
UniRef90_A0A2X3K7L0		Unclassified	Bifunctional polymyxin resistance protein [includes UDP-4-amino-4-deoxy-l-arabinose formyltransferaseUDP-glucuronic acid oxidase, UDP-4-keto-hexauronic acid decarboxylating]	unclassified	0	0	0	0	0	0	0	0	0	0	0	0	3.27321	0	0	0	0	0	0	0	0	0	0	0	0	0	0	0	0	0	0	0	0	0	0	0	0	0	0	0	0	0	0	0	0
UniRef90_A0A2X3K814	Proteobacteria	Escherichia coli	Multidrug resistance outer membrane protein	Escherichia	0	0	0	0	0	0	0	0	0	1.51796	1.35796	0	0	0	8.19502	0	0	0	0	0	0	0	0	0	0	0	0	0	0	0	0	0	0	0	0	0	0	0	0	0	0	0	0	0	0
UniRef90_A0A2X3K9I8	Proteobacteria	Escherichia coli	Bifunctional polymyxin resistance protein [includes UDP-4-amino-4-deoxy-l-arabinose formyltransferaseUDP-glucuronic acid oxidase, UDP-4-keto-hexauronic acid decarboxylating]	Escherichia	0	0	0	0	0	0	0	0	0	3.73092	0	0	0	7.43422	4.4525	1.9039	0	0	0	0	0	0	0	0	0	0	0	0	0	0	0	0	0	0	0	0	0	0	0	0	0	0	0	0	0
UniRef90_A0A2X3KA22	Proteobacteria	Escherichia coli	Multidrug resistance outer membrane protein	Escherichia	0	0	0	0	0	0	0	0	0	0	0	0	0	12.1514	7.26052	0	0	0	0	0	0	0	0	0	0	0	0	0	0	0	0	0	0	0	0	0	0	0	0	0	0	0	0	0	0
UniRef90_A0A2X3KB09	Proteobacteria	Escherichia coli	Multidrug resistance protein	Escherichia	0	0	0	0	0	0	0	0	0	3.02966	2.72719	0	0	0	8.19694	0	0	0	0	0	0	0	0	0	0	0	0	0	0	0	0	0	0	0	0	0	0	0	0	0	0	0	0	0	0
UniRef90_A0A2X3KB09		Unclassified	Multidrug resistance protein	unclassified	0	0	0	0	0	0	0	0.726396	0	0	0	0	0	0	0	0	0	0	0	0	0	0	0	0	0	0	0	0	0	0	0	0	0	0	0	0	0	0	0	0	0	0	0	0	0
UniRef90_A0A2X3KD08	Proteobacteria	Escherichia coli	Multidrug resistance protein	Escherichia	0	0	0	0	0	0.402588	0	0	0	0	0	0	0	0	0	0	0	0	0	0	0	0	0	0	0	0	0	0	0	0	0	0	0	0	0	0	0	0	0	0	0	0	0	0	0
UniRef90_A0A2X3KD08	Proteobacteria	Klebsiella pneumoniae	Multidrug resistance protein	Klebsiella	1.44187	0	0	0	0	1.60638	0	2.93671	1.48446	0	0	0	0	0	0	0	0	0	0	0	0	0	0	0	0	0	0	0	0	0	0	0	0	0	0	0	0	0	0	0	0	0	0	0	0
UniRef90_A0A2X3KHH5	Proteobacteria	Escherichia coli	Multidrug resistance outer membrane protein	Escherichia	0	0	17.408	24.0294	7.75912	27.5587	0	0	0	12.8628	0	0	3.20996	7.95864	44.0991	4.08058	0	0	0	0	15.9429	0	0	0	0	0	0	28.7979	0	17.9196	0	0	0	0	0	0	0	0	0	0	0	0	0	0	0
UniRef90_A0A2X3KHJ7	Proteobacteria	Klebsiella pneumoniae	Multidrug resistance secretion protein	Klebsiella	0	3.93534	4.92778	0	8.00898	0	0	4.17176	10.3403	0	3.98335	0	0	0	0	0	0	0	0	0	0	0	0	0	0	0	0	0	0	0	0	0	0	0	0	0	0	0	0	0	0	0	0	0	0
UniRef90_A0A2X3KK37	Proteobacteria	Escherichia coli	Fosmidomycin resistance protein	Escherichia	0	0	3.07298	6.34271	5.16393	0	0	0	0	0	0	0	0	0	0	2.67729	0	0	2.61609	0	3.99342	0	0	0	0	2.63629	0	4.18054	0	3.37634	0	0	0	0	0	0	0	0	0	0	1.83314	0	0	0	0
UniRef90_A0A2X3KK37		Unclassified	Fosmidomycin resistance protein	unclassified	0	0	0	0	0	0	0	0	0	0	0	0	0	0	1.0741	0	0	0	0	0	0	0	0	0	0	0	0	0	0	0	0	0	0	0	0	0	0	0	0	0	0	0	0	0	0
UniRef90_A0A2X3LR31	Proteobacteria	Escherichia coli	Multidrug resistance protein B	Escherichia	0	0	0	0	3.29955	0	0	0	0	9.63848	0	0	0	4.05944	21.6751	0	0	0	0	0	5.39759	0	0	0	0	0	0	0	0	3.12766	0	0	0	0	0	0	0	0	0	0	0	0	0	0	0
UniRef90_A0A2X3LR31		Unclassified	Multidrug resistance protein B	unclassified	0	0	0	0	0	1.15893	0	2.50568	0	0	0	0	0	0	2.34985	0	0	0	0	0	0	0	0	0	0	0	0	0	0	0	0	0	0	0	0	0	0	0	0	0	0	0	0	0	0
UniRef90_A0A2X3LYX7	Proteobacteria	Escherichia coli	Putative multidrug resistance protein	Escherichia	0	0	0	0	0	0	0	0	0	3.75973	0	0	0	0	1.46822	0	0	0	0	0	0	0	0	0	0	3.36226	0	1.14716	0	0	0	0	0	0	0	0	0	0	0	0	0	0	0	0	0
UniRef90_A0A2X3M0M8	Proteobacteria	Escherichia coli	Multidrug resistance protein	Escherichia	0	0	0	0	0	23.5103	0	0	0	0	0	0	0	0	0	0	0	0	0	0	0	0	0	0	0	0	0	0	0	0	0	0	0	0	0	0	0	0	0	0	0	0	0	0	0
UniRef90_A0A2X3M0M8		Unclassified	Multidrug resistance protein	unclassified	0	0	0	0	0	0	0	0	0	0	0	0	0	0	0	0	0	0	0	0	0	0	2.33958	0	0	3.24466	0	0	0	0	0	0	0	0	0	0	0	0	0	0	0	0	0	0	0
UniRef90_A0A2X4SYV2	Proteobacteria	Escherichia coli	Acriflavin resistance protein F	Escherichia	0	0	0	0	0	0	0	0	0	0	0	0	0	4.94883	0	2.69413	0	0	0	0	0	0	0	0	0	0	0	0	0	1.67447	0	0	0	0	0	0	0	0	0	0	0	0	0	0	0
UniRef90_A0A2X4TCW0		Unclassified	Multiple antibiotic resistance protein MarR	unclassified	0	0	0	2.86503	0	0	0	0	0	0	0	0	0	6.97911	0	0	0	0	0	0	0	0	0	0	0	0	0	0	0	0	0	0	0	0	0	0	0	0	0	0	0	0	0	0	0
UniRef90_A0A2X4TH70		Unclassified	Multidrug resistance-like ATP-binding protein mdlB	unclassified	0	0	0	0.524511	0	3.82594	0	0	0	0	0	0	0	2.83526	0	0	0	0	0	0	0	0	0	0	0	0	0	0	0	0	0	0	0	0	0	0	0	0	0	0	0	0	0	0	0
UniRef90_A0A2X4XVZ7	Proteobacteria	Klebsiella oxytoca	Polymyxin resistance protein ArnA_DH	Klebsiella	0	0	0	7.24392	7.87655	8.19401	0	0	1.21919	0	0	0	50.1219	35.4538	0	48.8692	0	0	0	0	0	0	0	0	0	0	0	0	0	0	0	0	0	0	0	0	0	0	0	0	0	0	0	0	0
UniRef90_A0A2X4XXF5	Proteobacteria	Klebsiella oxytoca	Polymyxin resistance protein ArnA_DH	Klebsiella	0	0	0	11.6865	12.0378	4.61591	0	0	0	0	0	0	62.1804	40.8597	0	86.6975	0	0	0	0	0	0	0	0	0	0	0	0	0	0	0	0	0	0	0	0	0	0	0	0	0	0	0	0	0
UniRef90_A0A2X4XZ87	Proteobacteria	Klebsiella oxytoca	Drug resistance transporter EmrB/QacA subfamily protein	Klebsiella	0	0	0	1.50542	0	4.49325	0	0	0	0	0	0	12.3365	18.1425	3.23096	13.8466	0	0	0	0	0	0	0	0	0	0	0	0	0	0	0	0	0	0	0	0	0	0	0	0	0	0	0	0	0
UniRef90_A0A2X4Y3Q3	Proteobacteria	Klebsiella oxytoca	Polymyxin resistance protein ArnT	Klebsiella	0	0	0	0	0	0	0	0	0	0	0	0	0	0	0	12.2165	0	0	0	0	0	0	0	0	0	0	0	0	0	0	0	0	0	0	0	0	0	0	0	0	0	0	0	0	0
UniRef90_A0A2X4YB30	Proteobacteria	Klebsiella oxytoca	Polymyxin resistance protein ArnC	Klebsiella	0	0	0	7.72152	2.87737	5.75756	0	0	1.65959	0	0	0	30.384	10.5369	0	42.8855	0	0	0	0	0	0	0	0	0	0	0	0	0	0	0	0	0	0	0	0	0	0	0	0	0	0	0	0	0
UniRef90_A0A2X4YDM0	Proteobacteria	Klebsiella oxytoca	Polymyxin resistance protein ArnA_DH	Klebsiella	0	0	0	2.72294	2.91758	9.1974	0	0	1.42774	0	0	0	49.0012	17.4139	0	22.2068	0	0	0	0	0	0	0	0	0	0	0	0	0	0	0	0	0	0	0	0	0	0	0	0	0	0	0	0	0
UniRef90_A0A2X4YGG6	Proteobacteria	Klebsiella oxytoca	RND multidrug efflux transporter, Acriflavin resistance protein	Klebsiella	0	0	0	3.04012	0	5.72943	0	0	0	0	0	0	3.39011	0	0	3.67253	0	0	0	0	0	0	0	0	0	0	0	0	0	0	0	0	0	0	0	0	0	0	0	0	0	0	0	0	0
UniRef90_A0A2X4YN09	Proteobacteria	Klebsiella oxytoca	RND multidrug efflux transporter, Acriflavin resistance protein	Klebsiella	0	0	0	2.17151	1.7481	4.11302	0	0	1.38038	0	0	0	25.8644	16.1376	0	33.1626	0	0	0	0	0	0	0	0	0	0	0	0	0	0	0	0	0	0	0	0	0	0	0	0	0	0	0	0	0
UniRef90_A0A2X4YX41	Proteobacteria	Klebsiella oxytoca	Fosmidomycin resistance protein	Klebsiella	0	0	1.6834	6.63025	5.23929	5.85795	0	0	1.64272	0	0	0	29.8501	10.8107	3.45321	35.1134	0	0	0	0	0	0	0	0	0	0	0	0	0	0	0	0	0	0	0	0	0	0	0	0	0	0	0	0	0
UniRef90_A0A2X5AX66		Unclassified	Bicyclomycin resistance protein	unclassified	0	0	0	0	0	0	0	0	0	0	2.00382	0	0	8.29834	0	0	0	0	0	0	0	0	0	0	0	0	0	0	0	0	0	0	0	0	0	0	0	0	0	0	0	0	0	0	0
UniRef90_A0A2X5BAN4	Proteobacteria	Klebsiella oxytoca	RND multidrug efflux transporter, Acriflavin resistance protein	Klebsiella	0	1.4418	0	6.60376	1.50331	6.8925	0	0.738912	0.757615	0	0	0	25.5292	7.08775	0	31.8915	0	0	0	0	0	0	0	0	0	0	0	0	0	0	0	0	0	0	0	0	0	0	0	0	0	0	0	0	0
UniRef90_A0A2X5CGN4	Proteobacteria	Klebsiella oxytoca	Multidrug resistance protein D	Klebsiella	0	0	0	5.97296	1.44062	4.19852	0	0	0	0	0	0	22.9364	5.57757	0	33.6239	0	0	0	0	0	0	0	0	0	0	0	0	0	0	0	0	0	0	0	0	0	0	0	0	0	0	0	0	0
UniRef90_A0A2X5UE07	Proteobacteria	Escherichia coli	Multidrug resistance protein	Escherichia	0	0	0	0	0	0	0	0	1.13441	9.2672	0	0	0	6.9798	21.8427	0	0	0	0	0	0	0	0	0	0	0	0	0	0	0	0	0	0	0	0	0	0	0	0	0	0	0	0	0	0
UniRef90_A0A2X5UE07		Unclassified	Multidrug resistance protein	unclassified	2.22415	0	0	0	0	0	0	0	0	2.34492	0	0	0	0	0	0	0	0	0	0	0	0	0	0	0	0	0	0	0	0	0	0	0	0	0	0	0	0	0	0	0	0	0	0	0
UniRef90_A0A2X6FU55	Proteobacteria	Escherichia coli	Multidrug resistance protein MdtH	Escherichia	0	0	0	0	0	0	0	0	0	0	0	0	0	0	12.495	0	0	0	0	0	0	0	0	0	0	0	0	0	0	0	0	0	0	0	0	0	0	0	0	0	0	0	0	0	0
UniRef90_A0A2X7AC41	Proteobacteria	Escherichia coli	Streptomycin resistance protein, StrA	Escherichia	0	0	18.0955	0	2.1182	0	0	0	0	0	0	0	0	0	0	0	0	0	0	0	0	0	0	0	0	0	0	0	0	0	0	0	0	0	0	0	0	0	0	0	0	0	0	0	0
UniRef90_A0A2X7AC41	Proteobacteria	Klebsiella pneumoniae	Streptomycin resistance protein, StrA	Klebsiella	0	0	13.063	0	0	0	0	0	0	0	0	0	0	0	0	0	0	0	0	0	0	0	0	0	0	0	0	0	0	0	0	0	0	0	0	0	0	0	0	0	0	0	0	0	0
UniRef90_A0A2X7FDX5	Proteobacteria	Escherichia coli	Multidrug resistance protein Y	Escherichia	0	0	0	2.76374	0	0	0	0	0	0	2.88269	0	0	0	0	0	0	0	0	0	9.20774	0	0	0	0	0	0	4.09804	0	3.38053	0	0	0	0	0	0	0	0	0	0	0	0	0	0	0
UniRef90_A0A2X7FDX5		Unclassified	Multidrug resistance protein Y	unclassified	0	0	0	0	0	0	0	0	0	1.92063	0	0	0	0	0	2.75259	0	0	0	0	0	0	0	0	0	0	0	0	0	0	0	0	0	0	0	0	0	0	0	0	0	0	0	0	0
UniRef90_A0A2X7H6T0	Proteobacteria	Escherichia coli	Multidrug resistance protein Y	Escherichia	0	0	0	0	0	0	0	0	0	0	0	0	0	0	0	0	0	0	0	0	4.70543	0	0	0	0	0	0	0	0	4.19925	0	0	0	0	0	0	0	0	0	0	0	0	0	0	0
UniRef90_A0A2X7MQG5	Proteobacteria	Escherichia coli	Multidrug resistance protein MdtH	Escherichia	0	0	0	0	0	0	0	0	0	2.01295	0	0	0	0	7.7782	0	0	0	0	0	0	0	0	0	0	0	0	0	0	0	0	0	0	0	0	0	0	0	0	0	0	0	0	0	0
UniRef90_A0A2Y0XCN8	Proteobacteria	Escherichia coli	Multidrug resistance protein A	Escherichia	0	0	0	0	3.67104	0	0	0	0	6.13777	0	0	0	0	0	0	0	0	0	0	0	0	5.13973	0	0	3.37794	0	0	0	0	0	0	0	0	0	0	0	0	0	0	0	0	0	0	0
UniRef90_A0A2Y2ZM08	Proteobacteria	Escherichia coli	Multidrug resistance outer membrane protein MdtQ	Escherichia	0	0	0	0	1.1889	0	0	0	0	0	0	0	0	0	13.2641	0	0	0	0	0	0	0	0	0	0	0	0	0	0	0	0	0	0	0	0	0	0	0	0	0	0	0	0	0	0
UniRef90_A0A2Y8ZLI2	Firmicutes	Lactobacillus rhamnosus	Efflux pump antibiotic resistance protein	Lactobacillus	0	0	0	0	0	0	24.4064	1.27783	2.26496	0	5.02329	0	0	0	0	0	0	0	0	0	0	0	0	0	0	0	0	0	0	0	0	0	0	0	0	0	0	0	0	0	0	0	0	0	0
UniRef90_A0A2Z2JHU1	Proteobacteria	Escherichia coli	Multidrug resistance protein MdtE	Escherichia	0	0	0	4.90732	3.11996	4.61414	0	0	0	2.88201	3.26453	0	0	0	10.9244	2.73534	0	0	0	0	4.14511	0	3.09297	0	0	0	0	5.77591	0	5.93632	0	0	0	0	0	0	0	0	0	0	0	0	0	0	0
UniRef90_A0A2Z5Z2K7	Firmicutes	Lactococcus lactis	Daunorubicin resistance ABC transporterATP-binding subunit	Lactococcus	0	0	0	0	0	0	0	0	0	0	0	0	0	0	0	0	0	1.75865	0	0	0	0	0	0	0	0	0	0	0	0	0	0	0	0	0	0	0	0	0	0	0	0	0	0	0
UniRef90_A0A2Z6EFN0	Proteobacteria	Escherichia coli	Multidrug resistance protein MdtB	Escherichia	4.64697	0	0	0	1.18503	0.191361	0	1.68005	2.8484	0	1.09817	0	0	0	0	0	0	0	0	0	0	0	0	0	0	0	0	0	0	0	0	0	0.368061	0	0	0	0	0	0	0	0	0	0	0	0
UniRef90_A0A2Z6EFN0	Proteobacteria	Klebsiella aerogenes	Multidrug resistance protein MdtB	Klebsiella	0	0	0	0	0	0	0	0.139362	0	0	0	0	0	0	0	0	0	0	0	0	0	0	0	0	0	0	0	0	0	0	0	0	0	0	0	0	0	0	0	0	0	0	0	0	0
UniRef90_A0A2Z6EFN0	Proteobacteria	Klebsiella michiganensis	Multidrug resistance protein MdtB	Klebsiella	0	0	0	3.28371	0	0	4.40233	14.6962	1.43052	0	1.53976	0	0	0	0	0	0	0	0	0	0	0	0	0	0	0	0	0	0	0	0	0	0	0	0	0	0	0	0	0	0	0	0	0	0
UniRef90_A0A2Z6EFN0	Proteobacteria	Klebsiella oxytoca	Multidrug resistance protein MdtB	Klebsiella	0.233606	0	0	7.85499	2.06951	13.5314	0.276664	0	1.13411	0	0	0	51.357	20.0033	0	38.2337	0	0	0	0	0	0	0	0	0	0	0	0	0	0	0	0	0	0	0	0	0	0	0	0	0	0	0	0	0
UniRef90_A0A2Z6EFN0	Proteobacteria	Klebsiella pneumoniae	Multidrug resistance protein MdtB	Klebsiella	5.35732	0	0	0	2.51297	1.51644	0	3.92267	2.4272	0	4.83529	0	0	0	0	0	0	0	0	0	0	0	0	0	0	0	0	0	0	0	0	0	0	0	0	0	0	0	0	0	0	0	0	0	0
UniRef90_A0A2Z6EFN0	Proteobacteria	Kluyvera cryocrescens	Multidrug resistance protein MdtB	Kluyvera	0	0	0	0.72806	0	0	0	0	0.143181	0	0	0	0	0	0	0	0	0	0	0	0	0	0	0	0	0	0	0	0	0	0	0	5.10947	0	0	0	0	0	0	0	0	0	0	0	0
UniRef90_A0A316NWQ0		Unclassified	5-nitroimidazole antibiotic resistance protein	unclassified	0	0	0	0	0	0	0	0	0	0	0	0	0	0	0	0	0	0	0	0	0	0	0	0	0	0	0	0	0	0	0	0	0	0	0	0	0	0	0	0	0	0	5.33318	0	0
UniRef90_A0A317FX43	Actinobacteriota	Bifidobacterium longum	Tetracycline resistance ribosomal protection protein Tet(W)	Bifidobacterium	0	0	0	0	0	0	0	0	0	2.85773	0	0	0	0	0	0	0	0	0	0	0	5.50083	2.70284	10.3062	2.86014	0	7.1991	0	0	0	0	2.18237	0	5.25163	0	0	0	0	3.23574	0	2.84422	0	1.84159	4.06679	5.13139
UniRef90_A0A317FX43	Firmicutes_A	Faecalibacterium prausnitzii	Tetracycline resistance ribosomal protection protein Tet(W)	Faecalibacterium	0	0	0	0	0	0	0	0	0	0	0	0	0	0	0	0	3.59737	0	0	8.87126	0	1.54924	3.63953	4.55666	0	0	0	0	8.88545	0	1.53547	2.98776	2.04181	2.4275	0	4.78632	0	0	4.37391	8.90155	1.3185	0	2.46404	0	2.16935
UniRef90_A0A317RTQ1	Firmicutes_A	Eubacterium limosum	EmrB/QacA subfamily drug resistance transporter	Eubacterium	0	0	0	0	0	0	0	0	0	0	0	0	0	0	0	0	0	0	0	0	0	0	4.6851	0	0	0	0	0	0	0	0	0	0	0	0	0	0	0	0	0	0	0	0	0	0
UniRef90_A0A317RUT1	Firmicutes_A	Eubacterium limosum	EmrB/QacA subfamily drug resistance transporter	Eubacterium	0	0	0	0	0	0	0	0	0	0	0	0	0	0	0	0	0	0	0	0	0	0	2.46832	0	0	0	0	0	0	0	0	0	0	0	0	0	0	0	0	0	0	0	0	0	0
UniRef90_A0A318FQH7	Proteobacteria	Klebsiella michiganensis	Multidrug resistance protein MdtA	Klebsiella	0	0	0	2.92639	0	0	6.52083	15.7128	0.768536	0	1.15823	0	0	0	1.46469	0	0	0	0	0	0	0	0	0	0	0	0	0	0	0	0	0	0	0	0	0	0	0	0	0	0	0	0	0	0
UniRef90_A0A318FQH7	Proteobacteria	Klebsiella oxytoca	Multidrug resistance protein MdtA	Klebsiella	0	0	0	14.6363	8.27669	20.8469	0	0	2.23861	0	0	0	68.1878	35.0623	2.94792	55.6678	0	0	0	0	0	0	0	0	0	0	0	0	0	0	0	0	0	0	0	0	0	0	0	0	0	0	0	0	0
UniRef90_A0A318FQH7	Proteobacteria	Klebsiella pneumoniae	Multidrug resistance protein MdtA	Klebsiella	1.85494	0	0	0	1.58379	0	0	4.492	1.87283	0	2.33977	0	0	0	0	0	0	0	0	0	0.944917	0	0	0	0	0	0	0	0	0	0	0	0	0	0	0	0	0	0	0	0	0	0	0	0
UniRef90_A0A318FR12	Proteobacteria	Klebsiella michiganensis	Multiple antibiotic resistance protein MarB	Klebsiella	0	0	0	0	0	0	32.6891	40.2462	0	0	0	0	0	0	0	0	0	0	0	0	0	0	0	0	0	0	0	0	0	0	0	0	0	0	0	0	0	0	0	0	0	0	0	0	0
UniRef90_A0A318FR12	Proteobacteria	Klebsiella oxytoca	Multiple antibiotic resistance protein MarB	Klebsiella	0	0	0	24.1048	9.35217	27.8544	0	0	0	0	0	0	67.474	83.5914	0	154.933	0	0	0	0	0	0	0	0	0	0	0	0	0	0	0	0	0	0	0	0	0	0	0	0	0	0	0	0	0
UniRef90_A0A318FR12	Proteobacteria	Klebsiella pneumoniae	Multiple antibiotic resistance protein MarB	Klebsiella	9.15674	0	0	0	0	0	0	14.8284	0	0	0	0	0	0	0	0	0	0	0	0	0	0	0	0	0	0	0	0	0	0	0	0	0	0	0	0	0	0	0	0	0	0	0	0	0
UniRef90_A0A318G0R2	Proteobacteria	Klebsiella grimontii	Bcr/CflA subfamily drug resistance transporter	Klebsiella	0	0	0	0	0	0	0	0	0	0	0.61656	0	0	0	0	0	0	0	0	0	0	0	0	0	0	0	0	0	0	0	0	0	0	0	0	0	0	0	0	0	0	0	0	0	0
UniRef90_A0A318G0R2	Proteobacteria	Klebsiella michiganensis	Bcr/CflA subfamily drug resistance transporter	Klebsiella	0	0	0	1.04832	0	0	3.08875	11.9241	0	0	2.47078	0	0	0	6.31505	0	0	0	0	0	0	0	0	0	0	0	0	0	0	0	0	0	0	0	0	0	0	0	0	0	0	0	0	0	0
UniRef90_A0A318G0R2	Proteobacteria	Klebsiella oxytoca	Bcr/CflA subfamily drug resistance transporter	Klebsiella	0	0	0	8.34497	5.91609	15.2222	0	0	1.60212	0	0	0	80.209	19.346	0	44.2659	0	0	0	0	0	0	0	0	0	0	0	0	0	0	0	0	0	0	0	0	0	0	0	0	0	0	0	0	0
UniRef90_A0A318G0R2	Proteobacteria	Klebsiella pneumoniae	Bcr/CflA subfamily drug resistance transporter	Klebsiella	0	0	0	0	0	0	0	11.3737	0	0	0	0	0	0	0	0	0	0	0	0	0	0	0	0	0	0	0	0	0	0	0	0	0	0	0	0	0	0	0	0	0	0	0	0	0
UniRef90_A0A318GEH8		Unclassified	Glyoxalase/bleomycin resistance protein/dioxygenase superfamily protein	unclassified	0	0	0	0	0	0	0	18.5757	0	0	0	0	0	0	0	0	0	0	0	0	0	0	0	0	0	0	0	0	0	0	0	0	0	0	0	0	0	0	0	0	0	0	0	0	0
UniRef90_A0A318GN13		Unclassified	Glyoxalase/bleomycin resistance protein/dioxygenase superfamily protein	unclassified	0	0	0	0	0	0	0	7.52094	0	0	0	0	0	0	0	0	0	0	0	0	0	0	0	0	0	0	0	0	0	0	0	0	0	0	0	0	0	0	0	0	0	0	0	0	0
UniRef90_A0A330LEC9	Firmicutes	Lactobacillus curvatus	Multidrug resistance ABC transporter ATP-binding and permease protein	Lactobacillus	0	0	0	0	0	0	0	0	12.5866	0	0	0	0	0	0	0	0	0	0	0	0	0	0	0	0	0	0	0	0	0	0	0	0	0	0	0	0	0	0	0	0	0	0	0	0
UniRef90_A0A330LKZ9	Firmicutes	Lactobacillus curvatus	Multidrug resistance protein stp	Lactobacillus	0	0	0	0	0	0	0	0	8.77884	0	0	0	0	0	0	0	0	0	0	0	0	0	0	0	0	0	0	0	0	0	0	0	0	0	0	0	0	0	0	0	0	0	0	0	0
UniRef90_A0A333FD39	Proteobacteria	Klebsiella pneumoniae	SMR family multidrug resistance protein	Klebsiella	0	0	0	0	0	0	0	0	0	0	6.21433	0	0	0	0	0	0	0	0	0	0	0	0	0	0	0	0	0	0	0	0	0	0	0	0	0	0	0	0	0	0	0	0	0	0
UniRef90_A0A333FD39	Proteobacteria	Morganella morganii	SMR family multidrug resistance protein	Morganella	0	0	0	0	0	0	0	0	0	0	2.63957	0	0	0	0	0	0	0	0	0	0	0	0	0	0	0	0	0	0	0	0	0	0	0	0	0	0	0	0	0	0	0	0	0	0
UniRef90_A0A333FFS2	Proteobacteria	Klebsiella pneumoniae	Phenazine antibiotic resistance protein	Klebsiella	0	10.2401	0	0	0	0	0	0	0	0	0	0	0	0	0	0	0	0	0	0	0	0	0	0	0	0	0	0	0	0	0	0	0	0	0	0	0	0	0	0	0	0	0	0	0
UniRef90_A0A348EA93	Proteobacteria	Klebsiella pneumoniae	Erythromycin resistance repressor protein	Klebsiella	0	0	0	0	2.96621	0	0	0	0	0	0	0	0	0	0	0	0	0	0	0	0	0	0	0	0	0	0	0	0	0	0	0	0	0	0	0	0	0	0	0	0	0	0	0	0
UniRef90_A0A358L8V1		Unclassified	EmrB/QacA family drug resistance transporter (Fragment)	unclassified	0	0	0	0	0	0	0	6.16528	0	0	0	0	0	0	0	0	0	0	0	0	0	0	0	0	0	0	0	0	0	0	0	0	0	0	0	0	0	0	0	0	0	0	0	0	0
UniRef90_A0A366TY80	Firmicutes	Enterococcus faecium	Fosfomycin resistance protein FosX protein	Enterococcus	0	0	0	0	0	4.04301	0	0	0	0	0	0	0	0	0	0	0	0	0	0	0	0	0	0	0	0	0	0	0	0	0	0	0	0	0	0	0	0	0	0	0	0	0	0	0
UniRef90_A0A367DWJ0		Unclassified	VanB-type vancomycin resistance histidine kinase VanS (Fragment)	unclassified	0	0	0	0	0	0	0	0	0	0	0	0	0	0	0	0	0	0	0	8.07627	0	0	0	0	0	0	0	0	0	0	0	0	0	0	0	0	0	0	0	0	0	0	0	0	0
UniRef90_A0A369NXN4	Actinobacteriota	Asaccharobacter celatus	5-nitroimidazole antibiotic resistance protein	Asaccharobacter	0	0	0	0	0	0	0	0	0	0	0	0	0	0	0	0	0	0	0	0	0	0	0	0	0	0	0	0	0	0	0	0	0	0	0	0	0	0	0	0	2.23481	0	0	0	0
UniRef90_A0A370YD43	Proteobacteria	Escherichia coli	Multidrug resistance transporter	Escherichia	0	0	0	1.20889	0.663831	0	0	2.81814	0	0	0	0	5.43262	2.99545	0	4.60548	0	0	0	0	0	0	0	0	0	0	0	0	0	0	0	0	0	0	0	0	0	0	0	0	0	0	0	0	0
UniRef90_A0A370YD43	Proteobacteria	Klebsiella michiganensis	Multidrug resistance transporter	Klebsiella	0	0	0	4.45175	0	0	2.44116	21.157	5.69467	0	3.89262	0	0	0	5.52418	0	0	0	0	0	0	0	0	0	0	0	0	0	0	0	0	0	0	0	0	0	0	0	0	0	0	0	0	0	0
UniRef90_A0A370YD43	Proteobacteria	Klebsiella oxytoca	Multidrug resistance transporter	Klebsiella	0	0	0	6.09381	1.31715	0	1.8226	10.8687	1.87319	0	0	0	62.3336	29.1921	6.81509	46.9574	0	0	0	0	0	0	0	0	0	0	0	0	0	0	0	0	0	0	0	0	0	0	0	0	0	0	0	0	0
UniRef90_A0A370YD43	Proteobacteria	Klebsiella pneumoniae	Multidrug resistance transporter	Klebsiella	0	0	0	0	0.661339	0	0	6.84831	0.30642	0	0	0	0	0	0	0	0	0	0	0	0	0	0	0	0	0	0	0	0	0	0	0	0	0	0	0	0	0	0	0	0	0	0	0	0
UniRef90_A0A370YE46	Proteobacteria	Escherichia coli	Bifunctional polymyxin resistance protein ArnA	Escherichia	0	0	0	0.294998	0	0	0	23.0824	0	0	0	0	0	0	0	0	0	0	0	0	0	0	0	0	0	0	0	0	0	0	0	0	0	0	0	0	0	0	0	0	0	0	0	0	0
UniRef90_A0A370YE46	Proteobacteria	Kluyvera cryocrescens	Bifunctional polymyxin resistance protein ArnA	Kluyvera	0	0	0	0.591601	0	0	0	0	0	0	0	0	0	0	0	0	0	0	0	0	0	0	0	0	0	0	0	0	0	0	0	0	7.66904	0	0	0	0	0	0	0	0	0	0	0	0
UniRef90_A0A370YGR7	Proteobacteria	Escherichia coli	Multidrug resistance protein MdtH	Escherichia	0	0	0	0	0	0	0	14.4511	0	0	0	0	0	0	0	0	0	0	0	0	0	0	0	0	0	0	0	0	0	0	0	0	0	0	0	0	0	0	0	0	0	0	0	0	0
UniRef90_A0A370YGR7		Unclassified	Multidrug resistance protein MdtH	unclassified	0	0	0	0	0	0	0	5.58397	0	0	0	0	0	0	0	0	0	0	0	0	0	0	0	0	0	0	0	0	0	0	0	0	0	0	0	0	0	0	0	0	0	0	0	0	0
UniRef90_A0A370YGT7	Proteobacteria	Escherichia coli	Multidrug resistance protein MdtG	Escherichia	0	0	0	0	0	0	0	14.4998	0	0	0	0	0	0	0	0	0	0	0	0	0	0	0	0	0	0	0	0	0	0	0	0	0	0	0	0	0	0	0	0	0	0	0	0	0
UniRef90_A0A370YGT7		Unclassified	Multidrug resistance protein MdtG	unclassified	0	0	0	0	0	0	0	9.85904	0	0	0	0	0	0	0	0	0	0	0	0	0	0	0	0	0	0	0	0	0	0	0	0	0	0	0	0	0	0	0	0	0	0	0	0	0
UniRef90_A0A370YHY3	Proteobacteria	Escherichia coli	Multiple antibiotic resistance protein MarB	Escherichia	0	0	0	0	0	0	0	31.4176	0	0	0	0	0	0	0	0	0	0	0	0	0	0	0	0	0	0	0	0	0	0	0	0	0	0	0	0	0	0	0	0	0	0	0	0	0
UniRef90_A0A370YHY4	Proteobacteria	Escherichia coli	Multiple antibiotic resistance transcriptional regulator MarR	Escherichia	0	0	0	0	0	0	0	17.7831	0	0	0	0	0	0	0	0	0	0	0	0	0	0	0	0	0	0	0	0	0	0	0	0	0	0	0	0	0	0	0	0	0	0	0	0	0
UniRef90_A0A370YLK4	Proteobacteria	Escherichia coli	Multidrug resistance protein MdtK	Escherichia	0	0	0	0	0	0	0	13.4502	0	0	0	0	0	0	0	0	0	0	0	0	0	0	0	0	0	0	0	0	0	0	0	0	0	0	0	0	0	0	0	0	0	0	0	0	0
UniRef90_A0A370YLK4		Unclassified	Multidrug resistance protein MdtK	unclassified	0	0	0	0	0	0	0	5.49645	0	0	0	0	0	0	0	0	0	0	0	0	0	0	0	0	0	0	0	0	0	0	0	0	0	0	0	0	0	0	0	0	0	0	0	0	0
UniRef90_A0A370YLS6	Proteobacteria	Escherichia coli	FosA family fosfomycin resistance glutathione transferase	Escherichia	0	0	0	0	0	0	0	22.6349	0	0	0	0	0	0	0	0	0	0	0	0	0	0	0	0	0	0	0	0	0	0	0	0	0	0	0	0	0	0	0	0	0	0	0	0	0
UniRef90_A0A370YLT7	Proteobacteria	Escherichia coli	Putative multidrug resistance protein MdtD	Escherichia	0	0	0	0	0	0	0	19.9485	0	0	0	0	0	0	0	0	0	0	0	0	0	0	0	0	0	0	0	0	0	0	0	0	0	0	0	0	0	0	0	0	0	0	0	0	0
UniRef90_A0A370YLT9	Proteobacteria	Escherichia coli	Multidrug resistance protein MdtC	Escherichia	0	0	0	0	0	0	0	24.5677	0	0	0	0	0	0	0	0	0	0	0	0	0	0	0	0	0	0	0	0	0	0	0	0	0	0	0	0	0	0	0	0	0	0	0	0	0
UniRef90_A0A370YLU0	Proteobacteria	Escherichia coli	Multidrug resistance protein MdtA	Escherichia	0	0	0	0	0	0	0	21.5252	0	0	0	0	0	0	0	0	0	0	0	0	0	0	0	0	0	0	0	0	0	0	0	0	0	0	0	0	0	0	0	0	0	0	0	0	0
UniRef90_A0A370YMA8	Proteobacteria	Escherichia coli	Glyoxalase/bleomycin resistance/extradiol dioxygenase family protein	Escherichia	0	0	0	0	0	0	0	7.65496	0	0	0	0	0	0	0	0	0	0	0	0	0	0	0	0	0	0	0	0	0	0	0	0	0	0	0	0	0	0	0	0	0	0	0	0	0
UniRef90_A0A370YMA8		Unclassified	Glyoxalase/bleomycin resistance/extradiol dioxygenase family protein	unclassified	0	0	0	0	0	0	0	20.953	0	0	0	0	0	0	0	0	0	0	0	0	0	0	0	0	0	0	0	0	0	0	0	0	0	0	0	0	0	0	0	0	0	0	0	0	0
UniRef90_A0A370YNQ0	Proteobacteria	Escherichia coli	Bcr/CflA family drug resistance efflux transporter	Escherichia	0	0	0	0	0	0	0	16.9764	0	0	0	0	0	0	0	0	0	0	0	0	0	0	0	0	0	0	0	0	0	0	0	0	0	0	0	0	0	0	0	0	0	0	0	0	0
UniRef90_A0A370YNQ0		Unclassified	Bcr/CflA family drug resistance efflux transporter	unclassified	0	0	0	0	0	0	0	6.20433	0	0	0	0	0	0	0	0	0	0	0	0	0	0	0	0	0	0	0	0	0	0	0	0	0	0	0	0	0	0	0	0	0	0	0	0	0
UniRef90_A0A374X230	Firmicutes_A	Dorea sp_OM02_2LB	Vanomycin resistance protein VanB	Dorea	0	0	0	0	0	0	0	0	0	0	0	0	0	0	0	0	0	0	0	0	0	0	0	0	0	0	0	0	0	0	0	0	0	0	0	0	0	0	1.72498	0	0	0	0	0	0
UniRef90_A0A376D6H3	Proteobacteria	Escherichia coli	Multidrug resistance outer membrane protein MdtQ	Escherichia	0	0	0	3.63346	0	0	0	0	0	7.72507	0	0	0	3.64128	9.79126	0	0	0	0	0	0	0	0	0	0	0	0	0	0	0	0	0	0	0	0	0	0	0	0	0	0	0	0	0	0
UniRef90_A0A376D7D8	Proteobacteria	Escherichia coli	Multidrug resistance outer membrane protein MdtQ	Escherichia	0	0	0	8.59861	1.05302	2.71137	0	0	1.94446	0	0	0	0	0	0	0	0	0	0	0	4.86402	0	0	0	0	0	0	0	0	2.54152	0	0	0	0	0	0	0	0	0	0	0	0	0	0	0
UniRef90_A0A376DD37	Proteobacteria	Escherichia coli	Acriflavin resistance protein B	Escherichia	0	0	6.01753	9.95269	7.60366	5.46492	0	0	1.82993	0	0	0	2.15151	0	0	4.48453	1.44897	0	4.3048	0	6.74403	0	0	0	0	0	0	9.79745	0	7.43989	0	0	0	0	0	0	0	0	0	0	0	0	0	0	0
UniRef90_A0A376DD37		Unclassified	Acriflavin resistance protein B	unclassified	0	0	0	0.612119	0	0	0	0	0	0	0	0	0	0	0	0	0	0	0	0	0	0	0	0	0	0	0	0	0	0	0	0	0	0	0	0	0	0	0	0	0	0	0	0	0
UniRef90_A0A376H0Y8	Firmicutes	Enterococcus gallinarum	Multidrug resistance-like ATP-binding protein mdlA	Enterococcus	2.15489	2.02609	0	0	0	14.3814	0	0	0	0	0	0	0	0	0	0	0	0	0	0	0	0	0	0	0	0	0	0	0	0	0	0	0	0	0	0	0	0	0	0	0	0	0	0	0
UniRef90_A0A376H0Y8	Firmicutes	Enterococcus saccharolyticus	Multidrug resistance-like ATP-binding protein mdlA	Enterococcus	2.14584	2.52098	0	0	0	14.6596	0	0	0	0	0	0	0	0	0	0	0	0	0	0	0	0	0	0	0	0	0	0	0	0	0	0	0	0	0	0	0	0	0	0	0	0	0	0	0
UniRef90_A0A376HYP9	Proteobacteria	Citrobacter portucalensis	Multidrug resistance protein D	Citrobacter	3.3374	0	0	0	0	0.547612	0	0	0	0	0	0	0	0	0	0	0	0	0	0	0	0	0	0	0	0	0	0	0	0	0	0	0	0	0	0	0	0	0	0	0	0	0	0	0
UniRef90_A0A376HYP9	Proteobacteria	Citrobacter youngae	Multidrug resistance protein D	Citrobacter	1.99216	0	0	0	0	2.73701	0	0	0	0	0	0	0	0	0	0	0	0	0	0	0	0	0	0	0	0	0	0	0	0	0	0	0	0	0	0	0	0	0	0	0	0	0	0	0
UniRef90_A0A376HYP9	Proteobacteria	Enterobacter cloacae	Multidrug resistance protein D	Enterobacter	1.30288	0	0	0	0	1.56858	0	0	0	0	0	0	0	0	0	0	0	0	0	0	0	0	0	0	0	0	0	0	0	0	0	0	0	0	0	0	0	0	0	0	0	0	0	0	0
UniRef90_A0A376HYP9	Proteobacteria	Escherichia coli	Multidrug resistance protein D	Escherichia	0	0	0	1.02679	0	0	7.81625	0	0	0	0	0	0	0	0	0	0	0	0	0	0	0	0	0	0	0	0	0	0	0	0	0	0	0	0	0	0	0	0	0	0	0	0	0	0
UniRef90_A0A376IXX4	Proteobacteria	Escherichia coli	Multidrug resistance protein	Escherichia	0	0	0	0	2.11557	1.72427	0	0	0	0	0	0	0	0	0	0	0	0	0	0	3.1636	0	3.35531	0	0	0	0	0	0	4.30384	0	0	0	0	0	0	0	0	0	0	0	0	0	0	0
UniRef90_A0A376J145	Proteobacteria	Escherichia coli	Multidrug resistance outer membrane protein MdtQ	Escherichia	0	0	0	0	0	1.54489	0	0	0	0	0	0	0	0	0	0	0	0	0	0	0	0	0	0	0	0	0	3.09756	0	0	0	0	0	0	0	0	0	0	0	0	0	0	0	0	0
UniRef90_A0A376J1E3	Proteobacteria	Escherichia coli	Multidrug resistance protein	Escherichia	0	0	0	0	0	2.06766	0	0	0	0	0	0	0	0	4.24726	0	0	0	0	0	0	0	0	0	0	0	0	0	0	0	0	0	0	0	0	0	0	0	0	0	0	0	0	0	0
UniRef90_A0A376J1E3		Unclassified	Multidrug resistance protein	unclassified	0	0	0	0	0	0	0	0	0	0	0	0	0	0	0	0	0	0	0	0	1.01715	0	0	0	0	0	0	0	0	0	0	0	0	0	0	0	0	0	0	0	0	0	0	0	0
UniRef90_A0A376J5L2	Proteobacteria	Escherichia coli	Acriflavine resistance protein A	Escherichia	0	0	1.86838	3.84895	0	2.64996	0	0	0	0	0	0	0	0	0	1.60087	0	0	0	0	3.621	0	0	0	0	0	0	3.87666	0	0	0	0	0	0	0	0	0	0	0	0	0	0	0	0	0
UniRef90_A0A376J6G5	Proteobacteria	Escherichia coli	Multidrug resistance outer membrane protein	Escherichia	0	0	3.38785	11.3047	7.25553	1.18763	0	0	0	0	0	0	1.38429	2.77175	0	1.39836	0	0	0	0	0	0	0	0	0	0	0	2.67648	0	2.2396	0	0	0	0	0	0	0	0	0	0	1.48056	0	0	0	0
UniRef90_A0A376J6G5		Unclassified	Multidrug resistance outer membrane protein	unclassified	0	0	0	0	0	0	0	0	0	0	0	0	0	6.99198	0	0	0	0	0	0	0	0	0	0	0	0	0	0	0	0	0	0	0	0	0	0	0	0	0	0	0	0	0	0	0
UniRef90_A0A376JC90	Proteobacteria	Escherichia coli	Multidrug resistance protein MdtG	Escherichia	0	0	0	0	0	0	0	0	0	0	8.88179	0	0	0	10.8305	0	0	0	0	0	0	0	0	0	0	0	0	0	0	0	0	0	0	0	0	0	0	0	0	0	0	0	0	0	0
UniRef90_A0A376JC90		Unclassified	Multidrug resistance protein MdtG	unclassified	0	0	0	3.23625	0	0	0	0	0	0	0	0	0	0	0	0	0	0	0	0	0	0	0	0	0	0	0	0	0	0	1.4049	0	0	0	0	0	0	0	0	0	0	0	0	0	0
UniRef90_A0A376JH82	Proteobacteria	Escherichia coli	Bifunctional polymyxin resistance protein [includes UDP-4-amino-4-deoxy-l-arabinose formyltransferaseUDP-glucuronic acid oxidase, UDP-4-keto-hexauronic acid decarboxylating]	Escherichia	0	0	0	0	2.57134	0	0	0	0	0	0	0	0	7.47762	0	0	0	0	0	0	0	0	0	0	0	0	0	3.56059	0	0	0	0	0	0	0	0	0	0	0	0	0	0	0	0	0
UniRef90_A0A376JH82		Unclassified	Bifunctional polymyxin resistance protein [includes UDP-4-amino-4-deoxy-l-arabinose formyltransferaseUDP-glucuronic acid oxidase, UDP-4-keto-hexauronic acid decarboxylating]	unclassified	0	0	0	0	0	0	0	0	4.93425	0	0	0	0	0	0	0	0	0	0	0	0	0	0	0	0	0	0	0	0	0	0	0	0	0	0	0	0	0	0	0	0	0	0	0	0
UniRef90_A0A376JIF5	Proteobacteria	Escherichia coli	Bifunctional polymyxin resistance protein [includes UDP-4-amino-4-deoxy-l-arabinose formyltransferaseUDP-glucuronic acid oxidase, UDP-4-keto-hexauronic acid decarboxylating]	Escherichia	0	0	0	1.81074	1.86549	3.28694	0	0	0	0	0	0	0	0	0	1.7558	0	0	0	0	3.05911	0	0	0	0	0	0	8.66246	0	4.86881	0	0	0	0	0	0	0	0	0	0	0	0	0	0	0
UniRef90_A0A376JT58	Proteobacteria	Escherichia coli	Multidrug resistance protein	Escherichia	0	3.77137	14.1659	2.09663	4.08566	0	0	0	0	0	0	0	0	0	0	0	0	0	13.1836	0	0	0	0	0	0	0	0	26.7135	0	0	0	0	0	0	0	0	0	0	0	0	0	0	0	0	0
UniRef90_A0A376JT58		Unclassified	Multidrug resistance protein	unclassified	0	0	0	2.62026	0	0	0	0	0	0	0	0	0	0	0	0	0	0	0	0	0	0	0	0	0	0	0	0	0	0	0	0	0	0	0	0	0	0	0	0	0	0	0	0	0
UniRef90_A0A376K437	Proteobacteria	Escherichia coli	Acriflavin resistance protein B	Escherichia	0	0	3.27615	5.93833	4.44487	0	0	0	0	0	0	0	0	0	0	0	0	0	0	0	4.07953	0	0	0	0	0	0	5.21672	0	2.11464	0	0	0	0	0	0	0	0	0	0	0	0	0	0	0
UniRef90_A0A376KJ53	Proteobacteria	Escherichia coli	Multidrug resistance protein	Escherichia	0	0	0	0	3.2722	1.57377	0	0	0	5.28269	0	0	0	0	21.7974	0	0	0	0	0	0	0	0	0	0	0	0	0	0	0	0	0	0	0	0	0	0	0	0	0	0	0	0	0	0
UniRef90_A0A376KK20	Proteobacteria	Escherichia coli	Acriflavine resistance protein E	Escherichia	0	0	0	0	2.67963	0	0	0	0	5.53614	0	0	0	3.91663	12.6393	0	0	0	0	0	0	0	0	0	0	0	0	0	0	1.66668	0	0	0	0	0	0	0	0	0	0	0	0	0	0	0
UniRef90_A0A376KLC5	Proteobacteria	Escherichia coli	Multidrug resistance protein	Escherichia	0	0	0	0	0	0	0	0	0	6.73807	3.24725	0	0	5.69191	10.502	0	0	0	0	0	0	0	0	0	0	0	0	0	0	0	0	0	0	0	0	0	0	0	0	0	0	0	0	0	0
UniRef90_A0A376KNC1	Proteobacteria	Escherichia coli	Multidrug resistance protein	Escherichia	1.56385	0	0	0	0.996104	0	0	0	0	7.98104	0	0	0	11.7603	10.6902	0	0	0	0	0	0	0	0	0	0	0	0	0	0	0	0	0	0	0	0	0	0	0	0	0	0	0	0	0	0
UniRef90_A0A376KNC6	Proteobacteria	Escherichia coli	Multidrug resistance protein B	Escherichia	0	0	0	1.60203	0	0	0	0	0	4.34251	0	0	0	0	8.55218	0	0	0	0	0	0	0	0	0	0	0	0	0	0	0	0	0	0	0	0	0	0	0	0	0	0	0	0	0	0
UniRef90_A0A376KNC6		Unclassified	Multidrug resistance protein B	unclassified	0	0	0	0.746836	0	0.581605	0	1.18303	0	0	0	0	0	0	0	0	0	0	0	0	0	0	0	0	0	0	0	0	0	0	0	0	0	0	0	0	0	0	0	0	0	0	0	0	0
UniRef90_A0A376KQA1	Proteobacteria	Escherichia coli	Bifunctional polymyxin resistance protein [includes UDP-4-amino-4-deoxy-l-arabinose formyltransferaseUDP-glucuronic acid oxidase, UDP-4-keto-hexauronic acid decarboxylating]	Escherichia	0	0	0	0	0	0	0	0	0	3.96312	0	0	0	6.07557	0	0	0	0	0	0	0	0	0	0	0	0	0	0	0	7.97455	0	0	0	0	0	0	0	0	0	0	0	0	0	0	0
UniRef90_A0A376KQH4	Proteobacteria	Escherichia coli	Bifunctional polymyxin resistance protein [includes UDP-4-amino-4-deoxy-l-arabinose formyltransferaseUDP-glucuronic acid oxidase, UDP-4-keto-hexauronic acid decarboxylating]	Escherichia	0	0	0	0	0	0	0	0	0	0	0	0	0	3.8995	20.4519	0	0	0	0	0	0	0	0	0	0	0	0	0	0	0	0	0	0	0	0	0	0	0	0	0	0	0	0	0	0
UniRef90_A0A376KQX2	Proteobacteria	Escherichia coli	Bicyclomycin resistance protein	Escherichia	0	0	0	1.83631	0	0	0	0	0	0	0	0	0	0	6.30248	0	0	0	0	0	0	0	0	0	0	0	0	0	0	0	0	0	0	0	0	0	0	0	0	0	0	0	0	0	0
UniRef90_A0A376KRD3		Unclassified	Multidrug resistance protein	unclassified	0	0	0.301074	1.07615	0.547127	0.60737	0	1.06577	0	1.16813	0	0	0	3.44432	0	4.87706	0	0	0	0	0	0	0	0	0	0	0	0	0	0	0	0	0	0	0	0	0	4.30286	0	0	0	0	0	0	0
UniRef90_A0A376KRD7	Proteobacteria	Escherichia coli	Putative multidrug resistance protein	Escherichia	0	0	0	0	0	0	0	0	1.38937	0	2.73855	0	0	0	3.0887	0	0	0	0	0	0	0	0	0	0	0	0	0	0	0	0	0	0	0	0	0	0	0	0	0	0	0	0	0	0
UniRef90_A0A376KRH0	Proteobacteria	Escherichia coli	Bifunctional polymyxin resistance protein [includes UDP-4-amino-4-deoxy-l-arabinose formyltransferaseUDP-glucuronic acid oxidase, UDP-4-keto-hexauronic acid decarboxylating]	Escherichia	0	0	0	0	0	0	0	0	0	0	0	0	0	0	6.25129	0	0	0	0	0	0	0	0	0	0	0	0	0	0	0	0	0	0	0	0	0	0	0	0	0	0	0	0	0	0
UniRef90_A0A376KS93	Proteobacteria	Citrobacter freundii	Multidrug resistance protein	Citrobacter	0	0	0	0	0	0.348025	0	0	0	0	0	0	0	0	0	0	0	0	0	0	0	0	0	0	0	0	0	0	0	0	0	0	0	0	0	0	0	0	0	0	0	0	0	0	0
UniRef90_A0A376KS93	Proteobacteria	Escherichia coli	Multidrug resistance protein	Escherichia	0	0	0	4.01904	2.27438	2.5355	0	0	0	0	1.95139	0	0	7.96274	7.37457	0	0	0	0	0	3.8403	0	0	0	0	0	0	7.17307	0	1.9599	0	0	0	0	0	0	0	0	0	0	0	0	0	0	0
UniRef90_A0A376KS93		Unclassified	Multidrug resistance protein	unclassified	0	1.41436	1.75979	0	0	0.791537	0	0	0	0	0	0	0	0	0	0	0	0	0	0	0	0	0	0	0	0	0	0	0	2.37051	0	0	0	0	0	0	0	0	0	0	0	0	0	0	0
UniRef90_A0A376KSH1	Proteobacteria	Escherichia coli	Bicyclomycin resistance protein	Escherichia	0	0	0	0	0	0	0	0	0	0	0	0	0	0	17.7151	0	0	0	0	0	0	0	0	0	0	0	0	0	0	0	0	0	0	0	0	0	0	0	0	0	0	0	0	0	0
UniRef90_A0A376KST3	Proteobacteria	Escherichia coli	Bicyclomycin resistance protein	Escherichia	0	0	0	0	4.33598	0	0	0	4.18174	14.1706	0	0	0	0	27.412	0	0	0	0	0	0	0	0	0	0	0	0	0	0	0	0	0	0	0	0	0	0	0	0	0	0	0	0	0	0
UniRef90_A0A376KST3		Unclassified	Bicyclomycin resistance protein	unclassified	0	0	0	0	0	0	0	0	0	0	0	0	0	0	1.35194	0	0	0	0	0	0	0	0	0	0	0	0	0	0	0	0	0	0	0	0	0	0	0	0	0	0	0	0	0	0
UniRef90_A0A376KTD3	Proteobacteria	Escherichia coli	Multidrug resistance protein	Escherichia	0	0	0	3.74809	0	0	0	0	0	11.2867	3.75573	0	0	0	11.9378	0	0	0	0	0	0	0	0	0	0	5.27257	0	0	0	0	0	0	0	0	0	0	0	0	0	0	0	0	0	0	0
UniRef90_A0A376KU25	Proteobacteria	Escherichia coli	Multiple antibiotic resistance regulatory protein	Escherichia	0	0	0	0	0	0	0	0	0	0	0	0	0	0	5.33838	0	0	0	0	0	0	0	0	0	0	0	0	0	0	0	0	0	0	0	0	0	0	0	0	0	0	0	0	0	0
UniRef90_A0A376KV95		Unclassified	Multidrug resistance protein	unclassified	0	0	0	0	0	0	0	0	0	0	0	0	0	0	0.526483	0	0	0	0	0	0	0	0	0	0	0	0	0	0	0	0	0	0	0	0	0	0	0	0	0	0	0	0	0	0
UniRef90_A0A376KVB1	Proteobacteria	Escherichia coli	Multidrug resistance protein	Escherichia	0	0	0	0	0	0	0	0	0	0	1.70179	0	0	0	13.189	0	0	0	0	0	0	0	0	0	0	0	0	0	0	0	0	0	0	0	0	0	0	0	0	0	0	0	0	0	0
UniRef90_A0A376KX59	Proteobacteria	Escherichia coli	Multidrug resistance protein	Escherichia	0	7.98643	0	4.24202	0	0	0	0	0	7.11822	0	0	0	0	21.8026	0	0	0	0	0	10.1915	0	0	0	0	0	8.89775	0	0	5.26964	0	0	0	0	0	0	0	0	0	0	0	0	0	0	0
UniRef90_A0A376KX59		Unclassified	Multidrug resistance protein	unclassified	0	0	0	0	4.34266	0	0	1.0501	0	0	0	0	1.73102	6.90826	4.33411	0	0	0	0	0	2.71445	0	0	0	0	0	0	0	0	0	0	0	0	0	0	0	0	0	0	0	0	0	0	0	0
UniRef90_A0A376KZ20	Proteobacteria	Escherichia coli	Fosmidomycin resistance protein	Escherichia	0	0	0	7.57928	8.09636	10.5038	0	0	0	0	0	0	1.97604	0	0	2.14206	0	0	4.65769	0	8.8472	0	0	0	0	3.196	0	6.00812	0	4.85537	0	0	0	0	0	0	0	0	0	0	0	0	0	0	0
UniRef90_A0A376KZ20		Unclassified	Fosmidomycin resistance protein	unclassified	0	0	0	0	0	1.12815	0	0	0	0	0	0	0	0	1.11873	0	0	0	0	0	0	0	0	0	0	0	0	0	0	0	0	0	0	0	0	0	0	0	0	0	0	0	0	0	0
UniRef90_A0A376L4Q8	Proteobacteria	Escherichia coli	Multidrug resistance protein	Escherichia	0	0	0	0	1.08974	0	0	0	1.04625	7.40948	1.63773	0	0	5.06968	35.0125	0	0	0	0	0	0	0	0	0	0	2.521	0	0	0	1.99125	0	0	0	0	0	0	0	0	0	0	0	0	0	0	0
UniRef90_A0A376L9A2	Proteobacteria	Escherichia coli	Multidrug resistance protein Y	Escherichia	0	0	0	0	0	0	0	0	0	0	0	0	0	0	0	0	0	0	0	0	0	0	0	0	0	7.45479	0	0	0	0	0	0	0	0	0	0	0	0	0	0	0	0	0	0	0
UniRef90_A0A376L9J9	Proteobacteria	Escherichia coli	Multidrug resistance protein A	Escherichia	0	0	22.3434	4.71742	6.22916	3.93148	0	0	0	6.05931	0	0	9.62987	11.1551	0	10.1128	0	0	0	0	15.1392	0	0	0	0	0	0	81.9483	0	27.4417	0	0	0	0	0	0	0	0	0	0	0	0	0	0	0
UniRef90_A0A376L9K3	Proteobacteria	Escherichia coli	Multidrug resistance protein A	Escherichia	0	0	0	5.52748	0	10.7905	0	0	0	0	6.63892	0	0	0	0	4.53104	0	0	0	0	5.22303	0	0	0	0	0	0	6.5817	0	0	0	0	0	0	0	0	0	0	0	0	0	0	0	0	0
UniRef90_A0A376L9K3		Unclassified	Multidrug resistance protein A	unclassified	0	0	0	2.82073	0	0	0	0	0	0	0	0	0	0	0	0	0	0	0	0	0	0	0	0	0	0	0	0	0	2.77064	0	0	0	0	0	0	0	0	0	0	0	0	0	0	0
UniRef90_A0A376LAD9	Proteobacteria	Escherichia coli	Multidrug resistance protein B	Escherichia	0	0	0	0	0	0	0	0	0	0	0	0	0	0	0	4.72246	0	0	0	0	0	0	0	0	0	0	0	0	0	0	0	0	0	0	0	0	0	0	0	0	0	0	0	0	0
UniRef90_A0A376LAP8	Proteobacteria	Escherichia coli	Multidrug resistance protein B	Escherichia	0	0	3.34603	4.13509	0.908152	2.31768	0	0	0	0	0	0	0	0	4.88887	0	0	0	0	0	0	0	0	0	0	0	0	7.66818	0	0	0	0	0	0	0	0	0	0	0	0	0	0	0	0	0
UniRef90_A0A376LAP8		Unclassified	Multidrug resistance protein B	unclassified	0	0	0	0	0	0	0	0	0	0	0	0	0	0	0.880016	1.40082	0	0	0	0	0	0	0	0	0	0	0	0	0	0	0	0	0	0	0	0	0	0	0	0	0	0	0	0	0
UniRef90_A0A376LAZ1	Proteobacteria	Escherichia coli	Bifunctional polymyxin resistance protein [includes UDP-4-amino-4-deoxy-l-arabinose formyltransferaseUDP-glucuronic acid oxidase, UDP-4-keto-hexauronic acid decarboxylating]	Escherichia	0	0	4.57523	5.7022	3.75845	6.4975	0	0	0	0	0	0	1.24591	0	0	5.31005	0	0	1.90693	0	7.85566	0	0	0	0	0	0	7.36118	0	7.6291	0	0	0	0	0	0	0	0	0	0	0	0	0	0	0
UniRef90_A0A376LCZ1	Proteobacteria	Escherichia coli	Multidrug resistance protein	Escherichia	0	0	0	3.82015	1.88915	4.80486	0	0	0	0	0	0	0	0	0	1.98798	0	0	0	0	2.1464	0	0	0	0	2.85594	0	4.56898	0	4.48807	0	0	0	0	0	0	0	0	0	0	0	0	0	0	0
UniRef90_A0A376LD11	Proteobacteria	Escherichia coli	Multidrug resistance protein	Escherichia	0	0	2.62052	8.06341	4.51089	4.36248	0	0	0	0	0	0	0	0	0	4.91533	0	0	5.75171	0	7.35859	0	0	0	0	0	0	7.90278	0	5.17238	0	0	0	0	0	0	0	0	0	0	0	0	0	0	0
UniRef90_A0A376LDN9	Proteobacteria	Escherichia coli	Acriflavine resistance protein E	Escherichia	0	0	0	2.6081	3.35053	1.43956	0	0	0	0	0	0	0	0	3.77424	3.25305	0	0	0	0	6.14254	0	0	0	0	0	0	1.64542	0	6.31728	0	0	0	0	0	0	0	0	0	0	0	0	0	0	0
UniRef90_A0A376LEX7	Proteobacteria	Escherichia coli	Multidrug resistance protein D	Escherichia	0	0	0	20.0048	0	0	0	0	0	0	0	0	0	0	0	0	0	0	0	0	0	0	0	0	0	0	0	0	0	0	0	0	0	0	0	0	0	0	0	0	0	0	0	0	0
UniRef90_A0A376LJ52	Proteobacteria	Escherichia coli	Acriflavin resistance protein B	Escherichia	0	6.17133	0	0	0	0	0	0	0	0	0	0	0	0	0	0	0	0	0	0	0	0	0	0	0	0	0	0	0	0	0	0	0	0	0	0	0	0	0	0	0	0	0	0	0
UniRef90_A0A376LJ52		Unclassified	Acriflavin resistance protein B	unclassified	0	0	0	0	0	0	0	0	0	0	0	0	0	0	0	2.01682	0	0	0	0	0	0	0	0	0	0	0	0	0	0	0	0	0	0	0	0	0	0	0	0	0	0	0	0	0
UniRef90_A0A376LJ54	Proteobacteria	Escherichia coli	Acriflavin resistance protein B	Escherichia	0	0	0	0	0	0	0	0	0	0	0	0	0	0	4.41243	0	0	0	0	0	0	0	0	0	0	0	0	0	0	0	0	0	0	0	0	0	0	0	0	0	0	0	0	0	0
UniRef90_A0A376LJ60	Proteobacteria	Escherichia coli	Acriflavin resistance protein B	Escherichia	0	0	2.98928	6.57334	0	0	0	0	1.45576	0	0	0	2.45189	0	0	2.58437	0	0	0	0	12.6096	0	0	0	0	0	3.36137	8.74847	0	0	0	0	0	0	0	0	0	0	0	0	0	0	0	0	0
UniRef90_A0A376LJ65	Proteobacteria	Escherichia coli	Acriflavin resistance protein B	Escherichia	0	1.98203	0	0	2.15217	0	0	0	0	0	0	0	0	0	0	0	0	0	0	0	2.4883	0	2.50426	0	0	2.4631	0	0	0	1.30779	0	0	0	0	0	0	0	0	0	0	0	0	0	0	0
UniRef90_A0A376LJ79	Proteobacteria	Escherichia coli	Acriflavin resistance protein A	Escherichia	0	0	0	4.84266	0	0	0	0	0	0	0	0	0	0	7.65091	0	0	0	0	0	6.8724	0	0	0	0	0	0	0	0	0	0	0	0	0	0	0	0	0	0	0	0	0	0	0	0
UniRef90_A0A376LJ91	Proteobacteria	Escherichia coli	Acriflavin resistance protein B	Escherichia	0	0	0	13.0125	0	0	0	0	2.84358	0	0	0	0	0	0	0	0	0	0	0	0	0	0	0	0	0	0	8.86514	0	0	0	0	0	0	0	0	0	0	0	0	0	0	0	0	0
UniRef90_A0A376LJ91		Unclassified	Acriflavin resistance protein B	unclassified	0	0	0	0	0	0	0	0	0	0	0	0	0	0	0	0	0	0	3.34681	0	0	0	0	0	0	0	0	0	0	0	0	0	0	0	0	0	0	0	0	0	0	0	0	0	0
UniRef90_A0A376LJC3	Proteobacteria	Escherichia coli	Acriflavin resistance protein B	Escherichia	0	0	0	0	2.39065	0	0	0	0	0	3.49603	0	0	0	0	0	0	0	0	0	0	0	0	0	0	0	0	0	0	0	0	0	0	0	0	0	0	0	0	0	0	0	0	0	0
UniRef90_A0A376LK43		Unclassified	Acriflavin resistance protein B	unclassified	0	0	0	0	0	0	0	0	0	0	0	0	0	4.34675	0	0	0	0	0	0	0	0	0	0	0	0	0	0	0	0	0	0	0	0	0	0	0	0	0	0	0	0	0	0	0
UniRef90_A0A376LKN0	Proteobacteria	Escherichia coli	Acriflavin resistance protein B	Escherichia	0	0	13.3328	21.9296	10.9963	4.67266	0	0	0	0	0	0	0	0	0	0	0	0	0	0	7.49892	0	6.69972	0	0	0	0	18.4354	0	4.23231	0	0	0	0	0	0	0	0	0	0	0	0	0	0	0
UniRef90_A0A376LKN0		Unclassified	Acriflavin resistance protein B	unclassified	0	0	0	0	0	0	0	0	0	0	0	0	0	3.67362	0	1.63033	1.54669	0	0	0	0	0	0	0	0	0	0	0	0	0	0	0	0	0	0	0	0	0	0	0	0	0	0	0	0
UniRef90_A0A376LL95	Proteobacteria	Escherichia coli	Multidrug resistance protein	Escherichia	0	0	1.99959	4.36179	1.6114	2.77747	0	0	0	0	0	0	0	0	0	0	0	0	0	0	4.79842	0	0	0	0	0	0	2.78033	0	5.57045	0	0	0	0	0	0	0	0	0	0	0	0	0	0	0
UniRef90_A0A376LL95		Unclassified	Multidrug resistance protein	unclassified	0	0	0	0	0	0.764994	0	0.439028	0	0	0	0	0	0	0.887563	0	0	0	0	0	0	0	0	0	0	0	0	0	0	0	0	0	0	0	0	0	0	0	0	0	0	0	0	0	0
UniRef90_A0A376LLB3	Proteobacteria	Escherichia coli	Multidrug resistance protein	Escherichia	0	0	0	0	0	0	0	0	0	14.2144	0	0	0	0	17.4672	0	0	0	0	0	0	0	0	0	0	0	0	0	0	0	0	0	0	0	0	0	0	0	0	0	0	0	0	0	0
UniRef90_A0A376LLB3		Unclassified	Multidrug resistance protein	unclassified	0	1.33981	1.33225	1.20539	0	0.631577	0	0	0	0	0	0	0	0	0	0	0	0	0	0	1.11983	0	0	0	0	0	0	0	0	0	0	0	0	0	0	0	0	0	0	0	0	0	0	0	0
UniRef90_A0A376LLB9	Proteobacteria	Escherichia coli	Multidrug resistance protein	Escherichia	0	0	2.81344	20.2744	8.3702	8.1285	0	0	0	0	0	0	0	0	0	2.42285	0	0	0	0	11.8179	0	0	0	0	0	0	10.4689	0	10.0617	0	0	0	0	0	0	0	0	0	0	0	0	0	0	0
UniRef90_A0A376LLZ1	Proteobacteria	Escherichia coli	Acriflavin resistance protein B	Escherichia	0	0	0	10.9229	4.91411	0	0	0	0	0	0	0	0	0	5.75138	0	0	0	0	0	5.80336	0	11.464	0	0	0	0	12.0924	0	5.97226	0	0	0	0	0	0	0	0	0	0	0	0	0	0	0
UniRef90_A0A376LLZ1		Unclassified	Acriflavin resistance protein B	unclassified	0	0	4.21011	1.98268	0	0	0	2.21283	0	0	0	0	0	0	0.901567	0	0	0	0	0	0	0	0	0	0	0	0	0	0	0	0	0	0	0	0	0	0	0	0	0	0	0	0	0	0
UniRef90_A0A376LQ63	Proteobacteria	Escherichia coli	Acriflavine resistance protein A	Escherichia	0	3.098	0	2.78008	1.11856	2.0963	0	0	0	0	0	0	0	0	0	0	0	0	0	0	5.1635	0	0	0	0	0	0	3.94835	0	6.74127	0	0	0	0	0	0	0	0	0	0	0	0	0	0	0
UniRef90_A0A376LQA2	Proteobacteria	Escherichia coli	Acriflavine resistance protein A	Escherichia	0	0	0	0	0	6.00068	0	0	0	0	0	0	0	0	0	16.6138	0	0	0	0	0	0	0	0	0	0	0	0	0	0	0	0	0	0	0	0	0	0	0	0	0	0	0	0	0
UniRef90_A0A376LQA2		Unclassified	Acriflavine resistance protein A	unclassified	0	0	0	0	0	0	0	0	3.0467	0	0	0	0	0	0	0	0	0	0	0	0	0	0	8.92316	0	0	0	0	0	0	0	0	0	0	0	0	0	0	0	0	0	0	0	0	0
UniRef90_A0A376LRG4	Proteobacteria	Escherichia coli	Multidrug resistance protein	Escherichia	0	0	3.90906	9.95382	4.26287	0	0	0	0	0	0	0	0	0	0	3.37092	0	0	4.83408	0	0	0	0	0	0	4.08199	0	8.58986	0	0	0	0	0	0	0	0	0	0	0	0	0	0	0	0	0
UniRef90_A0A376LRG4		Unclassified	Multidrug resistance protein	unclassified	0	0	0	0	0	0	0	0	2.83414	0	0	0	0	0	0	0	0	0	0	0	0	0	0	0	0	2.70053	0	0	0	0	0	0	0	0	0	0	0	0	0	0	0	0	0	0	0
UniRef90_A0A376MAD2	Proteobacteria	Escherichia coli	Acriflavine resistance protein A	Escherichia	0	1.61248	12.2462	13.7579	6.23868	6.34278	0	0	1.71667	0	0	0	2.69351	0	0	4.89799	2.03942	0	5.09623	0	8.96168	0	3.13553	0	0	0	0	21.6375	0	5.9775	0	0	0	0	0	0	0	0	0	0	0	0	0	0	0
UniRef90_A0A376MAD2	Proteobacteria	Klebsiella oxytoca	Acriflavine resistance protein A	Klebsiella	0	1.63505	4.84812	10.8611	4.91786	5.16176	0	0	0.867414	0	0	0	2.68515	0	0	2.13536	0	0	2.99738	0	12.6575	0	0	0	0	0	0	5.13756	0	6.51883	0	0	0	0	0	0	0	0	0	0	0	0	0	0	0
UniRef90_A0A376MJD4	Proteobacteria	Escherichia coli	Acriflavine resistance protein E	Escherichia	0	0	0	1.56685	1.23069	2.45717	0	0	0	0	0	0	0	0	2.24824	0	0	0	0	0	2.99533	0	0	0	0	4.33054	0	3.63179	0	3.75023	0	0	0	0	0	0	0	0	0	0	0	0	0	0	0
UniRef90_A0A376MKC6	Proteobacteria	Escherichia coli	Multidrug resistance protein	Escherichia	0	0	0	8.45963	3.57373	3.11937	0	0	0	2.00322	1.80069	0	1.68218	0	4.12919	1.88589	0	0	4.63269	0	6.80801	0	0	0	0	2.76594	0	1.78517	0	0	0	0	0	0	0	0	0	0	0	0	0	0	0	0	0
UniRef90_A0A376MLI1	Proteobacteria	Escherichia coli	Multidrug resistance protein	Escherichia	0	0	0	0	0	0	0	0	0	4.3141	1.45249	0	0	0	2.4539	0	0	0	0	0	0	0	0	0	0	0	0	0	0	0	0	0	0	0	0	0	0	0	0	0	0	0	0	0	0
UniRef90_A0A376MNC4	Proteobacteria	Escherichia coli	Multidrug resistance protein	Escherichia	0	0	7.837	32.8341	5.82987	0	0	0	1.57977	0	0	0	0	0	0	0	0	0	4.48724	0	0	0	0	0	0	4.00132	0	15.0917	0	0	0	0	0	0	0	0	0	0	0	0	0	0	0	0	0
UniRef90_A0A376MNC9	Proteobacteria	Escherichia coli	Multidrug resistance protein	Escherichia	0	0	6.48458	30.2017	6.15613	9.11926	0	0	0	0	0	0	2.54346	0	10.8963	5.58646	0	0	4.0677	0	9.18137	0	2.09707	0	0	0	0	13.1041	0	13.755	0	0	0	0	0	0	0	0	0	0	0	0	0	0	0
UniRef90_A0A376MNP8	Proteobacteria	Escherichia coli	Multidrug resistance outer membrane protein	Escherichia	0	0	0	4.20794	1.71797	0	0	0	0	0	0	0	0	0	0	0	0	0	0	0	0	0	0	0	0	0	0	0	0	0	0	0	0	0	0	0	0	0	0	0	0	0	0	0	0
UniRef90_A0A376MSA5	Proteobacteria	Escherichia coli	Acriflavin resistance protein A	Escherichia	0	0	0	7.3918	2.81449	4.12344	0	0	0	5.02918	0	0	0	0	0	2.08916	0	0	0	0	1.8924	0	0	0	0	0	0	8.88044	0	0	0	0	0	0	0	0	0	0	0	0	0	0	0	0	0
UniRef90_A0A376MWN8	Proteobacteria	Escherichia coli	Multidrug resistance protein B	Escherichia	0	0	1.72629	1.16183	0	0	0	0	0	0	0	0	0	0	0	0	0	0	2.12453	0	0	0	0	0	0	0	0	1.37756	0	0	0	0	0	0	0	0	0	0	0	0	0	0	0	0	0
UniRef90_A0A376NF55	Proteobacteria	Escherichia coli	Fosmidomycin resistance protein	Escherichia	0	0	0	0	0	0	0	0	0	7.29635	0	0	0	0	4.23325	0	0	0	0	0	0	0	0	0	0	0	0	0	0	2.65489	0	0	0	0	0	0	0	0	0	0	0	0	0	0	0
UniRef90_A0A376NF55		Unclassified	Fosmidomycin resistance protein	unclassified	0	0	0	0	0	0	0	0	0	0	0	0	0.871326	0	0	0	0	0	0	0	0	0	0	0	0	0	0	0	0	0	0	0	0	0	0	0	0	0	0	0	0	0	0	0	0
UniRef90_A0A376NFA6	Proteobacteria	Escherichia coli	Fosmidomycin resistance protein	Escherichia	0	0	2.46389	1.65825	2.52467	0	0	0	1.20151	2.22175	0	0	3.95639	3.99099	4.64913	0	0	0	2.64025	0	6.12333	0	0	0	0	0	0	1.96261	0	2.86376	0	0	0	0	0	0	0	0	0	0	0	0	0	0	0
UniRef90_A0A376NIM2	Proteobacteria	Escherichia coli	Multidrug resistance protein B	Escherichia	0	0	0	14.3655	5.15009	0	0	0	0	0	1.28621	0	0	0	0	4.10191	0	0	0	0	0	0	0	0	0	0	0	8.82405	0	1.05393	0	0	2.1457	0	0	0	0	0	0	0	0	0	0	0	0
UniRef90_A0A376NKS4	Proteobacteria	Escherichia coli	Multidrug resistance protein MdtB	Escherichia	0	0	0	4.83294	1.65469	1.75158	0	0	0	0	0	0	0	0	0	0	0	0	0	0	3.18349	0	0	0	0	0	0	0	0	2.55032	0	0	0	0	0	0	0	0	0	0	0	0	0	0	0
UniRef90_A0A376NKS4		Unclassified	Multidrug resistance protein MdtB	unclassified	0	0	0	0	0	0	0	0.439127	0	0	0	0	0	0	0.862046	0	0	0	0	0	0	0	0	0	0	0	0	0	0	0	0	0	0	0	0	0	0	0	0	0	0	0	0	0	0
UniRef90_A0A376NP02	Proteobacteria	Escherichia coli	Acriflavine resistance protein E	Escherichia	0	0	0	1.57247	0	0	0	0	0	4.87166	0	0	0	0	0	0	0	0	0	0	0	0	0	0	0	0	0	2.17196	0	0	0	0	0	0	0	0	0	0	0	0	0	0	0	0	0
UniRef90_A0A376NQJ0	Proteobacteria	Escherichia coli	Acriflavine resistance protein E	Escherichia	0	0	0	1.76097	2.79751	0	0	0	0	5.86569	0	0	0	0	3.90367	0	0	0	0	0	2.5232	0	0	0	0	0	0	1.97219	0	2.57756	0	0	0	0	0	0	0	0	0	0	0	0	0	0	0
UniRef90_A0A376NRU7	Proteobacteria	Escherichia coli	Multidrug resistance outer membrane protein	Escherichia	0	0	0	3.62355	0	0	0	0	0	2.46653	0	0	0	6.59556	5.45102	0	0	0	0	0	0	0	0	0	0	0	0	0	0	0	0	0	0	0	0	0	0	0	0	0	0	0	0	0	0
UniRef90_A0A376NTF9	Proteobacteria	Escherichia coli	Multidrug resistance protein B	Escherichia	0	0	0	1.10685	1.80548	0	0	0	0	6.02344	0	0	0	0	5.07277	0	0	0	0	0	0	0	0	0	0	0	0	0	0	0	0	0	0	0	0	0	0	0	0	0	0	0	0	0	0
UniRef90_A0A376NTF9		Unclassified	Multidrug resistance protein B	unclassified	0	0	0	1.21843	0	0.649897	0	1.18864	0	0	0	0	0	0	0.721569	0	0	0	0	0	0	0	0	0	0	0	0	0	0	0	0	0	0	0	0	0	0	0	0	0	0	0	0	0	0
UniRef90_A0A376NTI4	Proteobacteria	Escherichia coli	Multidrug resistance protein A	Escherichia	0	0	1.94054	4.87032	0	0	0	0	0	5.26624	5.81031	0	0	3.26361	3.99497	0	0	0	2.39965	0	7.39155	0	0	0	0	0	0	2.86055	0	3.86077	0	0	0	0	0	0	0	0	0	0	0	0	0	0	0
UniRef90_A0A376NU03	Proteobacteria	Escherichia coli	Multidrug resistance protein B	Escherichia	0	0	0	0	0	0	0	0	0	0	0	0	0	4.9309	0	0	0	0	0	0	0	0	0	0	0	0	0	0	0	0	0	0	0	0	0	0	0	0	0	0	0	0	0	0	0
UniRef90_A0A376NV33	Proteobacteria	Escherichia coli	Multidrug resistance protein A	Escherichia	0	0	0	0	0	0	0	0	0	8.05689	0	0	0	0	25.8192	0	0	0	0	0	0	0	0	0	0	0	0	0	0	0	0	0	0	0	0	0	0	0	0	0	0	0	0	0	0
UniRef90_A0A376NV33		Unclassified	Multidrug resistance protein A	unclassified	0	0	0	0	0	0	0	0	2.30561	0	0	0	0	0	0	0	0	0	0	0	0	0	0	0	0	0	0	0	0	0	0	0	0	0	0	0	0	0	0	0	0	0	0	0	0
UniRef90_A0A376NWR0	Proteobacteria	Escherichia coli	Multidrug resistance protein	Escherichia	0	0	0	0	0	0	0	0	0	5.81886	0	0	0	0	21.2064	0	0	0	0	0	0	0	0	0	0	0	0	0	0	0	0	0	0	0	0	0	0	0	0	0	0	0	0	0	0
UniRef90_A0A376NWR0		Unclassified	Multidrug resistance protein	unclassified	2.20225	0	0	0	0	3.63098	0	0	0	2.33496	0	0	0	0	4.96398	0	0	0	0	0	3.32677	0	0	0	0	0	0	0	0	0	0	0	0	0	0	0	0	0	0	0	0	0	0	0	0
UniRef90_A0A376P096	Proteobacteria	Escherichia coli	Multidrug resistance protein	Escherichia	0	0	0	0	0	0	0	0	0	9.68914	0	0	0	0	21.6633	0	0	0	0	0	3.89045	0	0	0	0	0	0	0	0	0	0	0	0	0	0	0	0	0	0	0	0	0	0	0	0
UniRef90_A0A376P853	Proteobacteria	Escherichia coli	Multidrug resistance protein	Escherichia	0	0	2.14534	0	0	0	0	0	0	0	0	0	0	0	0	0	1.75946	0	0	0	0	0	0	0	0	0	0	3.43846	0	1.41822	0	0	0	0	0	0	0	0	0	0	0	0	0	0	0
UniRef90_A0A376P853		Unclassified	Multidrug resistance protein	unclassified	0	0	0	0	0	0	0	0	0	0	0	0	0	0	0	1.4592	0	0	1.37849	0	0	0	0	0	0	0	0	0	0	0	0	0	0	0	0	0	0	0	0	0	0	0	0	0	0
UniRef90_A0A376P8A9	Proteobacteria	Escherichia coli	Multidrug resistance protein	Escherichia	0	0	0	4.02368	0	0	0	0	0	0	0	0	0	0	0	0	0	0	0	0	0	0	0	0	0	0	0	0	0	0	0	0	0	0	0	0	0	0	0	0	0	0	0	0	0
UniRef90_A0A376P8A9		Unclassified	Multidrug resistance protein	unclassified	0	0	0	0	0	0	0	0	0	0	0	0	0	0	0	0	0	0	0	0	0	0	2.12296	0	0	0	0	0	0	0	0	0	0	0	0	0	0	0	0	0	0	0	0	0	0
UniRef90_A0A376P8F1	Proteobacteria	Escherichia coli	Putative multidrug resistance protein	Escherichia	0	0	0	0	0	0	0	0	0	0	2.36422	0	0	0	0	0	0	0	0	0	0	0	0	0	0	0	0	0	0	0	0	0	0	0	0	0	0	0	0	0	0	0	0	0	0
UniRef90_A0A376P8L1	Proteobacteria	Escherichia coli	Putative multidrug resistance protein	Escherichia	0	2.73361	0	0	2.7513	0	0	0	0	2.57255	6.8562	0	0	0	21.8705	0	0	0	0	0	0	0	0	0	0	0	0	0	0	0	0	0	0	0	0	0	0	0	0	0	0	0	0	0	0
UniRef90_A0A376P8N5	Proteobacteria	Escherichia coli	Multidrug resistance protein	Escherichia	0	0	0	0	0	0	0	0	0	11.0568	0	0	0	0	25.1027	1.08015	0	0	0	0	0	0	0	0	0	0	0	0	0	0	0	0	0	0	0	0	0	0	0	0	0	0	0	0	0
UniRef90_A0A376P8N5	Proteobacteria	Salmonella enterica	Multidrug resistance protein	Salmonella	0	0	0	0	0	0	0	0	0	0	0	0	0	3.9434	0	1.06369	0	0	0	0	0	0	0	0	0	0	0	0	0	0	0	0	0	0	0	0	0	0	0	0	0	0	0	0	0
UniRef90_A0A376P8N5		Unclassified	Multidrug resistance protein	unclassified	0	0.864135	1.47289	1.12094	0	0	0	0	0	0	0	0	0	0	0	0	0	0	0	0	0.718787	0	0	0	0	0	0	0	0	0	0	0	0	0	0	0	0	0	0	0	0	0	0	0	0
UniRef90_A0A376PA72	Proteobacteria	Escherichia coli	Multidrug resistance protein	Escherichia	0	0	0	0	0	0	0	0	0	0	2.33898	0	0	0	0	0	0	0	3.54842	0	0	0	0	0	0	0	0	0	0	0	0	0	0	0	0	0	0	0	0	0	0	0	0	0	0
UniRef90_A0A376PA72		Unclassified	Multidrug resistance protein	unclassified	0	0	0	0	0	0	0	2.50855	0	0	0	0	0	0	0	0	0	0	0	0	1.04275	0	0	0	0	0	0	0	0	0	0	0	0	0	0	0	0	0	0	0	0	0	0	0	0
UniRef90_A0A376PD03	Proteobacteria	Escherichia coli	Multidrug resistance outer membrane protein MdtQ	Escherichia	0	4.68108	7.80458	7.27915	4.27325	3.31136	0	0	0	0	0	0	0	0	0	2.01323	0	0	0	0	6.51232	0	0	0	0	0	0	18.6584	0	3.10035	0	0	0	0	0	0	0	0	0	0	0	0	0	0	0
UniRef90_A0A376QPG1	Proteobacteria	Citrobacter freundii	Acriflavine resistance protein E	Citrobacter	0	0	0	0	0	0.5173	9.65276	2.85215	0	0	0	0	0	0	0	0	0	0	0	0	0	0	0	0	0	0	0	0	0	0	0	0	0	0	0	0	0	0	0	0	0	0	0	0	0
UniRef90_A0A376QPG1	Proteobacteria	Citrobacter portucalensis	Acriflavine resistance protein E	Citrobacter	3.34065	0	0	0	0	0.539834	0	0	0	0	0	0	0	0	0	0	0	0	0	0	0	0	0	0	0	0	0	0	0	0	0	0	0	0	0	0	0	0	0	0	0	0	0	0	0
UniRef90_A0A376QPG1	Proteobacteria	Citrobacter youngae	Acriflavine resistance protein E	Citrobacter	2.72325	0	0	0	0	0.55616	0	0	0	0	0	0	0	0	0	0	0	0	0	0	0	0	0	0	0	0	0	0	0	0	0	0	0	0	0	0	0	0	0	0	0	0	0	0	0
UniRef90_A0A376QPG1	Proteobacteria	Enterobacter cloacae	Acriflavine resistance protein E	Enterobacter	0.684279	0	0	0	0	0.560535	0	0	0	0	0	0	0	0	0	0	0	0	0	0	0	0	0	0	0	0	0	0	0	0	0	0	0	0	0	0	0	0	0	0	0	0	0	0	0
UniRef90_A0A376QPG1	Proteobacteria	Escherichia coli	Acriflavine resistance protein E	Escherichia	0	0	0	0	0	0	6.42586	1.2337	0	0	0	0	0	4.01322	0	0	0	0	0	0	0	0	0	0	0	0	0	0	0	0	0	0	0	0	0	0	0	0	0	0	0	0	0	0	0
UniRef90_A0A376QPG1	Proteobacteria	Salmonella enterica	Acriflavine resistance protein E	Salmonella	0	0	0	0	0	0	0	0	0	0	0	0	0	0	0	4.0371	0	0	0	0	0	0	0	0	0	0	0	0	0	0	0	0	0	0	0	0	0	0	0	0	0	0	0	0	0
UniRef90_A0A376QVZ2	Proteobacteria	Citrobacter portucalensis	Bicyclomycin resistance protein	Citrobacter	0.618589	0	0	0	0	0	0	0	0	0	0	0	0	0	0	0	0	0	0	0	0	0	0	0	0	0	0	0	0	0	0	0	0	0	0	0	0	0	0	0	0	0	0	0	0
UniRef90_A0A376QVZ2	Proteobacteria	Citrobacter youngae	Bicyclomycin resistance protein	Citrobacter	1.94747	0	0	0	0	0	0	0	0	0	0	0	0	0	0	0	0	0	0	0	0	0	0	0	0	0	0	0	0	0	0	0	0	0	0	0	0	0	0	0	0	0	0	0	0
UniRef90_A0A376QVZ2	Proteobacteria	Enterobacter cloacae	Bicyclomycin resistance protein	Enterobacter	0.660885	0	0	0	0	0	0	0	0	0	0	0	0	0	0	0	0	0	0	0	0	0	0	0	0	0	0	0	0	0	0	0	0	0	0	0	0	0	0	0	0	0	0	0	0
UniRef90_A0A376R211	Proteobacteria	Citrobacter freundii	Multidrug resistance protein	Citrobacter	0	0	0	0	0	0	2.95344	0.761446	0	0	0	0	0	0	0	0	0	0	0	0	0	0	0	0	0	0	0	0	0	0	0	0	0	0	0	0	0	0	0	0	0	0	0	0	0
UniRef90_A0A376R211	Proteobacteria	Citrobacter portucalensis	Multidrug resistance protein	Citrobacter	1.26645	0	0	0	0	2.07626	0	0	0	0	0	0	0	0	0	0	0	0	0	0	0	0	0	0	0	0	0	0	0	0	0	0	0	0	0	0	0	0	0	0	0	0	0	0	0
UniRef90_A0A376R211	Proteobacteria	Citrobacter youngae	Multidrug resistance protein	Citrobacter	0.6338	0	0	0	0	0.518712	0	0	0	0	0	0	0	0	0	0	0	0	0	0	0	0	0	0	0	0	0	0	0	0	0	0	0	0	0	0	0	0	0	0	0	0	0	0	0
UniRef90_A0A376R211	Proteobacteria	Enterobacter cloacae	Multidrug resistance protein	Enterobacter	0.616943	0	0	0	0	1.51501	0	0	0	0	0	0	0	0	0	0	0	0	0	0	0	0	0	0	0	0	0	0	0	0	0	0	0	0	0	0	0	0	0	0	0	0	0	0	0
UniRef90_A0A376R211	Proteobacteria	Escherichia coli	Multidrug resistance protein	Escherichia	0	0	0	0	0	0.518712	0	0.730768	0	0	0	0	0	0	0	0	0	0	0	0	0	0	0	0	0	0	0	0	0	0	0	0	0	0	0	0	0	0	0	0	0	0	0	0	0
UniRef90_A0A376RB02	Proteobacteria	Escherichia coli	Multidrug resistance protein	Escherichia	3.93171	0	0	0	0	0	0	0	0	6.26647	5.61754	0	0	7.27769	19.1889	0	0	0	0	0	0	0	0	0	0	8.5791	0	0	0	0	0	0	0	0	0	0	0	0	0	0	0	0	0	0	0
UniRef90_A0A376RB73	Proteobacteria	Escherichia coli	Multidrug resistance protein	Escherichia	0	0	0	0	2.07639	0	0	0	0	5.16322	4.66137	0	0	8.24804	14.3371	0	0	0	0	0	0	0	0	0	0	0	0	0	0	0	0	0	0	0	0	0	0	0	0	0	0	0	0	0	0
UniRef90_A0A376RB96	Proteobacteria	Escherichia coli	Multidrug resistance protein	Escherichia	0	0	0	0	0.908152	0	0	0	0.877649	7.54297	2.55514	0	0	2.80026	11.477	0	0	0	0	0	0	0	0	0	0	0	0	2.44368	0	0	0	0	0	0	0	0	0	0	0	0	0	0	0	0	0
UniRef90_A0A376RB96		Unclassified	Multidrug resistance protein	unclassified	0	0	0	0	0	0	0	0	0	0	0	0	4.5707	0	0	0	0	0	0	0	0	0	0	0	0	0	0	0	0	0	0	0	0	0	0	0	0	0	0	0	0	0	0	0	0
UniRef90_A0A376RCU1	Proteobacteria	Escherichia coli	Multidrug resistance protein	Escherichia	0	0	0	0	0	0	0	0	0	4.07949	3.71316	0	0	5.78434	10.2388	0	0	0	0	0	0	0	0	0	0	0	0	0	0	0	0	0	0	0	0	0	0	0	0	0	0	0	0	0	0
UniRef90_A0A376RE87	Proteobacteria	Escherichia coli	Multidrug resistance protein B	Escherichia	0	0	0	1.32179	0	0	0	0	0	8.84079	0	0	0	6.46745	17.0396	0	0	0	2.33253	0	0	0	0	0	0	0	0	1.59703	0	0	0	0	0	0	0	0	0	0	0	0	0	0	0	0	0
UniRef90_A0A376RE87	Proteobacteria	Klebsiella pneumoniae	Multidrug resistance protein B	Klebsiella	7.19513	0	0	0	2.74513	2.2291	0	5.78781	4.19477	0	1.32244	0	0	0	0	0	0	0	0	0	0	0	0	0	0	0	0	0	0	0	0	0	0	0	0	0	0	0	0	0	0	0	0	0	0
UniRef90_A0A376RE87		Unclassified	Multidrug resistance protein B	unclassified	0	0	0	0.585995	0	0	0	0	0	0	0	0	0	0	1.09971	0	0	0	0	0	0	0	0	0	0	0	0	0	0	0	0	0	0	0	0	0	0	0	0	0	0	0	0	0	0
UniRef90_A0A376RHZ6	Proteobacteria	Escherichia coli	Multidrug resistance protein	Escherichia	0	0	0	0	0	0	0	0	0	0	1.24175	0	0	0	0	0	0	0	0	0	0	0	0	0	0	0	0	0	0	0	0	0	0	0	0	0	0	0	0	0	0	0	0	0	0
UniRef90_A0A376RXY1	Proteobacteria	Escherichia coli	Multidrug resistance protein	Escherichia	0	0	4.81326	7.01981	6.32729	4.46641	0	0	1.68143	0	0	0	2.96345	0	0	2.03943	0	0	1.97094	0	7.18389	0	0	0	0	0	0	8.33352	0	5.80446	0	0	0	0	0	0	0	0	0	0	0	0	0	0	0
UniRef90_A0A376RXY1		Unclassified	Multidrug resistance protein	unclassified	0	0	0	0	0	0	0	0	0	1.22188	0	0	0.540227	0	0.946144	0	0	0	0	0	0	0	0	0	0	0	0	0	0	0	0	0	0	0	0	0	0	0	0	0	0	0	0	0	0
UniRef90_A0A376S2N8	Proteobacteria	Escherichia coli	Multidrug resistance protein D	Escherichia	0	0	0	2.79461	0	0	0	0	0	9.72358	2.65561	0	0	4.14977	16.0725	1.45144	0	0	0	0	0	0	0	0	0	0	0	0	0	0	0	0	0	0	0	0	0	0	0	0	0	0	0	0	0
UniRef90_A0A376S7F5	Proteobacteria	Escherichia coli	Multidrug resistance protein	Escherichia	0	0	0	7.29628	0	0	0	0	0	0	0	0	0	0	0	0	0	0	0	0	0	0	0	0	0	0	0	0	0	0	0	0	0	0	0	0	0	0	0	0	0	0	0	0	0
UniRef90_A0A376S7F5		Unclassified	Multidrug resistance protein	unclassified	0	0	0	0	0	0	0	0	0	0	0	0	0	0	0	0	0	0	8.0698	0	0	0	0	0	0	0	0	0	0	0	0	0	0	0	0	0	0	0	0	0	0	0	0	0	0
UniRef90_A0A376S9F3	Proteobacteria	Escherichia coli	Multidrug resistance protein	Escherichia	0	0	0	0	0	5.1824	0	0	0	0	0	0	0	0	0	0	0	0	0	0	0	0	0	0	0	0	0	0	0	0	0	0	0	0	0	0	0	0	0	0	0	0	0	0	0
UniRef90_A0A376S9F3		Unclassified	Multidrug resistance protein	unclassified	0	0	2.34853	0	0	0	0	0	3.15954	0	0	0	0	0	0	0	0	0	0	0	0	0	0	0	0	0	0	0	0	0	0	0	0	0	0	0	0	0	0	0	0	0	0	0	0
UniRef90_A0A376S9K4	Proteobacteria	Escherichia coli	Multidrug resistance protein	Escherichia	0	0	0	1.13886	2.74386	1.73842	0	0	0	2.20774	0	0	2.07572	0	2.49546	0	0	0	0	0	0	0	0	0	0	0	0	5.17095	0	0	0	0	0	0	0	0	0	0	0	0	0	0	0	0	0
UniRef90_A0A376S9K4		Unclassified	Multidrug resistance protein	unclassified	0	0	0	0	0	0.923273	0	0	0	0	0	0	0	0	0	0	0	0	0	0	0	0	0	0	0	0	0	0	0	0	0	0	0	0	0	0	0	0	0	0	0	0	0	0	0
UniRef90_A0A376SA03	Proteobacteria	Escherichia coli	Multidrug resistance protein	Escherichia	0	0	3.58729	1.30291	7.30228	9.07417	0	0	0	0	0	0	0	0	0	3.03383	0	0	4.45426	0	7.17054	0	0	0	0	0	0	7.47597	0	3.68099	0	0	0	0	0	0	0	0	0	0	0	0	0	0	0
UniRef90_A0A376SAQ9	Proteobacteria	Escherichia coli	Multidrug resistance protein	Escherichia	0	0	0	0	0	0	0	0	0	0	0	0	0	0	0	0	0	0	0	0	0	0	0	0	0	0	0	0	0	0	0	0	0	0	0	0	10.7425	0	0	0	0	0	0	0	0
UniRef90_A0A376SAQ9		Unclassified	Multidrug resistance protein	unclassified	0	0	0	0.470152	1.17625	0	0	0	4.5619	0	0	0	0	0	0	0	0	0	0	0	0	0	0	0	0	0	0	0	0	0	0	0	0	0	0	0	0	0	0	0	0	0	0	0	0
UniRef90_A0A376SBA9	Proteobacteria	Escherichia coli	Multidrug resistance protein	Escherichia	0	1.82704	0	0	0	0	0	0	0	0	0	0	0	0	0	0	0	0	0	0	1.95504	0	0	0	0	0	0	2.43105	0	0	0	0	0	0	0	0	0	0	0	0	0	0	0	0	0
UniRef90_A0A376SBA9		Unclassified	Multidrug resistance protein	unclassified	0	0	0	0.841227	0	0	0	0	0	0	0	0	0	0	1.17172	0	0	0	0	0	0	0	0	0	0	0	0	0	0	0	0	0	0	0	0	0	0	0	0	0	0	0	0	0	0
UniRef90_A0A376SC48	Proteobacteria	Escherichia coli	Multidrug resistance protein A	Escherichia	0	2.42445	0	3.5578	0	0	0	0	0	0	1.97373	0	0	0	0	0	0	0	0	0	0	0	0	0	0	0	0	0	0	0	0	0	0	0	0	0	3.43318	0	0	0	0	0	0	0	0
UniRef90_A0A376SD81	Proteobacteria	Escherichia coli	Multidrug resistance protein	Escherichia	0	0	3.61371	0	0	0	0	0	0	0	0	0	0	0	3.70644	0	0	0	0	0	7.47084	0	0	0	0	0	0	2.89595	0	0	0	0	0	0	0	0	0	0	0	0	0	0	0	0	0
UniRef90_A0A376SF13	Proteobacteria	Escherichia coli	Acriflavine resistance protein E	Escherichia	0	0	0	6.70626	1.60243	0	0	0	0	0	0	0	0	0	0	0	2.83011	0	0	0	0	0	0	0	0	0	0	4.9161	0	4.03322	0	0	0	0	0	0	0	0	0	0	0	0	0	0	0
UniRef90_A0A376SFD4	Proteobacteria	Escherichia coli	Multidrug resistance protein	Escherichia	0	3.50792	14.6647	21.663	18.2506	17.7156	0	0	1.8307	0	0	0	2.86406	0	0	9.7101	0	0	9.90236	0	19.9233	0	2.95635	0	0	0	0	30.205	0	20.1098	0	0	0	0	0	0	0	0	0	0	0	0	0	0	0
UniRef90_A0A376SHJ3	Proteobacteria	Escherichia coli	Putative multidrug resistance protein	Escherichia	0	0	0	0	0	0	0	0	0	8.3575	0	0	0	0	0	0	0	0	0	0	0	0	0	0	0	0	0	0	0	0	0	0	0	0	0	0	0	0	0	0	0	0	0	0	0
UniRef90_A0A376SI91	Proteobacteria	Escherichia coli	Multidrug resistance protein A	Escherichia	0	0	0	11.9476	3.00864	5.8104	0	0	0	0	3.32908	0	0	0	0	2.37139	0	0	4.96422	0	6.92205	0	0	0	0	0	0	16.4129	0	2.73926	0	0	0	0	0	0	0	0	0	0	0	0	0	0	0
UniRef90_A0A376SIY3		Unclassified	Multidrug resistance protein	unclassified	0	0	1.51695	0	0	0	0	1.49366	3.20705	0	0	0	4.99595	0	2.55599	0	0	0	0	0	0	0	0	0	0	0	6.77291	0	0	0.822509	0	0	0	0	0	0	0	0	0	0	0	0	0	0	0
UniRef90_A0A376SJS7	Proteobacteria	Escherichia coli	Bifunctional polymyxin resistance protein [includes UDP-4-amino-4-deoxy-l-arabinose formyltransferaseUDP-glucuronic acid oxidase, UDP-4-keto-hexauronic acid decarboxylating]	Escherichia	0	0	10.1259	23.4911	8.76691	8.03059	0	0	0	0	0	0	2.2531	0	0	5.84018	0	0	7.3299	0	12.952	0	0	0	0	0	0	18.7214	0	14.5758	0	0	0	0	0	0	0	0	0	0	0	0	0	0	0
UniRef90_A0A376SK73	Proteobacteria	Escherichia coli	Putative multidrug resistance protein	Escherichia	0	2.22573	0	0	0	0	0	0	0	0	0	0	0	0	0	0	0	0	0	0	0	0	0	0	0	0	0	0	0	0	0	0	0	0	0	0	0	0	0	0	0	0	0	0	0
UniRef90_A0A376SKT5	Proteobacteria	Escherichia coli	Multidrug resistance protein	Escherichia	0	0	0	3.15704	2.16037	3.77947	0	0	0	0	0	0	0	0	0	0	0	0	0	0	5.51027	0	0	0	0	0	0	0	0	0	0	0	0	0	0	0	0	0	0	0	0	0	0	0	0
UniRef90_A0A376SKT5		Unclassified	Multidrug resistance protein	unclassified	0	1.01647	1.47752	1.3377	0	0.700685	0	0	0	0	0	0	0	0	0	0	0	0	0	0	1.24258	0	0	0	0	0	0	0	0	0	0	0	0	0	0	0	0	0	0	0	0	0	0	0	0
UniRef90_A0A376SL20	Proteobacteria	Escherichia coli	Multidrug resistance protein	Escherichia	0	0	0	0	0	0	0	0	0	0	0	0	0	0	8.89546	0	0	0	0	0	0	0	0	0	0	0	0	0	0	0	0	0	0	0	0	0	0	0	0	0	0	0	0	0	0
UniRef90_A0A376T4K0	Proteobacteria	Escherichia coli	Acriflavine resistance protein E	Escherichia	0	0	0	0	0	0	0	0	0	0	0	0	0	0	0	0	0	0	0	0	0	0	0	0	0	3.66787	0	0	0	0	0	0	0	0	0	0	0	0	0	0	0	0	0	0	0
UniRef90_A0A376T4K0		Unclassified	Acriflavine resistance protein E	unclassified	0	0	0	0	0	0	0	0	0	0	0	0	3.04529	0	0	0	0	0	2.55718	0	0	0	0	0	0	0	0	0	0	0	0	0	0	0	0	0	0	0	0	0	0	0	0	0	0
UniRef90_A0A376TBQ9	Proteobacteria	Escherichia coli	Multidrug resistance protein	Escherichia	0	0	0	0	0	0	0	4.02399	0	2.6377	0	0	0	0	0	0	0	0	0	0	0	0	0	0	0	0	0	0	0	0	0	0	0	0	0	0	0	0	0	0	0	0	0	0	0
UniRef90_A0A376TD19	Proteobacteria	Escherichia coli	Multidrug resistance outer membrane protein MdtQ	Escherichia	0	0	0	0	0	0	0	0	0	2.71547	0	0	0	0	2.96779	0	0	0	0	0	0	0	0	0	0	0	0	0	0	0	0	0	0	0	0	0	0	0	0	0	0	0	0	0	0
UniRef90_A0A376TD53	Proteobacteria	Escherichia coli	Multidrug resistance protein	Escherichia	0	0	1.55101	2.052	0	0	0	0	0	0	0	0	1.91487	0	0	0	0	0	0	0	1.50519	0	0	0	0	0	0	2.46423	0	0	0	0	0	0	0	0	0	0	0	0	0	0	0	0	0
UniRef90_A0A376TD53		Unclassified	Multidrug resistance protein	unclassified	0	0	0	0	0	0.981701	0	0.274115	0	0	0	0	0	0	0.848027	0	0	0	0	0	0	0	0	0	0	0	0	0	0	0	0	0	0	0	0	0	0	0	0	0	0	0	0	0	0
UniRef90_A0A376TD60	Proteobacteria	Escherichia coli	Putative multidrug resistance protein	Escherichia	0	0	0	0	0	0	0	0	0	6.25541	0	0	0	5.81593	3.13515	0	0	0	0	0	0	0	0	0	0	0	0	0	0	0	0	0	0	0	0	0	0	0	0	0	0	0	0	0	0
UniRef90_A0A376TDI1	Proteobacteria	Escherichia coli	Multidrug resistance protein	Escherichia	0	0	0	0	0	0	0	0	0	7.09812	0	0	0	0	2.38442	0	0	0	0	0	0	0	0	0	0	0	0	0	0	0	0	0	0	0	0	0	0	0	0	0	0	0	0	0	0
UniRef90_A0A376TDI1		Unclassified	Multidrug resistance protein	unclassified	0	0	0	1.48648	0	0	0	0.80086	0	0	0	0	0.623529	0	1.10518	0	0	0	0	0	0	0	0	0	0	0	0	0	0	0	0	0	0	0	0	0	0	0	0	0	0	0	0	0	0
UniRef90_A0A376TE93	Proteobacteria	Escherichia coli	Multidrug resistance protein	Escherichia	0	0	16.9393	14.9656	7.76605	4.10118	0	0	0	4.4435	0	0	6.92147	0	0	14.3872	0	0	0	0	16.2098	0	7.58644	0	0	0	0	5.56913	0	5.599	0	0	0	0	0	0	0	0	0	0	0	0	0	0	0
UniRef90_A0A376TER0	Proteobacteria	Escherichia coli	Multidrug resistance protein	Escherichia	0	0	0	2.80196	1.34156	3.44169	0	0	0	3.69044	0	0	2.05363	0	5.88875	1.39921	0	0	0	0	5.78372	0	0	0	0	0	0	0	0	5.49973	0	0	0	0	0	0	0	0	0	0	0	0	0	0	0
UniRef90_A0A376TGH8	Proteobacteria	Escherichia coli	Multiple antibiotic resistance protein	Escherichia	0	3.78891	5.05021	28.4543	9.89358	3.5629	0	2.63034	0	21.1602	4.13366	0	0	8.50579	14.6062	0	0	0	22.4477	0	10.7377	0	0	0	0	0	0	12.9359	0	10.1205	0	0	0	0	0	0	0	0	0	0	0	0	0	0	0
UniRef90_A0A376TH17	Proteobacteria	Escherichia coli	Multidrug resistance protein MdtG	Escherichia	0	0	0	0	0	0	0	0	0	1.90931	0	0	0	7.44806	0	0	0	0	0	0	0	0	0	0	0	0	0	0	0	0	0	0	0	0	0	0	0	0	0	0	0	0	0	0	0
UniRef90_A0A376TH17	Proteobacteria	Klebsiella pneumoniae	Multidrug resistance protein MdtG	Klebsiella	0	0	0	0	0	0	0	0	0	2.41973	0	0	0	0	0	0	0	0	0	0	0	0	0	0	0	0	0	0	0	0	0	0	0	0	0	0	0	0	0	0	0	0	0	0	0
UniRef90_A0A376TH90	Proteobacteria	Escherichia coli	Multidrug resistance protein MdtH	Escherichia	0	0	0	4.14561	3.35053	0	0	0	0	0	0	0	0	10.3101	12.6356	0	0	0	0	0	0	0	0	0	0	0	0	14.8088	0	4.072	0	0	0	0	0	0	0	0	0	0	0	0	0	0	0
UniRef90_A0A376TH90		Unclassified	Multidrug resistance protein MdtH	unclassified	0	0	0	0	0	0	0	0	0	0	0	0	0	0	0.738008	0	0	0	0	0	0	0	0	0	0	0	0	0	0	0	0	0	0	0	0	0	0	0	0	0	0	0	0	0	0
UniRef90_A0A376TII2	Proteobacteria	Escherichia coli	Multidrug resistance protein MdtH	Escherichia	0	0	0	3.22632	0	0	0	0	0	0	0	0	0	3.30175	11.0691	0	0	0	0	0	0	0	0	0	0	0	0	0	0	0	0	0	0	0	0	0	0	0	0	0	0	0	0	0	0
UniRef90_A0A376TJG2	Proteobacteria	Escherichia coli	Acriflavin resistance protein B	Escherichia	0	0	0	3.0364	1.14755	1.47467	0	0	0	8.15347	3.40347	0	0	4.53125	3.05201	0	0	0	0	0	1.93383	0	0	0	0	0	0	2.40846	0	0.98865	0	0	0	0	0	0	0	0	0	0	0	0	0	0	0
UniRef90_A0A376TJG2	Proteobacteria	Klebsiella pneumoniae	Acriflavin resistance protein B	Klebsiella	0	0	0	0	0	0	0	0	0	0	0	0	0	0	0	0	0	0	0	0	6.21789	0	0	0	0	0	0	0	0	0	0	0	0	0	0	0	0	0	0	0	0	0	0	0	0
UniRef90_A0A376TJG2		Unclassified	Acriflavin resistance protein B	unclassified	0	0	0	0	0	0	0	0	0	0	0	0	0	2.78769	0	0	0	0	0	0	0	0	0	0	0	0	0	0	0	0	0	0	0	0	0	0	0	0	0	0	0	0	0	0	0
UniRef90_A0A376TN52	Proteobacteria	Escherichia coli	Multidrug resistance protein	Escherichia	0	0	0	0	0	0	0	0	0	6.72993	0	0	0	0	0	3.27596	0	0	0	0	0	0	0	0	0	0	0	0	0	0	0	0	0	0	0	0	0	0	0	0	0	0	0	0	0
UniRef90_A0A376TNX5	Proteobacteria	Escherichia coli	Multidrug resistance protein	Escherichia	0	0	0	0	9.38182	0	0	0	0	28.3822	0	0	0	6.15804	29.1094	0	0	0	0	0	0	0	0	0	0	0	3.37387	2.34384	0	0	0	0	0	0	0	0	0	0	0	0	0	0	0	0	0
UniRef90_A0A376TQC6	Proteobacteria	Escherichia coli	Multidrug resistance protein	Escherichia	0	0	0	5.94421	0	0	0	0	0	12.671	1.45089	0	0	6.00851	6.83995	0	0	0	2.13359	0	5.43485	0	0	0	0	0	0	1.43838	0	2.19265	0	0	0	0	0	0	0	0	0	0	0	0	0	0	0
UniRef90_A0A376TUP9	Proteobacteria	Escherichia coli	EmrKY-TolC multidrug resistance efflux pump, membrane fusion protein component	Escherichia	0	0	0	0	0	0	0	0	0	7.11822	0	0	0	0	0	0	0	0	0	0	0	0	0	0	0	0	0	0	0	0	0	0	0	0	0	0	0	0	0	0	0	0	0	0	0
UniRef90_A0A376TUS6	Proteobacteria	Escherichia coli	Multidrug resistance protein Y	Escherichia	0	0	0	0	0	0	0	0	0	0	0	0	0	0	0	2.38966	0	0	0	0	0	0	0	0	0	0	0	0	0	0	0	0	0	0	0	0	0	0	0	0	0	0	0	0	0
UniRef90_A0A376TUU3	Proteobacteria	Escherichia coli	Multidrug resistance protein Y	Escherichia	0	0	0	0	0	0	0	0	0	0	0	0	0	0	17.4036	0	0	0	0	0	0	0	0	0	0	0	0	0	0	0	0	0	0	0	0	0	0	0	0	0	0	0	0	0	0
UniRef90_A0A376TUU3		Unclassified	Multidrug resistance protein Y	unclassified	0	0	0	0	0	0	0	0	0	0	0	0	0	0	0	6.34673	0	0	0	0	0	0	0	0	0	0	0	0	0	0	0	0	0	0	0	0	0	0	0	0	0	0	0	0	0
UniRef90_A0A376TW34	Proteobacteria	Escherichia coli	Multidrug resistance protein Y	Escherichia	0	0	0	0	0	0	0	0	0	0	2.14788	0	0	3.85532	0	0	0	0	0	0	0	0	0	0	0	0	0	0	0	0	0	0	0	0	0	0	0	0	0	0	0	0	0	0	0
UniRef90_A0A376TWV7	Proteobacteria	Escherichia coli	Acriflavine resistance protein E	Escherichia	0	0	0	5.8215	0	8.50842	0	0	0	29.3271	0	0	0	0	34.7479	0	0	0	0	0	0	0	0	0	0	0	0	27.1495	0	21.5001	0	0	0	0	0	0	0	0	0	0	0	0	0	0	0
UniRef90_A0A376TWV7		Unclassified	Acriflavine resistance protein E	unclassified	0	0	0	0	0	0	0	0	0	0	0	0	2.74571	0	0	0	0	0	2.82671	0	0	0	0	0	0	0	0	0	0	0	0	0	0	0	0	0	0	0	0	0	0	0	0	0	0
UniRef90_A0A376TX52	Proteobacteria	Escherichia coli	Acriflavine resistance protein E	Escherichia	0	0	0	0	0	0	0	0	0	0	0	0	0	0	23.5322	3.7116	0	0	0	0	0	0	0	0	0	0	0	0	0	0	0	0	0	0	0	0	0	0	0	0	0	0	0	0	0
UniRef90_A0A376TX52		Unclassified	Acriflavine resistance protein E	unclassified	0	0	2.11741	0	0	0	0	0	0	0	0	0	0	0	0	0	0	0	0	0	0	0	0	0	0	0	0	0	0	0	0	0	0	0	0	0	0	0	0	0	0	0	0	0	0
UniRef90_A0A376TY07	Proteobacteria	Escherichia coli	Multidrug resistance protein D	Escherichia	0	0	0	5.3789	1.79785	0	0	0	0	0	2.42529	0	0	0	38.4252	0	0	0	0	0	0	0	0	0	0	0	0	4.5823	0	2.67415	0	0	0	0	0	0	0	0	0	0	0	0	0	0	0
UniRef90_A0A376TY81	Proteobacteria	Escherichia coli	Multidrug resistance protein	Escherichia	0	0	0	0	0	0	0	0	0	6.05931	0	0	0	0	6.61865	0	0	0	0	0	0	0	0	0	0	0	0	0	0	0	0	0	0	0	0	0	0	0	0	0	0	0	0	0	0
[truncated: 1,647 more rows]
[truncated: 4 more columns]
