# Supplementary material for: Metagenomic, metabolomic, and lipidomic shifts associated with fecal microbiota transplantation for recurrent Clostridioides difficile infection
Source: mSphere. 2024 Oct 8;9(10):e00706-24. doi: 10.1128/msphere.00706-24 (PMC11520286; doi:10.1128/msphere.00706-24)
Supplement: Table S4 — Lipidomics standards and LC settings. [file msphere.00706-24-s0006.xlsx]

## Sheet: LC gradient settings
LC Gradient
Time (min)	%A	%B
0	85	15
2	85	15
4	65	35
6	60	40
7.5	50	50
8.2	47	53
8.5	32	68
10.5	30	70
11	15	85
12	15	85
12.01	85	15
13.5	85	15

## Sheet: MCBA standards
Molecule List Name	Abbr. Molecule Name	Molecular Formula
Canonical Bile Acids	3ketoCA	C24H38O3
Canonical Bile Acids	Cholenic Acid	C24H38O3
Canonical Bile Acids	isoLCA	C24H40O3
Canonical Bile Acids	AlloLCA	C24H40O3
Canonical Bile Acids	LCA	C24H40O3
Canonical Bile Acids	31223NorDCA	C23H38O4
Canonical Bile Acids	5aCA36dione	C24H36O4
Canonical Bile Acids	3β-OH-7-Oxocholenic Acid	C24H36O4
Canonical Bile Acids	3aOH12ketoLCA	C24H38O4
Canonical Bile Acids	7-keto Lithocholic Acid	C24H38O4
Canonical Bile Acids	5bCA3b12a-diol	C24H40O4
Canonical Bile Acids	MuroCA	C24H40O4
Canonical Bile Acids	isoDCA	C24H40O4
Canonical Bile Acids	UDCA	C24H40O4
Canonical Bile Acids	HDCA	C24H40O4
Canonical Bile Acids	CDCA	C24H40O4
Canonical Bile Acids	DCA	C24H40O4
Canonical Bile Acids	12DCA	C24H34O5
Canonical Bile Acids	3aOH712diketoCA	C24H36O5
Canonical Bile Acids	3712DCA	C24H38O5
Canonical Bile Acids	3DCA	C24H38O5
Canonical Bile Acids	aMCA	C24H40O5
Canonical Bile Acids	βMCA	C24H40O5
Canonical Bile Acids	wMCA	C24H40O5
Canonical Bile Acids	HCA	C24H40O5
Canonical Bile Acids	CA	C24H40O5
MCBA Synthetic Conjugates	Ala_7OLCA	C27H43NO5
MCBA Synthetic Conjugates	GABA_7OLCA	C28H45O5N
MCBA Synthetic Conjugates	Ser_7OLCA	C27H43NO6
MCBA Synthetic Conjugates	Pro_7OLCA	C29H45NO5
MCBA Synthetic Conjugates	Val_7OLCA	C29H47NO5
MCBA Synthetic Conjugates	Thr_7OLCA	C28H45NO6
MCBA Synthetic Conjugates	Asp_7OLCA	C28H43NO7
MCBA Synthetic Conjugates	Ile_7OLCA	C30H49NO5
MCBA Synthetic Conjugates	Leu_7OLCA	C30H49NO5
MCBA Synthetic Conjugates	Asn_7OLCA	C28H44N2O6
MCBA Synthetic Conjugates	Gln_7OLCA	C29H46N2O6
MCBA Synthetic Conjugates	Glu_7OLCA	C29H45NO7
MCBA Synthetic Conjugates	Met_7OLCA	C29H47NO5S
MCBA Synthetic Conjugates	His_7OLCA	C30H45N3O5
MCBA Synthetic Conjugates	Phe_7OLCA	C33H47NO5
MCBA Synthetic Conjugates	Arg_7OLCA	C30H50N4O5
MCBA Synthetic Conjugates	Tyr_7OLCA (1)	C33H47NO6
MCBA Synthetic Conjugates	Tyr_7OLCA (2)	C33H47NO6
MCBA Synthetic Conjugates	Trp_7OLCA (1)	C35H48N2O5
MCBA Synthetic Conjugates	Trp_7OLCA (2)	C35H48N2O5
MCBA Synthetic Conjugates	GCA	C26H43NO6
MCBA Synthetic Conjugates	Ala_CA	C27H45NO6
MCBA Synthetic Conjugates	Ser_CA	C27H45NO7
MCBA Synthetic Conjugates	Pro_CA	C29H47NO6
MCBA Synthetic Conjugates	Val_CA	C29H49NO6
MCBA Synthetic Conjugates	Thr_CA	C28H47NO7
MCBA Synthetic Conjugates	TCA	C26H45NO7S
MCBA Synthetic Conjugates	Ile_CA	C30H51NO6
MCBA Synthetic Conjugates	Leu_CA	C30H51NO6
MCBA Synthetic Conjugates	Asn_CA	C28H46N2O7
MCBA Synthetic Conjugates	Orn_CA (1)	C29H50N2O6
MCBA Synthetic Conjugates	Orn_CA (2)	C29H50N2O6
MCBA Synthetic Conjugates	Asp_CA	C28H45NO8
MCBA Synthetic Conjugates	Gln_CA	C29H48N2O7
MCBA Synthetic Conjugates	Lys_CA (1)	C30H52N2O6
MCBA Synthetic Conjugates	Lys_CA (2)	C30H52N2O6
MCBA Synthetic Conjugates	Glu_CA	C29H47NO8
MCBA Synthetic Conjugates	Met_CA	C29H49NO6S
MCBA Synthetic Conjugates	His_CA	C30H47N3O6
MCBA Synthetic Conjugates	Phe_CA	C33H49NO6
MCBA Synthetic Conjugates	Arg_CA	C30H52N4O6
MCBA Synthetic Conjugates	Tyr_CA	C33H49NO7
MCBA Synthetic Conjugates	Cit_CA	C30H51N3O7
MCBA Synthetic Conjugates	DOPA_CA	C33H49NO8
MCBA Synthetic Conjugates	Trp_CA	C35H50N2O6
MCBA Synthetic Conjugates	GCDCA	C26H43NO5
MCBA Synthetic Conjugates	Ala_CDCA	C27H45NO5
MCBA Synthetic Conjugates	Ser_CDCA	C27H45NO6
MCBA Synthetic Conjugates	Pro_CDCA	C29H47NO5
MCBA Synthetic Conjugates	Val_CDCA	C29H49NO5
MCBA Synthetic Conjugates	Thr_CDCA	C28H47NO6
MCBA Synthetic Conjugates	TCDCA	C26H45NO6S
MCBA Synthetic Conjugates	Ile_CDCA	C30H51NO5
MCBA Synthetic Conjugates	Leu_CDCA	C30H51NO5
MCBA Synthetic Conjugates	Asn_CDCA	C28H46N2O6
MCBA Synthetic Conjugates	Orn_CDCA (1)	C29H50N2O5
MCBA Synthetic Conjugates	Orn_CDCA (2)	C29H50N2O5
MCBA Synthetic Conjugates	Asp_CDCA	C28H45NO7
MCBA Synthetic Conjugates	Gln_CDCA	C29H48N2O6
MCBA Synthetic Conjugates	Lys_CDCA (1)	C30H52N2O5
MCBA Synthetic Conjugates	Lys_CDCA (2)	C30H52N2O5
MCBA Synthetic Conjugates	Glu_CDCA	C29H47NO7
MCBA Synthetic Conjugates	Met_CDCA	C29H49NO5S
MCBA Synthetic Conjugates	His_CDCA	C30H47N3O5
MCBA Synthetic Conjugates	Phe_CDCA	C33H49NO5
MCBA Synthetic Conjugates	Arg_CDCA	C30H52N4O5
MCBA Synthetic Conjugates	Tyr_CDCA	C33H49NO6
MCBA Synthetic Conjugates	Cit_CDCA	C30H51N3O6
MCBA Synthetic Conjugates	DOPA_CDCA	C33H49NO7
MCBA Synthetic Conjugates	Trp_CDCA	C35H50N2O5
MCBA Synthetic Conjugates	GDCA	C26H43NO5
MCBA Synthetic Conjugates	Ala_DCA	C27H45NO5
MCBA Synthetic Conjugates	Ser_DCA	C27H45NO6
MCBA Synthetic Conjugates	Pro_DCA	C29H47NO5
MCBA Synthetic Conjugates	Val_DCA	C29H49NO5
MCBA Synthetic Conjugates	Thr_DCA	C28H47NO6
MCBA Synthetic Conjugates	TDCA	C26H45NO6S
MCBA Synthetic Conjugates	Ile_Leu_DCA	C30H51NO5
MCBA Synthetic Conjugates	Asn_DCA	C28H46N2O6
MCBA Synthetic Conjugates	Orn_DCA (1)	C29H50N2O5
MCBA Synthetic Conjugates	Orn_DCA (2)	C29H50N2O5
MCBA Synthetic Conjugates	Asp_DCA	C28H45NO7
MCBA Synthetic Conjugates	Gln_DCA	C29H48N2O6
MCBA Synthetic Conjugates	Lys_DCA (1)	C30H52N2O5
MCBA Synthetic Conjugates	Lys_DCA (2)	C30H52N2O5
MCBA Synthetic Conjugates	Glu_DCA	C29H47NO7
MCBA Synthetic Conjugates	Met_DCA	C29H49NO5S
MCBA Synthetic Conjugates	His_DCA	C30H47N3O5
MCBA Synthetic Conjugates	Phe_DCA	C33H49NO5
MCBA Synthetic Conjugates	Arg_DCA	C30H52N4O5
MCBA Synthetic Conjugates	Tyr_DCA	C33H49NO6
MCBA Synthetic Conjugates	Cit_DCA	C30H51N3O6
MCBA Synthetic Conjugates	DOPA_DCA	C33H49NO7
MCBA Synthetic Conjugates	Trp_DCA	C35H50N2O5
MCBA Synthetic Conjugates	GHCA	C26H43NO6
MCBA Synthetic Conjugates	THCA	C26H45NO7S
MCBA Synthetic Conjugates	GHDCA	C26H43NO5
MCBA Synthetic Conjugates	Ala_HDCA	C27H45NO5
MCBA Synthetic Conjugates	Ser_HDCA	C27H45NO6
MCBA Synthetic Conjugates	Pro_HDCA	C29H47NO5
MCBA Synthetic Conjugates	Val_HDCA	C29H49NO5
MCBA Synthetic Conjugates	Thr_HDCA	C28H47NO6
MCBA Synthetic Conjugates	THDCA	C26H45NO6S
MCBA Synthetic Conjugates	Ile_Leu_HDCA	C30H51NO5
MCBA Synthetic Conjugates	Asn_HDCA	C28H46N2O6
MCBA Synthetic Conjugates	Orn_HDCA (1)	C29H50N2O5
MCBA Synthetic Conjugates	Orn_HDCA (2)	C29H50N2O5
MCBA Synthetic Conjugates	Asp_HDCA	C28H45NO7
MCBA Synthetic Conjugates	Gln_HDCA	C29H48N2O6
MCBA Synthetic Conjugates	Lys_HDCA (1)	C30H52N2O5
MCBA Synthetic Conjugates	Lys_HDCA (2)	C30H52N2O5
MCBA Synthetic Conjugates	Glu_HDCA	C29H47NO7
MCBA Synthetic Conjugates	Met_HDCA	C29H49NO5S
MCBA Synthetic Conjugates	His_HDCA	C30H47N3O5
MCBA Synthetic Conjugates	Phe_HDCA	C33H49NO5
MCBA Synthetic Conjugates	Arg_HDCA	C30H52N4O5
MCBA Synthetic Conjugates	Tyr_HDCA	C33H49NO6
MCBA Synthetic Conjugates	Cit_HDCA	C30H51N3O6
MCBA Synthetic Conjugates	DOPA_HDCA (1)	C33H49NO7
MCBA Synthetic Conjugates	DOPA_HDCA (2)	C33H49NO7
MCBA Synthetic Conjugates	Trp_HDCA	C35H50N2O5
MCBA Synthetic Conjugates	GLCA	C26H43NO4
MCBA Synthetic Conjugates	Ala_LCA	C27H45NO4
MCBA Synthetic Conjugates	GABA_LCA	C28H47O4N
MCBA Synthetic Conjugates	Ser_LCA	C27H45NO5
MCBA Synthetic Conjugates	Pro_LCA	C29H47NO4
MCBA Synthetic Conjugates	Val_LCA	C29H49NO4
MCBA Synthetic Conjugates	Thr_LCA	C28H47NO5
MCBA Synthetic Conjugates	TLCA	C26H45NO5S
MCBA Synthetic Conjugates	Ile_LCA	C30H51NO4
MCBA Synthetic Conjugates	Leu_LCA	C30H51NO4
MCBA Synthetic Conjugates	Asn_LCA	C28H46N2O5
MCBA Synthetic Conjugates	Asp_LCA	C28H45NO6
MCBA Synthetic Conjugates	Gln_LCA	C29H48N2O5
MCBA Synthetic Conjugates	Glu_LCA	C29H47NO6
MCBA Synthetic Conjugates	Met_LCA	C29H49NO4S
MCBA Synthetic Conjugates	His_LCA	C30H47N3O4
MCBA Synthetic Conjugates	Phe_LCA	C33H49NO4
MCBA Synthetic Conjugates	Arg_LCA	C30H52N4O4
MCBA Synthetic Conjugates	Tyr_LCA	C33H49NO5
MCBA Synthetic Conjugates	Trp_LCA	C35H50N2O4
MCBA Synthetic Conjugates	Ala_MCA (a)	C27H45NO6
MCBA Synthetic Conjugates	Ser_MCA (a)	C27H45NO7
MCBA Synthetic Conjugates	Pro_MCA (a)	C29H47NO6
MCBA Synthetic Conjugates	Val_MCA (a)	C29H49NO6
MCBA Synthetic Conjugates	Thr_MCA (a)	C28H47NO7
MCBA Synthetic Conjugates	TAMCA	C26H45NO7S
MCBA Synthetic Conjugates	Ile_Leu_MCA (a)	C30H51NO6
MCBA Synthetic Conjugates	Asn_MCA (a)	C28H46N2O7
MCBA Synthetic Conjugates	Orn_MCA (a) (1)	C29H50N2O6
MCBA Synthetic Conjugates	Orn_MCA (a) (2)	C29H50N2O6
MCBA Synthetic Conjugates	Asp_MCA (a)	C28H45NO8
MCBA Synthetic Conjugates	Gln_MCA (a)	C29H48N2O7
MCBA Synthetic Conjugates	Lys_MCA (a) (1)	C30H52N2O6
MCBA Synthetic Conjugates	Lys_MCA (a) (2)	C30H52N2O6
MCBA Synthetic Conjugates	Glu_MCA (a)	C29H47NO8
MCBA Synthetic Conjugates	Met_MCA (a)	C29H49NO6S
MCBA Synthetic Conjugates	His_MCA (a)	C30H47N3O6
MCBA Synthetic Conjugates	Phe_MCA (a)	C33H49NO6
MCBA Synthetic Conjugates	Arg_MCA (a)	C30H52N4O6
MCBA Synthetic Conjugates	Tyr_MCA (a)	C33H49NO7
MCBA Synthetic Conjugates	Cit_MCA (a)	C30H51N3O7
MCBA Synthetic Conjugates	DOPA_MCA (a)	C33H49NO8
MCBA Synthetic Conjugates	Trp_MCA (a)	C35H50N2O6
MCBA Synthetic Conjugates	Ala_MCA (b)	C27H45NO6
MCBA Synthetic Conjugates	Ser_MCA (b)	C27H45NO7
MCBA Synthetic Conjugates	Pro_MCA (b)	C29H47NO6
MCBA Synthetic Conjugates	Val_MCA (b)	C29H49NO6
MCBA Synthetic Conjugates	Thr_MCA (b)	C28H47NO7
MCBA Synthetic Conjugates	TBMCA	C26H45NO7S
MCBA Synthetic Conjugates	Ile_Leu_MCA (b)	C30H51NO6
MCBA Synthetic Conjugates	Asn_MCA (b)	C28H46N2O7
MCBA Synthetic Conjugates	Asp_MCA (b)	C28H45NO8
MCBA Synthetic Conjugates	Gln_MCA (b)	C29H48N2O7
MCBA Synthetic Conjugates	Glu_MCA (b)	C29H47NO8
MCBA Synthetic Conjugates	Met_MCA (b)	C29H49NO6S
MCBA Synthetic Conjugates	His_MCA (b)	C30H47N3O6
MCBA Synthetic Conjugates	Phe_MCA (b)	C33H49NO6
MCBA Synthetic Conjugates	Arg_MCA (b)	C30H52N4O6
MCBA Synthetic Conjugates	Tyr_MCA (b)	C33H49NO7
MCBA Synthetic Conjugates	Cit_MCA (b)	C30H51N3O7
MCBA Synthetic Conjugates	DOPA_MCA (b)	C33H49NO8
MCBA Synthetic Conjugates	Trp_MCA (b)	C35H50N2O6
MCBA Synthetic Conjugates	Ala_MCA (g)	C27H45NO6
MCBA Synthetic Conjugates	Ser_MCA (g)	C27H45NO7
MCBA Synthetic Conjugates	Pro_MCA (g)	C29H47NO6
MCBA Synthetic Conjugates	Val_MCA (g)	C29H49NO6
MCBA Synthetic Conjugates	Thr_MCA (g)	C28H47NO7
MCBA Synthetic Conjugates	Ile_MCA (g)	C30H51NO6
MCBA Synthetic Conjugates	Leu_MCA (g)	C30H51NO6
MCBA Synthetic Conjugates	Asn_MCA (g)	C28H46N2O7
MCBA Synthetic Conjugates	Orn_MCA (g) (1)	C29H50N2O6
MCBA Synthetic Conjugates	Asp_MCA (g)	C28H45NO8
MCBA Synthetic Conjugates	Gln_MCA (g)	C29H48N2O7
MCBA Synthetic Conjugates	Lys_MCA (g)	C30H52N2O6
MCBA Synthetic Conjugates	Glu_MCA (g)	C29H47NO8
MCBA Synthetic Conjugates	Met_MCA (g)	C29H49NO6S
MCBA Synthetic Conjugates	His_MCA (g)	C30H47N3O6
MCBA Synthetic Conjugates	Phe_MCA (g)	C33H49NO6
MCBA Synthetic Conjugates	Arg_MCA (g)	C30H52N4O6
MCBA Synthetic Conjugates	Tyr_MCA (g)	C33H49NO7
MCBA Synthetic Conjugates	Cit_MCA (g)	C30H51N3O7
MCBA Synthetic Conjugates	DOPA_MCA (g)	C33H49NO8
MCBA Synthetic Conjugates	Trp_MCA (g)	C35H50N2O6
MCBA Synthetic Conjugates	GUDCA	C26H43NO5
MCBA Synthetic Conjugates	Ala_UDCA	C27H45NO5
MCBA Synthetic Conjugates	GABA_UDCA	C28H47O5N
MCBA Synthetic Conjugates	Ser_UDCA	C27H45NO6
MCBA Synthetic Conjugates	Pro_UDCA	C29H47NO5
MCBA Synthetic Conjugates	Val_UDCA	C29H49NO5
MCBA Synthetic Conjugates	Thr_UDCA	C28H47NO6
MCBA Synthetic Conjugates	TUDCA	C26H45NO6S
MCBA Synthetic Conjugates	Ile_Leu_UDCA	C30H51NO5
MCBA Synthetic Conjugates	Asn_UDCA	C28H46N2O6
MCBA Synthetic Conjugates	Orn_UDCA (1)	C29H50N2O5
MCBA Synthetic Conjugates	Orn_UDCA (2)	C29H50N2O5
MCBA Synthetic Conjugates	Asp_UDCA	C28H45NO7
MCBA Synthetic Conjugates	Gln_UDCA	C29H48N2O6
MCBA Synthetic Conjugates	Lys_UDCA (1)	C30H52N2O5
MCBA Synthetic Conjugates	Lys_UDCA (2)	C30H52N2O5
MCBA Synthetic Conjugates	Glu_UDCA	C29H47NO7
MCBA Synthetic Conjugates	Met_UDCA	C29H49NO5S
MCBA Synthetic Conjugates	His_UDCA	C30H47N3O5
MCBA Synthetic Conjugates	Phe_UDCA	C33H49NO5
MCBA Synthetic Conjugates	Arg_UDCA	C30H52N4O5
MCBA Synthetic Conjugates	Tyr_UDCA	C33H49NO6
MCBA Synthetic Conjugates	Cit_UDCA	C30H51N3O6
MCBA Synthetic Conjugates	DOPA_UDCA	C33H49NO7
MCBA Synthetic Conjugates	Trp_UDCA	C35H50N2O5
